# Supplementary material for: Reduced insulin action in muscle of high fat diet rats over the diurnal cycle is not associated with defective insulin signaling
Source: Mol Metab. 2019 Apr 12;25:107–18. doi: 10.1016/j.molmet.2019.04.006 (PMC6600078; doi:10.1016/j.molmet.2019.04.006)
Supplement: Multimedia component 2 [file mmc2.xlsx]

## Sheet: Phospho (STY)Sites_expandSite_n
Proteins	Positions within proteins	Leading proteins	Protein	Protein names	Gene names	Gene_position	Log(HFD_12am/Chow_12am)	Log(Chow_12am/Chow4pm)	Log(HFD_12am/HFD_4pm)	Log(HFD4pm_Chow4pm)	p-value HFD_12am vs Chow12am)	p-value (Chow12am vs Chow4pm)	p-value (HFD_12am vs HFD_4pm)	p-value (HFD4pm vs Chow4pm)	Amino acid	Charge	Regulatory site	Regulatory site function	Regulatory site process	Regulatory site protInteract	Regulatory site otherInteract	Regulatory site notes	Localization prob	PEP	Score	Delta score	Score for localization	Mass error [ppm]	Intensity	Position	Sequence window	Unique identifier	PhosphoSitePlus kinase	PhosphoSitePlus kinase uniprot	Number of Phospho (STY)
A0A096MIS3;Q63186	21;21	A0A096MIS3	A0A096MIS3	Translation initiation factor eIF-2B subunit delta	Eif2b4	Eif2b4-S21	-0.0219185	0.117635	0.0053977	-0.0219185	0.68905	0.00468493	0.920814	0.68905	S	3							0.998787	0.000988752	94.532	73.231	94.532	0.62131	314880000	21	VAVREESRSEMKTELSPRPGAAGRELTQEEK	UID1			1
A0A096MIS7;Q66HC1	256;256	A0A096MIS7	A0A096MIS7	Tudor domain-containing protein 3	Tdrd3	Tdrd3-S256	0.0879841	-0.0678553	0.0692307	0.0879841	0.208012	0.383462	0.302673	0.208012	S	5							1	2.21e-140	254.64	234.38	254.64	3.2309	478740000	256	GPPPRGRGKGRGRVRSEDEEDLGNARPSAPS	UID4			1
D4A552;A0A096MIX0	300;563	D4A552	D4A552		Morc3	Morc3-S300	-0.0635905	0.0326996	-0.241422	-0.0635905	0.3169	0.676445	0.000375664	0.3169	S	3							1	1.78e-05	134.13	116.38	134.13	-0.0050212	52307000	300	LSVRSSILNAKTRRLSNPPIENSSYKNDDDE	UID6			1
F1LMC6;A0A096MIZ5;P13413	58;58;58	F1LMC6	F1LMC6	Troponin I, slow skeletal muscle	Tnni1	Tnni1-S58	-0.192268	-0.0574586	0.0735653	-0.192268	0.00282208	0.477155	0.358447	0.00282208	S	3							0.983909	2.82e-53	240.37	220.67	103.13	-0.55011	2256000000	58	RYLSERIPTLQTRGLSLSALQDLCRELHAKV	UID10			1
F1LMC6;A0A096MIZ5;P13413	60;60;60	F1LMC6	F1LMC6	Troponin I, slow skeletal muscle	Tnni1	Tnni1-S60	-0.119331	-0.118972	0.0747647	-0.119331	0.0918812	0.144043	0.273318	0.0918812	S	2							0.997736	2.52e-16	208.28	181.49	166.45	-0.64987	775400000	60	LSERIPTLQTRGLSLSALQDLCRELHAKVEV	UID11			1
F1LMC6;A0A096MIZ5	183;183	F1LMC6	F1LMC6		Tnni1	Tnni1-S183	0.154715	-0.425226	-0.257481	0.154715	0.158004	0.00237093	0.0197949	0.158004	S	3							0.750791	0.000776095	124.47	114.52	106.32	0.6481	1275700000	183	MSGMEGRKKMFDAAKSPTSQ___________	UID12			1
F1LMC6;A0A096MIZ5;P13413	169;169;169	F1LMC6	F1LMC6	Troponin I, slow skeletal muscle	Tnni1	Tnni1-S169	-0.109554	0.0946883	-0.0752128	-0.109554	0.357365	0.390906	0.545119	0.357365	S	2							1	0.000336916	141.37	114.04	80.187	-0.080253	499090000	169	RPVEVGDWRKNVEAMSGMEGRKKMFDAAKSP	UID13			1
A0A096MJ01;A0A096MKD4;A0A0G2JYM0;A0A0G2JXR0	44;44;89;44	A0A096MJ01;A0A096MKD4;A0A0G2JXR0	A0A096MKD4		Ldb3	Ldb3-S44	2.19e-07	0.0304997	0.0180075	2.19e-07	0.999994	0.271706	0.48765	0.999994	S	3							0.996379	8.45e-166	257.5	238.57	257.5	-0.96234	2857100000	44	ISRITPGSKAAQSQLSQGDLVVAIDGVNTDT	UID14			1
A0A096MJ01	182	A0A096MJ01	A0A096MJ01		Ldb3	Ldb3-S182	-0.070236	-0.0586608	-0.141412	-0.070236	0.118607	0.324607	0.00288739	0.118607	S	3							0.974601	4.29e-54	241.76	187.42	109.35	-0.26461	1644700000	182	SPVAKASSEGTQGSVSPKVLPGPSQPRLYNN	UID15			1
A0A096MJ01;A0A096MKD4;A0A0G2JYM0;A0A0G2JXR0	241;194;244;199	A0A096MJ01;A0A096MKD4;A0A0G2JXR0	A0A096MKD4		Ldb3	Ldb3-S194	-0.038075	0.0433768	-0.09757	-0.038075	0.607307	0.504115	0.0978655	0.607307	S	3							0.990769	5.93e-41	226.39	186.01	138.55	1.0257	999030000	194	ASPLASLPVKDLAVDSASPVYQAVIKTQSKP;GLLGGSLPVKDLAVDSASPVYQAVIKTQSKP;SDFSGSLPVKDLAVDSASPVYQAVIKTQSKP	UID16			1;2
A0A096MJ01;A0A096MKD4;A0A0G2JYM0;A0A0G2JXR0	243;196;246;201	A0A096MJ01;A0A096MKD4;A0A0G2JXR0	A0A096MKD4		Ldb3	Ldb3-S196	-0.0245611	0.0151515	0.0451142	-0.0245611	0.70732	0.827698	0.425514	0.70732	S	2							0.99925	5.31e-90	256.37	222.19	161.76	-0.070982	25053000000	196	FSGSLPVKDLAVDSASPVYQAVIKTQSKPED;LGGSLPVKDLAVDSASPVYQAVIKTQSKPED;PLASLPVKDLAVDSASPVYQAVIKTQSKPED	UID17			1;2
A0A096MJ01;A0A096MKD4;A0A0G2JYM0;A0A0G2JXR0	254;207;257;212	A0A096MJ01;A0A096MKD4;A0A0G2JXR0	A0A096MKD4		Ldb3	Ldb3-S207	-0.0468966	0.0752439	-0.0492539	-0.0468966	0.386105	0.157354	0.340415	0.386105	S	2							0.999963	3.61e-135	283.1	250.83	257.35	0.37681	4311500000	207	VDSASPVYQAVIKTQSKPEDEADEWARRSSN	UID18			1
A0A096MJ01;A0A096MKD4;A0A0G2JYM0	665;618;668	A0A096MJ01;A0A096MKD4	A0A096MKD4		Ldb3	Ldb3-S618	0.140474	-0.0189661	-0.0662275	0.140474	9.63e-05	0.681325	0.0223113	9.63e-05	S	2							0.973459	0.000387701	122.7	92.135	122.7	-1.1742	99373000	618	EDGEPYCEKDYINLFSTKCHGCDFPVEAGDK	UID21			1
A0A096MJ01;A0A096MKD4;A0A0G2JYM0	645;598;648	A0A096MJ01;A0A096MKD4	A0A096MKD4		Ldb3	Ldb3-S598	0.0434718	0.0106392	0.127981	0.0434718	0.301291	0.81189	0.00316218	0.301291	S	4							0.99998	0.000460063	78.717	66.371	78.717	0.91277	29190000	598	TTCFICAACKKPFGNSLFHMEDGEPYCEKDY	UID22			1
A0A096MJ01;A0A096MKD4;A0A0G2JYM0	374;327;377	A0A096MJ01;A0A096MKD4	A0A096MKD4		Ldb3	Ldb3-S327	0.111546	-0.00586926	0.249686	0.111546	0.00164168	0.911391	1.35e-06	0.00164168	S	4							0.782455	5.3e-19	95.691	76.143	95.691	0.18554	122550000	327	NPRPQASAYSPAAATSPAPAAHTSYSEGPAA	UID24			1
A0A096MJ01;A0A096MKD4;A0A0G2JYM0;A0A0G2JXR0	268;221;271;226	A0A096MJ01;A0A096MKD4;A0A0G2JXR0	A0A096MKD4		Ldb3	Ldb3-S221	0.0788222	0.187653	-0.354501	0.0788222	0.573602	0.14714	0.00501722	0.573602	S	2							0.999391	0.00204887	163.43	115.82	163.43	-1.005	6577600000	221	QSKPEDEADEWARRSSNLQSRSFRILAQMTG	UID26			1
A0A096MJ27	326	A0A096MJ27	A0A096MJ27		Mdn1	Mdn1-S326	0.0235519	0.00175111	0.0726394	0.0235519	0.720779	0.980777	0.171428	0.720779	S	4							0.999949	3.77e-16	118.14	106.06	118.14	1.6245	79934000	326	DEREYDESEVDPYHGSQEQLPEPEALDLPDD	UID28			1
A0A096MJ27	294	A0A096MJ27	A0A096MJ27		Mdn1	Mdn1-S294	-0.0060199	0.068402	0.0653428	-0.0060199	0.972591	0.590095	0.592816	0.972591	S	4							1	5.64e-21	177.03	158.88	89.721	1.1996	558580000	294	GNLNKNKKHQGEEEDSEPEDVEQGQEKINEQ	UID29			1
A0A096MJ27	474	A0A096MJ27	A0A096MJ27		Mdn1	Mdn1-S474	-0.0177952	-0.00450449	0.0243408	-0.0177952	0.742751	0.922951	0.604388	0.742751	S	3							1	7.7e-21	205.31	173.92	205.31	-0.37243	515330000	474	VDKDLQPQEEEEGEKSDAEEQVPEATERKEH	UID31			1
A0A096MJ27	214	A0A096MJ27	A0A096MJ27		Mdn1	Mdn1-S214	0.0693928	-0.0534118	0.0847078	0.0693928	0.240865	0.334003	0.0805877	0.240865	S	2							0.999442	1.73e-51	239.16	209.99	159.01	-0.15025	139000000	214	KMHDGELEQEEDDEKSDSEDGDLDKQMGNLN	UID32			1
A0A096MJ75;A0A0G2K2C2;Q4V7C6	332;336;332	A0A096MJ75	A0A096MJ75	GMP synthase [glutamine-hydrolyzing]	Gmps	Gmps-S332	0.0444575	0.00547358	0.0548754	0.0444575	0.343757	0.935041	0.186097	0.343757	S	3							0.884816	1.77e-14	208.27	154.51	79.875	-0.049928	6367100000	332	RTPRKRISKTLNMTTSPEEKRKIIGDTFVKI	UID36			1
A0A096MJ94;E9PTV4	802;802	A0A096MJ94	A0A096MJ94		Bms1	Bms1-S802	0.0411431	-0.057986	0.0068651	0.0411431	0.13615	0.0561521	0.854833	0.13615	S	4							0.999961	1.73e-150	251.68	239.62	251.68	1.9338	175840000	802	ETGDVHKGKPGLDTQSEDIEEEEEVKEETGP	UID38			1
A0A096MJ94;E9PTV4	639;639	A0A096MJ94	A0A096MJ94		Bms1	Bms1-S639	0.00397819	-0.0694175	-0.075897	0.00397819	0.941876	0.0461073	0.0378868	0.941876	S	3							0.927348	2.67e-64	220.05	184.12	56.488	1.6911	895680000	639	HRGQKPESENVGDETSDIENLLKEEEDHKEE	UID39			1
D4A560;A0A096MJ99	30;30	D4A560	D4A560		Vamp4	Vamp4-S30	-0.0121152	-0.0203307	0.00544653	-0.0121152	0.7016	0.489682	0.859826	0.7016	S	3							1	1.45e-295	339.06	303.32	161.02	0.52887	4674100000	30	TGSVKSERRNLLEDDSDEEEDFFLRGPSGPR	UID40			1
A0A096MJA0;P28480	396;551	A0A096MJA0	A0A096MJA0	T-complex protein 1 subunit alpha	Tcp1	Tcp1-S396	0.0197148	-0.0359483	0.00900526	0.0197148	0.705523	0.441712	0.870245	0.705523	S	2							1	3.21e-08	150.91	126.92	102.63	-1.4278	350050000	396	ESKDDKHGGYENAVHSGALDD__________	UID41			1
A0A096MJA7;D3ZS92	998;1001	A0A096MJA7	A0A096MJA7		Rttn	Rttn-S998	-0.0223438	0.040037	-0.103936	-0.0223438	0.798122	0.613656	0.100646	0.798122	S	3							0.944104	0.00574372	79.86	57.814	79.86	0.133	35897000	998	TQGQPEVRPVRPRDSSPSASLHRQCVFVTPS	UID42			1
A0A096MK43;A0A096MJD9;A0A096MJ09	98;98;98	A0A096MK43	A0A096MK43		Mef2c	Mef2c-S98	0.0602604	-0.0502429	0.152056	0.0602604	0.199172	0.332823	0.00515883	0.199172	S	2							0.999952	7.88e-76	250.48	230.05	250.48	1.6752	538440000	98	DIVEALNKKENKGSESPDPDSSYALTPRTEE	UID46			1;2
A0A096MK43;A0A096MJD9;A0A096MK01;A0A096MJ09;A0A096MK88;A0A096MJY4;A0A096MJZ6;A0A096MKI4;A0A096MJ23	449;457;403;417;451;459;379;419;427	A0A096MK43	A0A096MK43		Mef2c	Mef2c-S449	0.00837281	0.0161676	0.0859298	0.00837281	0.897493	0.77868	0.0427202	0.897493	S	3							0.978181	2.02e-06	106.14	86.684	106.14	-0.93471	75793000	449	HSPIGLTRPSPDERESPSVKRMRLSEGWAT_	UID49			1
A0A096MK43;A0A096MJD9;A0A096MK01;A0A096MJ09;A0A096MK88;A0A096MJY4;A0A096MJZ6;A0A096MKI4;A0A096MJ23	220;220;174;220;222;222;174;222;222	A0A096MK43	A0A096MK43		Mef2c	Mef2c-S220	0.0661221	-0.0252415	0.0539354	0.0661221	0.0968584	0.653411	0.242397	0.0968584	S	3							1	3.86e-06	139.04	110.31	62.792	-2.5389	306400000	220	GAGTSAGNGYGNPRNSPGLLVSPGNLNKNIQ	UID52			1;2
A0A096MK43;A0A096MJD9;A0A096MK01;A0A096MK88;A0A096MJY4	386;394;340;388;396	A0A096MK43	A0A096MK43		Mef2c	Mef2c-S386	-0.0135006	-0.0222408	0.0211645	-0.0135006	0.86107	0.743378	0.74441	0.86107	S	3							0.999649	0.00674481	78.744	56.103	78.744	1.0488	318380000	386	SLPSTQSLNIKSEPVSPPRDRTTTPSRYPQH	UID54			1
A0A096MK43;A0A096MJD9;A0A096MK01;A0A096MJ09;A0A096MK88;A0A096MJY4;A0A096MJZ6;A0A096MKI4;A0A096MJ23	238;238;192;238;240;240;192;240;240	A0A096MK43	A0A096MK43		Mef2c	Mef2c-S238	0.0185122	0.0497122	0.0434709	0.0185122	0.782458	0.30548	0.381541	0.782458	S	2							1	5.75e-06	148.52	114.93	80.688	-0.16314	193400000	238	LLVSPGNLNKNIQAKSPPPMNLGMNNRKPDL	UID55			1
A0A096MJV9;F1LLZ7;A0A096MJF7;Q64649	914;973;973;974	A0A096MJV9	A0A096MJV9	Phosphorylase b kinase regulatory subunit alpha, skeletal muscle isoform	Phka1	Phka1-S914	0.020466	0.0184413	0.0509971	0.020466	0.641133	0.668412	0.218716	0.641133	S	6							0.999988	8.34e-155	269.05	241.33	222.6	-2.0837	48281000000	914	LLHHILSGKEFGVERSVRPTDSNVSPAISIH	UID58			1;2;3;4
A0A096MJV9;F1LLZ7;A0A096MJF7;Q64649	920;979;979;980	A0A096MJV9	A0A096MJV9	Phosphorylase b kinase regulatory subunit alpha, skeletal muscle isoform	Phka1	Phka1-S920	-0.0531818	0.0193771	0.0484835	-0.0531818	0.118607	0.578833	0.0304617	0.118607	S	5							0.905946	3.19e-73	210.69	182.29	160.45	-0.49655	3890100000	920	SGKEFGVERSVRPTDSNVSPAISIHEIGAVG	UID59			1;2;3;4
A0A096MJV9;F1LLZ7;A0A096MJF7;Q64649	923;982;982;983	A0A096MJV9	A0A096MJV9	Phosphorylase b kinase regulatory subunit alpha, skeletal muscle isoform	Phka1	Phka1-S923	0.0462584	-0.0996764	-0.0299827	0.0462584	0.573602	0.167567	0.72979	0.573602	S	5							0.994854	2.27e-65	209.07	181.16	209.07	0.1736	9004900000	923	EFGVERSVRPTDSNVSPAISIHEIGAVGATK	UID60			1;2;3;4
A0A096MJV9;F1LLZ7;A0A096MJF7;Q64649	927;986;986;987	A0A096MJV9	A0A096MJV9	Phosphorylase b kinase regulatory subunit alpha, skeletal muscle isoform	Phka1	Phka1-S927	0.0181405	0.00869047	0.0500734	0.0181405	0.932176	0.965732	0.757461	0.932176	S	5							1	5.81e-84	222.85	194.45	222.85	-1.2354	38517000000	927	ERSVRPTDSNVSPAISIHEIGAVGATKTERT	UID61			1;2;3;4
A0A096MJV9;F1LLZ7;A0A096MJF7;Q64649	671;730;730;731	A0A096MJV9	A0A096MJV9	Phosphorylase b kinase regulatory subunit alpha, skeletal muscle isoform	Phka1	Phka1-S671	-0.00269118	0.189107	-0.0625527	-0.00269118	0.98988	0.205084	0.676636	0.98988	S	3							0.999356	2.56e-67	210.2	176.84	205.81	0.5542	644690000	671	VHMYLPTKLFQPSRPSLNLLDSPESPQDSQV	UID65			1;2
A0A096MJV9;F1LLZ7;A0A096MJF7;Q64649	677;736;736;737	A0A096MJV9	A0A096MJV9	Phosphorylase b kinase regulatory subunit alpha, skeletal muscle isoform	Phka1	Phka1-S677	-0.000880334	0.00477119	0.0467316	-0.000880334	0.994962	0.964506	0.661863	0.994962	S	4							0.998544	2.09e-125	251.7	222.17	86.675	1.7305	1438200000	677	TKLFQPSRPSLNLLDSPESPQDSQVPSVRVE	UID66			1
A0A096MJV9;F1LLZ7;A0A096MJF7;Q64649	680;739;739;740	A0A096MJV9	A0A096MJV9	Phosphorylase b kinase regulatory subunit alpha, skeletal muscle isoform	Phka1	Phka1-S680	0.0195683	-0.0246481	-0.0814176	0.0195683	0.843682	0.77894	0.23343	0.843682	S	4							0.999996	2.59e-210	297.26	269.9	185.83	0.96232	3715400000	680	FQPSRPSLNLLDSPESPQDSQVPSVRVEVHL	UID67			1;2
A0A096MJV9;F1LLZ7;A0A096MJF7	7;7;7	A0A096MJV9	A0A096MJV9		Phka1	Phka1-S7	-0.0942042	-0.0407568	-0.208029	-0.0942042	0.479914	0.801611	0.0966787	0.479914	S	2							0.999971	9.77e-05	174.39	118.03	168.18	-0.44357	209100000	7	_________MRSRSNSGVRLDGYARLVHQTI	UID68			1
A0A096MJV9;F1LLZ7;A0A096MJF7;Q64649	949;1008;1008;1009	A0A096MJV9	A0A096MJV9	Phosphorylase b kinase regulatory subunit alpha, skeletal muscle isoform	Phka1	Phka1-S949	0.0747843	0.351282	0.189541	0.0747843	0.648496	0.00646765	0.242277	0.648496	S	4							1	0.000202913	114.76	97.276	114.76	1.0259	573410000	949	VGATKTERTGIMQLKSEIKQVEFRRLSVSPE	UID69			1;2
A0A096MJH0	39	A0A096MJH0	A0A096MJH0		Ube2j1	Ube2j1-S39	-0.0338407	0.0328565	0.00321858	-0.0338407	0.346859	0.351034	0.941656	0.346859	S	3							0.639212	5.79e-09	172.82	158.37	153.25	0.38814	1141200000	39	MSPRQRRAQQQSQRRSSASPDVLQGQPPRAN	UID71			1
A0A096MJH0	40	A0A096MJH0	A0A096MJH0		Ube2j1	Ube2j1-S40	-0.0418609	0.0366312	-0.00461207	-0.0418609	0.3668	0.45454	0.934672	0.3668	S	2							0.997433	2.43e-26	209.66	183.95	159.13	-0.17547	1066900000	40	SPRQRRAQQQSQRRSSASPDVLQGQPPRANH	UID72			1
Q3KRE1;A0A096MJH9	216;269	Q3KRE1	Q3KRE1		Popdc3	Popdc3-S216	0.0270101	-0.0216904	0.044076	0.0270101	0.682165	0.736204	0.424712	0.682165	S	2							0.929882	2.59e-05	137.33	110.2	91.969	-1.1474	136830000	216	KKHHYDIRLPNYYQLSSPDLSRSPLTEQFRN	UID73			1
Q3KRE1;A0A096MJH9	232;285	Q3KRE1	Q3KRE1		Popdc3	Popdc3-S232	0.13913	-0.147563	-0.109073	0.13913	0.220195	0.227319	0.240126	0.220195	S	3							1	2.24e-05	146	125.54	118.08	0.62875	441360000	232	SPDLSRSPLTEQFRNSRQHCNK_________	UID75			1
A0A096MJI4	523	A0A096MJI4	A0A096MJI4		Gigyf2	Gigyf2-S523	-0.00656658	0.0105172	0.0439734	-0.00656658	0.906571	0.834667	0.28123	0.906571	S	3							0.887845	1.01e-09	153.75	132.19	99.963	0.068143	93079000	523	MVRADPSLLGFSVNASSERLNMGEIETLDDY	UID76			1
A0A096MJJ6;A0FKI7-2;A0FKI7;A0FKI7-3	155;155;191;191	A0A096MJJ6	A0A096MJJ6	Acyl-CoA-binding domain-containing protein 5	Acbd5	Acbd5-S155	0.0967652	-0.111744	-0.000792804	0.0967652	0.0463407	0.0618987	0.99344	0.0463407	S	4							1	1.39e-26	191.22	155.89	135.33	-0.046345	1375000000	155	KAVNGKAESSDSGAESEEEEAQEELKGAEQS	UID78			1;2
A0A096MJJ6;A0FKI7-2;A0FKI7;A0FKI7-3;M0R9S4;A0A0G2K3Z5	380;381;416;417;417;418	A0A096MJJ6	A0A096MJJ6	Acyl-CoA-binding domain-containing protein 5	Acbd5;LOC100910957	Acbd5;LOC100910957-S380	0.00122553	0.0694991	0.0575239	0.00122553	0.994407	0.588259	0.612145	0.994407	S	3							0.999862	0.00560338	65.149	39.83	58.37	-0.89706	61214000	380	VGSGGDGERWGSDRGSRGSLNEQIALVLIRL	UID79			1
A0A096MJJ6;A0FKI7-2;A0FKI7;A0FKI7-3;M0R9S4;A0A0G2K3Z5	357;358;393;394;394;395	A0A096MJJ6	A0A096MJJ6	Acyl-CoA-binding domain-containing protein 5	Acbd5;LOC100910957	Acbd5;LOC100910957-S357	-0.102925	0.157122	-0.127583	-0.102925	0.0817698	0.0125846	0.041683	0.0817698	S	3							0.999335	0.0106529	76.332	63.705	76.332	-1.4314	20658000	357	ISGVRRGRGHRMPHLSEGTKGRQVGSGGDGE	UID81			1
A0A096MJL8;A0A096MJZ8;A0A0G2JTU9	641;1488;1488	A0A096MJL8	A0A096MJL8		Kdm5a	Kdm5a-S641	0.02263	0.0237147	-0.0490094	0.02263	0.752839	0.728479	0.40376	0.752839	S	3							1	4.02e-07	142.45	120.9	142.45	0.63774	72950000	641	HPPSEDRFLHIMEDDSVEEKPLKMKGKDSSE	UID83			1
A0A096MJN4;A0A096MJT3;E9PST0;A0A0G2JVC7;A0A096MJW0;A0JN02	306;207;226;204;226;207	A0A096MJN4	A0A096MJN4		2004-09-01	38231-S306	0.0105625	-0.0642484	-0.0176998	0.0105625	0.804924	0.0621291	0.64483	0.804924	S	3							1	1.01e-09	149	132.12	148.06	-0.52838	692230000	306	IEHFGIKIYQFPDCDSDEDEDFKLQDQALKE	UID87			1
A0A096MJN4;A0A096MJ87	98;117	A0A096MJN4	A0A096MJN4		2004-09-01	38231-S98	-0.030632	0.036895	0.0297329	-0.030632	0.559238	0.454824	0.55599	0.559238	S	2							0.969181	2.85e-09	198.33	164.92	101.89	0.64631	135390000	98	SSRPRSPWGKLDPYDSSEDDKEYVGFATLPN	UID88			1
A0A096MJN4;A0A096MJT3;E9PST0	413;314;333	A0A096MJN4	A0A096MJN4		2004-09-01	38231-S413	0.0174611	-0.02591	-0.0301418	0.0174611	0.642347	0.466237	0.351404	0.642347	S	3							0.846857	1.49e-18	133.99	125.48	113.68	-1.9741	2915800000	413	RLVVKERNRNKLTRESGTDFPIPAVPPGTDP	UID90			1
A0A096MJQ6;D4A8S0	360;377	A0A096MJQ6	A0A096MJQ6		Sox13	Sox13-S360	0.0298621	-0.00737891	0.128878	0.0298621	0.117979	0.683665	2.1e-06	0.117979	S	2							0.940489	0.00043221	105.83	54.386	105.83	0.52517	52220000	360	SPSAPFRKDLISLDSSPAKERLEENCVHPLE	UID96			1
A0A096MJT2;F1LQQ5	439;544	A0A096MJT2	A0A096MJT2	Tyrosine-protein phosphatase non-receptor type	Ptpn3	Ptpn3-S439	-0.131488	0.0668856	-0.011263	-0.131488	0.088629	0.503602	0.926763	0.088629	S	4							0.993451	1.59e-77	201.85	187.78	201.85	-0.2575	154300000	439	DSDSEVSQNHSPHRGSLSENNPAQSCLTQKS	UID100			1
F1LVK0;A0A096MJT6	3854;4308	F1LVK0	F1LVK0		RGD1307100	RGD1307100-S3854	0.0107956	-0.0612228	0.105613	0.0107956	0.941571	0.600763	0.305374	0.941571	S	4							0.602601	4.71e-27	109.45	93.84	109.45	0.70629	84396000	3854	GPGTPDSIEGVSQHLSPESSRKAYCRTWDQP	UID106			1
F1LVK0;A0A096MJT6	4160;4614	F1LVK0	F1LVK0		RGD1307100	RGD1307100-S4160	0.0223513	0.0797845	0.0646062	0.0223513	0.489808	0.0162383	0.00400235	0.489808	S	4							1	3.6e-06	143.39	123.71	46.249	0.91321	70567000	4160	PYLPPKTVTNNLEKNSQEQLLDAAHHRHWPG	UID107			1
F1LVK0;A0A096MJT6	932;1355	F1LVK0	F1LVK0		RGD1307100	RGD1307100-S932	0.0384728	0.005685	0.0734147	0.0384728	0.585206	0.946073	0.245321	0.585206	S	2							1	0.00224983	138.15	96.092	138.15	0.38155	459840000	932	QFSSDVSRSDENVLDSPKQRRSFGSFPYTPS	UID108			1
F1LVK0;A0A096MJT6;D4A1I0	3179;3619;21	F1LVK0	F1LVK0		RGD1307100	RGD1307100-S3179	0.0488483	0.0461011	0.0351166	0.0488483	0.583485	0.595659	0.688646	0.583485	S	3							0.987829	0.000633011	109.47	84.613	60.401	-1.087	139770000	3179	DKWGLGYKPSYSRSKSISASGRPPLKRMERA	UID109			1
F1LVK0;A0A096MJT6;D4A1I0	3416;3835;190	F1LVK0	F1LVK0		RGD1307100	RGD1307100-S3416	0.0889805	0.0503788	0.0910958	0.0889805	0.153988	0.522014	0.177519	0.153988	S	2							0.998229	0.00383162	169.82	101.2	169.82	0.62392	523190000	3416	LRRSYDRSSRSLDQDSPSKKKKFQTNYASTT	UID110			1
F1LVK0;A0A096MJT6	2180;2603	F1LVK0	F1LVK0		RGD1307100	RGD1307100-S2180	0.15964	-0.00312233	-0.00266381	0.15964	6.5e-05	0.962397	0.963217	6.5e-05	S	3							0.973745	0.00166041	85.909	62.771	85.909	0.50047	85937000	2180	TQTDIKLSRYTAGSASPTPTFKTRKHRDFRS	UID113			1
D3ZR02;A0A096MJV6	269;269	D3ZR02	D3ZR02		Zfx	Zfx-S269	-0.0249783	-0.0366558	0.0212782	-0.0249783	0.428707	0.243094	0.494081	0.428707	S	4							0.999997	1.34e-45	147.74	138.65	147.74	-0.1473	323990000	269	DPGEDDLGGTVDIVESEPENEHGVELLDPNN	UID115			1
A0A096MJX5	261	A0A096MJX5	A0A096MJX5		RGD1305178	RGD1305178-S261	0.00355186	-0.0705082	-0.012011	0.00355186	0.943882	0.0660138	0.736974	0.943882	S	4							0.999997	9.62e-10	148.19	126.9	133.92	-0.32319	4025900000	261	RPLRVGDTEKPEPERSPPNRKRPANEKATDD	UID118			1
A0A096MJY0;D4AD08;A0A0G2KA92	1364;1371;1377	A0A096MJY0	A0A096MJY0		Chd2	Chd2-S1364	0.0229649	-0.0273152	0.00898731	0.0229649	0.4035	0.328092	0.764737	0.4035	S	3							0.678698	0.000804933	103.97	90.467	103.97	1.2167	77557000	1364	ENKAPRLKDEHGLELSSPRHSDNPSEEGEVK	UID119			1
A0A096MJY0;D4AD08;A0A0G2KA92	1365;1372;1378	A0A096MJY0	A0A096MJY0		Chd2	Chd2-S1365	-0.0174941	-0.00271705	-0.00644456	-0.0174941	0.551245	0.93625	0.839998	0.551245	S	3							0.98879	0.000336856	108.77	84.046	108.77	-0.51071	79305000	1365	NKAPRLKDEHGLELSSPRHSDNPSEEGEVKD	UID120			1
A0A096MJY0;D4AD08;A0A0G2KA92	1373;1380;1386	A0A096MJY0	A0A096MJY0		Chd2	Chd2-S1373	-0.033288	0.0585219	-0.059438	-0.033288	0.632886	0.358034	0.327935	0.632886	S	3							0.999977	0.00281095	82.109	67.418	82.109	1.2058	56250000	1373	EHGLELSSPRHSDNPSEEGEVKDDGLEKSPT	UID121			1
A0A096MJZ0	56	A0A096MJZ0	A0A096MJZ0		Dnal1	Dnal1-S56	-0.0351814	0.125689	-0.00499742	-0.0351814	0.191797	0.000195449	0.871848	0.191797	S	2							0.873019	0.00868017	114.24	81.633	101.39	-3.2922	25295000	56	DASLSTLANCEKLSLSTNCIEKIANLNGLKN	UID122			1
A0A096MK14;A0A0U1RRU1;F1M470;A0A0G2K933	7;7;8;24	A0A096MK14	A0A096MK14		Eif4e2	Eif4e2-S7	0.0744784	-0.0691246	-0.00845027	0.0744784	0.0799778	0.170679	0.879566	0.0799778	S	3							1	3.9e-32	203.26	181.42	160.02	-0.46445	148550000	7	_________XLKDDDSGDHDQNEENSTQKDG	UID123			1
A0A096MK15	1219	A0A096MK15	A0A096MK15		Neb	Neb-S1219	0.0182125	-0.0153659	-0.0217177	0.0182125	0.839569	0.848756	0.778872	0.839569	S	3							1	0.0128266	93.111	31.331	59.225	1.0682	337470000	1219	GSLDQEKVKKAGDALSEKKYRQHPDTLKFTS	UID124			1
A0A096MK15;F1M1J2	6627;5336	A0A096MK15;F1M1J2	A0A096MK15		Neb	Neb-S6627	-0.00176173	0.0603688	-0.0766048	-0.00176173	0.989294	0.434511	0.368793	0.989294	S	2							1	4.94e-105	265.46	226.46	161.76	-2.3932	97414000000	6627	FRAIYDYMAADADEVSFKDGDAIVNAQAIDE	UID125			1;2
A0A096MK15;F1M1J2	3964;2673	A0A096MK15;F1M1J2	A0A096MK15		Neb	Neb-S3964	0.0679017	-0.0341918	-0.401427	0.0679017	0.617526	0.834667	0.00134105	0.617526	S	3							1	0.00287054	98.105	57.608	80.69	-0.87279	106880000	3964	DTPEINLARANALNVSHKLYREGWDEVKMSC	UID126			1
A0A096MK15;F1M1J2	3700;2166	A0A096MK15;F1M1J2	A0A096MK15		Neb	Neb-S3700	-0.007999	0.0454398	0.0408112	-0.007999	0.932263	0.502219	0.47418	0.932263	S	3							0.999985	1.26e-06	126.84	108.92	126.84	-0.067703	58885000	3700	MSKHLYTEAWDADKASIHVMPDTPEILLAKS	UID127			1
A0A096MK15;F1M1J2	4236;2945	A0A096MK15;F1M1J2	A0A096MK15		Neb	Neb-S4236	-0.125899	0.00552971	-0.00316144	-0.125899	5.84e-05	0.894959	0.934672	5.84e-05	S	5							0.624892	2.48e-47	157.73	140.21	86.191	-0.24537	302690000	4236	YILPPDAVPFVHAHHSSDVQSELKYKAEHVK	UID128			1
A0A096MK15;F1M1J2	4716;3425	A0A096MK15;F1M1J2	A0A096MK15		Neb	Neb-S4716	0.0033119	0.0222044	0.11605	0.0033119	0.957425	0.658848	0.00050011	0.957425	S	4							0.87625	1.03e-09	133.24	114.4	126.22	-0.087655	264620000	4716	EAWDKVKATSYNLPTSTLSLTHAKNQKHLAS	UID132			1
A0A096MK15;F1M1J2	3943;2652	A0A096MK15;F1M1J2	A0A096MK15		Neb	Neb-S3943	-0.0564404	0.0135142	-0.0538055	-0.0564404	0.184528	0.771662	0.136556	0.184528	S	4							0.692433	0.000312248	94.259	81.956	71.438	2.8668	30158000	3943	ISIPKYREVWDKDKTSIHIMPDTPEINLARA	UID134			1
A0A096MK15;F1M1J2	1754;220	A0A096MK15;F1M1J2	A0A096MK15		Neb	Neb-S1754	-0.00624716	0.0430565	0.0125087	-0.00624716	0.926444	0.400786	0.806785	0.926444	S	3							0.833535	7.11e-05	101.47	86.528	101.47	-2.7713	144590000	1754	MDKRLYTEKWNKDKTSIHVMPDTPDILLSRV	UID135			1
A0A096MK15;F1M1J2	5976;4685	A0A096MK15;F1M1J2	A0A096MK15		Neb	Neb-S5976	0.0216439	0.0856311	-0.0952133	0.0216439	0.763264	0.135143	0.0846932	0.763264	S	3							1	0.00173874	124.08	35.722	122.69	-0.063056	694590000	5976	TKIASEKEYRKDLEESIRGRGLTEMEDTPEM	UID136			1
A0A096MK15;F1M1J2	6537;5246	A0A096MK15;F1M1J2	A0A096MK15		Neb	Neb-S6537	-0.0341158	0.0543981	-0.0545048	-0.0341158	0.663544	0.446467	0.417509	0.663544	S	2							0.987517	1.72e-06	144.18	118.97	94.09	0.69273	94429000000	6537	NVQAQRRSRDQSRSASALSISGGEEKSEHSE	UID139			1;2;3;4
A0A096MK15;F1M1J2	6540;5249	A0A096MK15;F1M1J2	A0A096MK15		Neb	Neb-S6540	0.00771117	0.0532057	0.0225806	0.00771117	0.8814	0.171119	0.469359	0.8814	S	2							0.999997	2.51e-68	253.72	212.99	139.28	-0.24159	230000000000	6540	AQRRSRDQSRSASALSISGGEEKSEHSEAAD	UID140			1;2;3;4
A0A096MK15;F1M1J2	6542;5251	A0A096MK15;F1M1J2	A0A096MK15		Neb	Neb-S6542	0.018001	0.0538918	0.0340161	0.018001	0.738758	0.143985	0.398532	0.738758	S	3							0.999968	9.96e-17	206.46	162.51	82.725	-0.033116	55319000000	6542	RRSRDQSRSASALSISGGEEKSEHSEAADQR	UID141			1;2;3
A0A096MK15;F1M1J2	3745;2211	A0A096MK15;F1M1J2	A0A096MK15		Neb	Neb-S3745	-0.0138513	0.0287057	-0.0395326	-0.0138513	0.764247	0.492515	0.222345	0.764247	S	2							1	3.63e-06	141.65	108.44	119.63	-0.21121	2750000000	3745	DESKMKDYDLREDAISIKSAKASRDIASDYK	UID142			1
A0A096MK15;F1M1J2	5939;4648	A0A096MK15;F1M1J2	A0A096MK15		Neb	Neb-S5939	-0.0702072	0.0631834	-0.051039	-0.0702072	0.0535475	0.0903238	0.171505	0.0535475	S	3							1	0.0216968	82.279	43.503	82.279	-0.27375	245820000	5939	QQMQSGKEYRKDYEESIKGRNLTGLEVTPAL	UID143			1
A0A096MK15;F1M1J2	6154;4863	A0A096MK15;F1M1J2	A0A096MK15		Neb	Neb-S6154	0.018896	-0.00544497	-0.0376488	0.018896	0.670679	0.905731	0.261157	0.670679	S	2							0.99901	0.000235151	159.01	134.16	159.01	0.37899	1894300000	6154	ENQKNFSSVLYKEDVSPGTAIGKTPEMLRVK	UID144			1
A0A096MK15;F1M1J2	4311;3020	A0A096MK15;F1M1J2	A0A096MK15		Neb	Neb-S4311	0.0100664	0.0543838	-0.0162332	0.0100664	0.747676	0.03775	0.530978	0.747676	S	3							0.999029	0.00329182	121.45	75.445	71.531	-2.1404	38989000	4311	IPADMVSVVAAKEGQSLVSDIDYRQYLHQWT	UID145			1
A0A096MK15;F1M1J2	5764;4473	A0A096MK15;F1M1J2	A0A096MK15		Neb	Neb-S5764	0.148377	-0.0795529	0.0258503	0.148377	3.56e-05	0.118649	0.673014	3.56e-05	S	4							0.999941	9.88e-14	165.66	148.3	117.38	-0.52186	230700000	5764	QASEVEYRAKHRKEGSHGLSMLGRPDIEMAK	UID147			1
A0A096MK15;F1M1J2	6245;4954	A0A096MK15;F1M1J2	A0A096MK15		Neb	Neb-S6245	-0.0393819	-0.00674054	0.0822477	-0.0393819	0.483816	0.916976	0.0965461	0.483816	S	4							0.999995	7.07e-10	134.86	116.96	134.86	0.83746	58123000	6245	VKRNQENFSSVLYKESLGKGTPTAVTPEMER	UID149			1
A0A096MK15	84	A0A096MK15	A0A096MK15		Neb	Neb-S84	0.0211265	0.115514	-0.0936146	0.0211265	0.328866	4.14e-05	5.92e-05	0.328866	S	3							0.993992	0.00350061	84.297	70.391	73.415	2.3806	32448000	84	KKVDTSKFMTPYIEHSQKMQGLFSPNKYKEN	UID150			1
A0A096MK15	503	A0A096MK15	A0A096MK15		Neb	Neb-S503	0.00908761	0.0278864	-0.00934	0.00908761	0.887383	0.576303	0.861349	0.887383	S	3							0.985584	9.86e-26	193.64	168.32	193.64	-0.74262	833900000	503	YKVHPDKTKFTQVTDSPVLVQAQVNSKQLSD	UID151			1
A0A096MK15	990	A0A096MK15	A0A096MK15		Neb	Neb-S990	-0.0563637	0.038297	-0.0380336	-0.0563637	0.0280319	0.104431	0.211966	0.0280319	S	3							0.97958	2.27e-06	148.82	125.58	148.82	-1.8875	115790000	990	NEKKYRQHPDTLKFTSIEDAPITVQSKINQA	UID153			1
A0A096MK15	1238	A0A096MK15	A0A096MK15		Neb	Neb-S1238	0.120298	0.28537	0.476837	0.120298	0.82684	0.54387	0.229063	0.82684	S	3							0.999783	0.000202522	124.51	103.67	105.46	0.2919	124830000	1238	YRQHPDTLKFTSIVDSPVMVQAKQNTQQVSD	UID154			1
A0A096MK15;F1M1J2	1723;189	A0A096MK15;F1M1J2	A0A096MK15		Neb	Neb-S1723	-0.0177412	0.0126227	-0.0129303	-0.0177412	0.536875	0.571199	0.667744	0.536875	S	3							0.973377	1.61e-27	218.6	189.24	133.25	-0.82036	814150000	1723	ERKYRQHPEKLKFTYSMDTMEQALNKSNKLT	UID155			1
A0A096MK15;F1M1J2	2665;1131	A0A096MK15;F1M1J2	A0A096MK15		Neb	Neb-S2665	-0.0284822	0.0243935	-0.018886	-0.0284822	0.146502	0.185767	0.422976	0.146502	S	2							0.984013	1.96e-05	168.61	134.73	168.61	0.01294	22270000	2665	YKADLQWLKGIGWITSGSLEDEKNKRATQIL	UID158			1
A0A096MK15;F1M1J2	2667;1133	A0A096MK15;F1M1J2	A0A096MK15		Neb	Neb-S2667	-0.00777581	0.0242019	0.0281818	-0.00777581	0.86107	0.505817	0.396163	0.86107	S	2							0.995663	9.55e-35	220.21	187.01	176.89	0.86156	102400000	2667	ADLQWLKGIGWITSGSLEDEKNKRATQILSD	UID159			1
A0A096MK15;F1M1J2	3882;2591	A0A096MK15;F1M1J2	A0A096MK15		Neb	Neb-S3882	0.0160111	-0.0138721	0.0259758	0.0160111	0.693317	0.730537	0.431656	0.693317	S	3							1	0.00246516	80.738	60.729	73.983	0.75445	74178000	3882	ADLEWLRGIGWMPEGSPEVLRVKNAQEILCD	UID160			1
A0A096MK15;F1M1J2	4126;2835	A0A096MK15;F1M1J2	A0A096MK15		Neb	Neb-S4126	0.0160378	-0.0250598	-0.020538	0.0160378	0.64089	0.398797	0.469671	0.64089	S	3							0.998051	0.000139102	98.035	79.439	98.035	2.1135	18073000	4126	LEWLRGIGWMPNDSVSVNHAKHAADIFSEKK	UID161			1
A0A096MK15	219	A0A096MK15	A0A096MK15		Neb	Neb-S219	-0.0436346	0.0544528	0.0817382	-0.0436346	0.675877	0.564722	0.335654	0.675877	S	3							1	4.21e-21	207.55	176.78	169.92	-0.21488	347520000	219	EDWEADKGLFYPYNDSPELRRVAQAQKALSD	UID162			1
A0A096MK15;F1M1J2	2177;643	A0A096MK15;F1M1J2	A0A096MK15		Neb	Neb-S2177	-0.00122334	0.0499367	-0.0354126	-0.00122334	0.988548	0.330366	0.472896	0.988548	S	2							0.999631	8.11e-20	203.85	167.57	175.15	-0.38694	105300000	2177	EYKQDYREWYRGLGWSPAGSLEVEKAKKATE	UID163			1
A0A096MK15;F1M1J2	1799;265	A0A096MK15;F1M1J2	A0A096MK15		Neb	Neb-S1799	0.0245849	0.0230949	0.00788635	0.0245849	0.549471	0.569288	0.860771	0.549471	S	3							0.999724	0.00254112	83.894	55.262	72.433	3.7878	73902000	1799	EEEKKKGYDLKPDAISIKAAKASRDIASDYK	UID164			1
A0A096MK15;F1M1J2	4138;2847	A0A096MK15;F1M1J2	A0A096MK15		Neb	Neb-S4138	0.0175995	0.0254166	0.0286052	0.0175995	0.570598	0.42073	0.262614	0.570598	S	4							1	0.00166276	128.03	84.727	72.089	-0.46607	681500000	4138	DSVSVNHAKHAADIFSEKKYRTKIETLNFTP	UID167			1
A0A096MK15;F1M1J2	1831;297	A0A096MK15;F1M1J2	A0A096MK15		Neb	Neb-S1831	-0.0168386	0.0694315	-0.00382806	-0.0168386	0.719468	0.0646722	0.927678	0.719468	S	3							1	4.23e-05	131.24	100.28	96.936	-0.60917	467730000	1831	KQAYEQAKGKHIGFRSLEDDPKLVHFMQVAK	UID168			1
A0A096MK15;F1M1J2	5659;4368	A0A096MK15;F1M1J2	A0A096MK15		Neb	Neb-S5659	-0.0628361	0.0986202	-0.00372377	-0.0628361	0.125718	0.00842232	0.928218	0.125718	S	3							0.999689	2.78e-07	141.1	120.73	132.4	0.1303	468020000	5659	ENKYKDHVKKHLAQGSYTTLPETRDTVHVKA	UID169			1
A0A096MK15	1343	A0A096MK15	A0A096MK15		Neb	Neb-S1343	-0.0104099	0.0476096	-0.0815188	-0.0104099	0.901492	0.467785	0.113929	0.901492	S	4							1	0.000354807	119	96.844	54.859	0.11539	142290000	1343	KEAYEKAKGKHVGFRSLQDDPKLVHYMNVAK	UID170			1
A0A096MK15;F1M1J2	6464;5173	A0A096MK15;F1M1J2	A0A096MK15		Neb	Neb-S6464	0.00619555	-0.0318839	0.0217219	0.00619555	0.893794	0.352201	0.505756	0.893794	S	2							1	7.82e-21	213.59	192.29	213.59	-0.42638	847440000	6464	TDPITERVKKNTQDFSDINYRGIQRKVVEIE	UID171			1
A0A096MK15;F1M1J2	3485;1951	A0A096MK15;F1M1J2	A0A096MK15		Neb	Neb-S3485	-0.00115523	0.00732046	0.000301204	-0.00115523	0.985501	0.889282	0.995566	0.985501	S	3							1	0.000942114	101.3	79.746	67.334	0.61916	165340000	3485	AKLNRINYSDKLYKLSLEEARRQGYDLRVDA	UID173			1
A0A096MK15;F1M1J2	6559;5268	A0A096MK15;F1M1J2	A0A096MK15		Neb	Neb-S6559	-0.0123074	0.0988663	0.0393228	-0.0123074	0.898006	0.146998	0.541428	0.898006	S	5							0.938458	1.11e-96	225.71	212.27	146.08	-0.12594	1665700000	6559	GEEKSEHSEAADQRLSTYSDGGAFFSATSTA	UID174			1;2;3
A0A096MK15;F1M1J2	6562;5271	A0A096MK15;F1M1J2	A0A096MK15		Neb	Neb-S6562	0.0156334	0.0224197	-0.0355687	0.0156334	0.677796	0.470923	0.275742	0.677796	S	2							0.999972	0	484.1	431.09	420.63	0.20467	5777800000	6562	KSEHSEAADQRLSTYSDGGAFFSATSTAYKH	UID175			1;2;3
A0A096MK15;F1M1J2	4286;2995	A0A096MK15;F1M1J2	A0A096MK15		Neb	Neb-S4286	-0.0439089	0.0824813	-0.0594748	-0.0439089	0.5036	0.128186	0.195618	0.5036	S	3							0.997307	0.0102797	86.014	60.566	76.332	0.37886	479400000	4286	FEHAGQIQNDRLYKESYHKSKAKINIPADMV	UID177			1
A0A096MK15;F1M1J2	2026;492	A0A096MK15;F1M1J2	A0A096MK15		Neb	Neb-S2026	0.0142473	0.0381096	-0.00424508	0.0142473	0.841975	0.537237	0.941434	0.841975	S	3							0.975798	0.00257523	95.651	71.62	86.944	-0.91548	103180000	2026	AKANAINMSDKLYKLSLEESRKKGYDLRTDA	UID178			1
A0A096MK15	608	A0A096MK15	A0A096MK15		Neb	Neb-S608	0.0107302	0.0388719	-0.0131795	0.0107302	0.817605	0.288336	0.739307	0.817605	S	3							1	3.87e-05	156.52	126.71	98.592	0.73549	813000000	608	KKDYEKSKGKMIGALSINDDPKMLHSLKTAK	UID180			1
A0A096MK15	1099	A0A096MK15	A0A096MK15		Neb	Neb-S1099	0.0182253	0.0226716	-0.000304933	0.0182253	0.804924	0.724735	0.99643	0.804924	S	3							1	0.000392459	148.96	104.77	91.658	0.0016543	352410000	1099	KKDYEKAKGKMVGFQSLQDDPKLVHYMNVAK	UID181			1
A0A096MK15;F1M1J2	2075;541	A0A096MK15;F1M1J2	A0A096MK15		Neb	Neb-S2075	-0.0308189	0.0273272	0.0179541	-0.0308189	0.528767	0.576303	0.717111	0.528767	S	4							1	0.000411917	105.53	71.559	67.93	-1.2207	319620000	2075	KHSYEKEKGKMVGFRSLEDDPKLVHSMQVAK	UID182			1
A0A096MK15;F1M1J2	6400;5109	A0A096MK15;F1M1J2	A0A096MK15		Neb	Neb-S6400	0.0179403	0.0497609	0.0455602	0.0179403	0.750107	0.258201	0.27321	0.750107	S	4							0.999721	4.94e-69	237.15	205.97	237.15	-0.38982	840100000	6400	AKRNQENISSVLYSDSFRKQIQGKAAYVLDT	UID185			1
A0A096MK15	1587	A0A096MK15	A0A096MK15		Neb	Neb-S1587	0.0123972	-0.0473139	0.141543	0.0123972	0.909488	0.560424	0.022143	0.909488	S	3							1	0.00304464	105.19	84.334	64.675	1.6201	28870000	1587	KEAYEKAKGKQIGFLSLQDDPKLVHYMNVAK	UID187			1
A0A096MK15;F1M1J2	2319;785	A0A096MK15;F1M1J2	A0A096MK15		Neb	Neb-S2319	-0.0091307	0.0485908	-0.06811	-0.0091307	0.952068	0.695174	0.524906	0.952068	S	4							1	0.00249167	67.43	57.234	58.49	-0.06269	94096000	2319	KQGYRKQLGHHIGFLSVQDDPKLVLSMNVAK	UID188			1
A0A096MK15;F1M1J2	4167;2876	A0A096MK15;F1M1J2	A0A096MK15		Neb	Neb-S4167	-0.0504782	0.0427288	0.0755712	-0.0504782	0.557797	0.611344	0.278063	0.557797	S	2							0.998114	0.00354213	91.202	51.417	91.202	0.20863	95913000	4167	TPVDDRVDYVTAKQSSEIRDDIKYRKDWNAI	UID190			1
A0A096MK15;F1M1J2	6176;4885	A0A096MK15;F1M1J2	A0A096MK15		Neb	Neb-S6176	-0.00864378	0.0470432	0.0647124	-0.00864378	0.922493	0.45119	0.25489	0.922493	S	3							0.869596	0.00279153	108.56	81.778	91.858	0.89704	21675000	6176	KTPEMLRVKQTQDHISSVKYKEAIGQGTPIP	UID191			1
A0A096MK15;F1M1J2	6177;4886	A0A096MK15;F1M1J2	A0A096MK15		Neb	Neb-S6177	0.00672497	0.0266779	-0.0254684	0.00672497	0.954883	0.782421	0.770485	0.954883	S	2							0.887226	0.00148239	140.39	106.43	140.39	1.2608	90194000	6177	TPEMLRVKQTQDHISSVKYKEAIGQGTPIPD	UID192			1
A0A096MK15;F1M1J2	3653;2119	A0A096MK15;F1M1J2	A0A096MK15		Neb	Neb-S3653	-0.0150317	0.0153838	-0.0336475	-0.0150317	0.621284	0.57597	0.174028	0.621284	S	3							1	0.00693956	81.803	38.168	68.171	-0.30249	49436000	3653	GSVEVEKVKRAGEILSDRKYRQPADQLKFTC	UID193			1
A0A096MK15	971	A0A096MK15	A0A096MK15		Neb	Neb-S971	-0.0239538	0.0767955	-0.0294075	-0.0239538	0.565502	0.038126	0.411559	0.565502	S	2							1	0.00133787	125.84	80.471	85.417	-0.66928	150000000	971	WVPFGSLEMEKAKRASEILNEKKYRQHPDTL	UID194			1
A0A096MK15;F1M1J2	6548;5257	A0A096MK15;F1M1J2	A0A096MK15		Neb	Neb-S6548	0.101823	-0.0757818	0.113698	0.101823	0.443159	0.564955	0.411235	0.443159	S	3							1	2.57e-141	265.73	238.31	51.135	-0.22871	2132300000	6548	SRSASALSISGGEEKSEHSEAADQRLSTYSD	UID196			1;2;3
A0A096MK15;F1M1J2	6551;5260	A0A096MK15;F1M1J2	A0A096MK15		Neb	Neb-S6551	-0.0331868	0.105829	0.0396388	-0.0331868	0.817219	0.345835	0.731396	0.817219	S	3							1	8.73e-34	166.16	126.25	51.135	-0.22871	3205900000	6551	ASALSISGGEEKSEHSEAADQRLSTYSDGGA	UID197			1;2;3
A0A096MK15;F1M1J2	6517;5226	A0A096MK15;F1M1J2	A0A096MK15		Neb	Neb-S6517	-0.0280664	0.0396182	-0.0464997	-0.0280664	0.576485	0.441017	0.300739	0.576485	S	2							1	2.38e-05	145.29	120.16	82.069	0.28195	686390000	6517	SVFDYDPAEDNIQSRSLHMVNVQAQRRSRDQ	UID201			1
A0A096MK15;F1M1J2	3923;2632	A0A096MK15;F1M1J2	A0A096MK15		Neb	Neb-S3923	-0.0291684	0.0605897	-0.0183146	-0.0291684	0.429832	0.0481392	0.525798	0.429832	S	3							0.999931	0.00140929	130.61	71.936	104.7	0.045505	252710000	3923	KYTSIVDTPEVVLAKSNAENISIPKYREVWD	UID202			1
A0A096MK15;F1M1J2	5516;4225	A0A096MK15;F1M1J2	A0A096MK15		Neb	Neb-S5516	-0.0313704	0.0722272	-0.0224453	-0.0313704	0.536993	0.0762171	0.523819	0.536993	S	3							0.997721	0.00028757	118.72	92.853	118.72	-0.21256	276770000	5516	EVSDLKYKEVYQRNKSNCTIKPDAVHIKAAK	UID203			1
A0A096MK15;F1M1J2	5698;4407	A0A096MK15;F1M1J2	A0A096MK15		Neb	Neb-S5698	0.0411299	-0.0447922	-0.020349	0.0411299	0.118375	0.0974538	0.496076	0.118375	S	3							0.945105	0.00659416	69.979	45.044	69.979	1.0332	31076000	5698	NYKKKFVKEKGKSNYSIMQEPPEVKHAMDVA	UID206			1
A0A096MK15;F1M1J2	6590;5299	A0A096MK15;F1M1J2	A0A096MK15		Neb	Neb-S6590	-0.0140241	0.00842317	0.0392345	-0.0140241	0.88875	0.930572	0.59827	0.88875	S	2							0.942156	3.11e-195	290.09	258.24	290.09	1.8277	11700000000	6590	YKHVKTTELPQQRSSSVATQQTTLSSIPSHP	UID211			1
A0A096MK15;F1M1J2	6599;5308	A0A096MK15;F1M1J2	A0A096MK15		Neb	Neb-S6599	-0.0291042	0.0171477	0.00710517	-0.0291042	0.590663	0.769017	0.904996	0.590663	S	3							0.990653	4.22e-34	149.99	127.33	127.01	-0.11431	5722900000	6599	PQQRSSSVATQQTTLSSIPSHPSTAGKIFRA	UID212			1;2;3
A0A096MK15;F1M1J2	6600;5309	A0A096MK15;F1M1J2	A0A096MK15		Neb	Neb-S6600	-0.0149194	0.0396093	-0.000132844	-0.0149194	0.807407	0.443101	0.998248	0.807407	S	3							0.993146	2.09e-38	182.4	161.27	127.01	-0.11431	20293000000	6600	QQRSSSVATQQTTLSSIPSHPSTAGKIFRAI	UID213			1;2;3
A0A096MK15;F1M1J2	6603;5312	A0A096MK15;F1M1J2	A0A096MK15		Neb	Neb-S6603	-0.0170223	0.0646569	0.0425599	-0.0170223	0.717433	0.100209	0.292156	0.717433	S	3							0.990713	1.33e-46	192.62	174.32	121.1	-0.51756	22362000000	6603	SSSVATQQTTLSSIPSHPSTAGKIFRAIYDY	UID214			1;2;3
A0A096MK15;F1M1J2	6606;5315	A0A096MK15;F1M1J2	A0A096MK15		Neb	Neb-S6606	-0.0194457	0.0154926	-0.0232223	-0.0194457	0.756792	0.719432	0.601789	0.756792	S	3							0.87661	5.69e-54	204.66	187.72	155.5	-0.036823	11821000000	6606	VATQQTTLSSIPSHPSTAGKIFRAIYDYMAA	UID215			1;2;3
A0A096MK15;F1M1J2	4751;3460	A0A096MK15;F1M1J2	A0A096MK15		Neb	Neb-S4751	-0.0411351	0.0547573	0.0173083	-0.0411351	0.342061	0.160884	0.627804	0.342061	S	2							1	1.51e-09	200.76	169.89	200.76	-0.97568	1569900000	4751	REEYEKFKALYTLPKSVDDDPNTARCLRVGK	UID216			1
A0A096MK15;F1M1J2	5159;3868	A0A096MK15;F1M1J2	A0A096MK15		Neb	Neb-S5159	-0.0547131	0.143085	-0.0546691	-0.0547131	0.525841	0.0493896	0.359356	0.525841	S	4							0.999995	1.45e-06	167.69	145.86	114.96	-0.14014	1075800000	5159	VQELKTHLSELVYRASGKKQKSIFTSVPDTP	UID218			1
A0A096MK15;F1M1J2	6502;5211	A0A096MK15;F1M1J2	A0A096MK15		Neb	Neb-S6502	-0.0267261	0.0502043	-0.0486798	-0.0267261	0.645309	0.294726	0.25567	0.645309	S	2							0.999999	2.32e-197	306.18	272.92	256.53	0.24875	126000000000	6502	QDTITGLRVWRTNPGSVFDYDPAEDNIQSRS	UID219			1
A0A096MK15	40	A0A096MK15	A0A096MK15		Neb	Neb-S40	0.0186791	0.0439142	0.015085	0.0186791	0.87545	0.638823	0.876754	0.87545	S	3							0.5	3.92e-254	313.17	306.45	257.26	-0.7833	5402600000	40	GETITEIYETTTTRTSDYDQSETSTPALAQP	UID220			1
A0A096MK15	45	A0A096MK15	A0A096MK15		Neb	Neb-S45	-0.0402489	-0.0178601	-0.197435	-0.0402489	0.650656	0.839078	0.00346675	0.650656	S	3							0.995762	2.02e-57	196.45	185.82	110.26	0.30111	3642800000	45	EIYETTTTRTSDYDQSETSTPALAQPQPAKP	UID221			1;2
A0A096MK15;F1M1J2	3505;1971	A0A096MK15;F1M1J2	A0A096MK15		Neb	Neb-S3505	-0.0496863	0.0825453	0.0178414	-0.0496863	0.135087	0.0207006	0.579848	0.135087	S	3							1	0.0143412	69.352	54.086	61.423	-0.49995	28542000	3505	RRQGYDLRVDAIPIRSAKASREIASDYKYKE	UID224			1
A0A096MK15;F1M1J2	2062;528	A0A096MK15;F1M1J2	A0A096MK15		Neb	Neb-S2062	-0.0278612	0.160994	-0.0776736	-0.0278612	0.844072	0.103742	0.401415	0.844072	S	4							0.998946	0.0152868	86.898	58.571	86.898	-1.1033	371320000	2062	AKASRDIASDYKYKHSYEKEKGKMVGFRSLE	UID225			1
A0A096MK15;F1M1J2	6047;4756	A0A096MK15;F1M1J2	A0A096MK15		Neb	Neb-S6047	-0.0589509	0.0888564	-0.0389137	-0.0589509	0.384968	0.138033	0.47487	0.384968	S	3							1	0.00254978	102.87	67.195	95.417	-0.65085	295530000	6047	ARNATDIASQIKYKQSAEMEKANFTSVVDTP	UID226			1
A0A0G2K5G4;A0A096MK24	364;541	A0A0G2K5G4	A0A0G2K5G4		Morc4	Morc4-S364	0.0100407	0.0358125	0.0936553	0.0100407	0.813808	0.342568	0.00383074	0.813808	S	3							0.977856	4.55e-06	165.45	131.61	165.45	0.19318	53621000	364	INSPRLLPSVGEESRSPPRLKSLDSSAFQIS	UID230			1
A0A1W2Q6E9;A0A096MK30;O35763	503;504;504	A0A1W2Q6E9	A0A1W2Q6E9	Moesin	Msn	Msn-S503	-0.0342084	-0.0271403	-0.0751897	-0.0342084	0.762313	0.793523	0.363081	0.762313	S	3							0.999999	7.51e-05	160.64	137.31	160.64	1.3702	162900000	503	EASAELRADAMAKDRSEEERTTEAEKNERVQ	UID231			1
A0A1W2Q6E9;A0A096MK30;O35763	383;384;384	A0A1W2Q6E9	A0A1W2Q6E9	Moesin	Msn	Msn-S383	0.245144	-0.364664	6.51e-06	0.245144	0.010645	0.000155603	0.999917	0.010645	S	2							1	0.0122317	106.4	44.635	106.4	1.1642	15956000	383	TRRALELEQERKRAQSEAEKLAKERQEAEEA	UID232			1
A0A096MK47;A0A096MJS3;D4A3C4	85;77;62	A0A096MK47	A0A096MK47		Mlip	Mlip-S85	0.0146344	-0.00146683	0.0418612	0.0146344	0.564087	0.960976	0.0409302	0.564087	S	2							1	1.38e-147	284.24	268.28	164.8	0.30337	8825900000	85	QKGDLFKAEYVFIVDSDGEDEATCRQGEQGP	UID234			1
A0A096MK47;A0A096MJS3;D4A3C4	717;684;156	A0A096MK47	A0A096MK47		Mlip	Mlip-S717	0.186023	-0.342707	-0.160872	0.186023	0.285882	0.0341603	0.322958	0.285882	S	4							0.68093	8.68e-13	102.58	83.833	88.226	0.84745	104270000	717	SNSKASVSDLPVEHSSDSPSRPSQTMLGSET	UID236			1
A0A096MK47;A0A096MJS3;D4A3C4	719;686;158	A0A096MK47	A0A096MK47		Mlip	Mlip-S719	0.268938	-0.250448	-0.00278825	0.268938	0.326853	0.385891	0.994338	0.326853	S	4							0.980648	5.27e-204	287.3	255.67	287.3	0.45072	915780000	719	SKASVSDLPVEHSSDSPSRPSQTMLGSETIK	UID237			1
A0A096MK47;A0A096MJS3	282;249	A0A096MK47	A0A096MK47		Mlip	Mlip-S282	0.0161583	0.0311537	0.115407	0.0161583	0.648164	0.382106	0.000208777	0.648164	S	3							0.936963	9.16e-47	163.76	148.59	104.82	-0.41357	3156500000	282	VSTSSALNPREDVRTSPSPASGASLRSPSAS	UID239			1;2
A0A096MK47;A0A096MJS3	284;251	A0A096MK47	A0A096MK47		Mlip	Mlip-S284	0.0253652	0.00319552	0.0412061	0.0253652	0.545067	0.948477	0.277433	0.545067	S	2							0.996492	2.66e-08	172.28	133.49	169.14	0.30351	863740000	284	TSSALNPREDVRTSPSPASGASLRSPSASYI	UID240			1;2
A0A096MK47;A0A096MJS3	293;260	A0A096MK47	A0A096MK47		Mlip	Mlip-S293	0.0071201	-0.108784	-0.174373	0.0071201	0.956958	0.263037	0.029895	0.956958	S	2							0.997204	3.69e-101	245.94	226.62	125.54	1.2269	2197200000	293	DVRTSPSPASGASLRSPSASYIPVRIVMHSL	UID242			1;2
A0A096MK47;A0A096MJS3	652;619	A0A096MK47	A0A096MK47		Mlip	Mlip-S652	0.00671273	-0.0285301	-0.0279652	0.00671273	0.908796	0.517652	0.505184	0.908796	S	3							0.99997	8.1e-06	107.33	86.9	107.33	-0.51804	140530000	652	TPSLPVSLTRTKELISPCALSMSAGPENKKP	UID244			1
A0A096MK47;A0A096MJS3	237;204	A0A096MK47	A0A096MK47		Mlip	Mlip-S237	-0.135034	0.0635126	-0.093383	-0.135034	0.00181355	0.121441	0.0341706	0.00181355	S	4							0.910605	2.55e-12	94.203	92.565	71.709	-1.2171	216950000	237	DSPLPAWKGASTLVFSPSAQLPGSSLCGSNV	UID246			1
A0A096MK47;A0A096MJS3	309;276	A0A096MK47	A0A096MK47		Mlip	Mlip-S309	-0.00664398	0.0259421	0.0329805	-0.00664398	0.912109	0.483329	0.398353	0.912109	S	3							0.996882	0.000178076	132.59	100.74	117.2	-0.63204	967510000	309	PSASYIPVRIVMHSLSPSPKPLTSSSHGSLS	UID250			1;2
A0A096MK47;A0A096MJS3	311;278	A0A096MK47	A0A096MK47		Mlip	Mlip-S311	0.0305657	-0.0183823	0.128482	0.0305657	0.495476	0.720612	0.00224518	0.495476	S	3							0.999781	0.00254424	88.075	68.977	71.176	-0.94613	161940000	311	ASYIPVRIVMHSLSPSPKPLTSSSHGSLSTV	UID251			1;2
A0A096MK47;A0A096MJS3	331;298	A0A096MK47	A0A096MK47		Mlip	Mlip-S331	0.024433	-0.0492979	0.0951868	0.024433	0.830376	0.599331	0.22993	0.830376	S	4							0.632972	2.29e-52	188.19	161.04	188.19	0.041285	220400000	331	TSSSHGSLSTVCSQTSSSGNLSKSGLKSPVP	UID255			1
A0A096MK47;A0A096MJS3	332;299	A0A096MK47	A0A096MK47		Mlip	Mlip-S332	-0.0696872	0.127459	0.0318186	-0.0696872	0.274559	0.032644	0.631927	0.274559	S	3							0.653964	1.22e-46	167.55	143.75	167.55	0.024086	103990000	332	SSSHGSLSTVCSQTSSSGNLSKSGLKSPVPS	UID256			1
A0A096MK47;A0A096MJS3	395;362	A0A096MK47	A0A096MK47		Mlip	Mlip-S395	0.197226	-0.359397	-0.208302	0.197226	0.00271939	3.37e-05	0.00267036	0.00271939	S	3							0.668979	0.0147873	83.045	53.704	76.943	0.2959	1275500000	395	ASSTLTLDQKIKQTPSTPKKSLSSCSLTTGS	UID257			1
A0A096MK47;A0A096MJS3;D4A3C4	113;105;90	A0A096MK47	A0A096MK47		Mlip	Mlip-S113	0.0699843	0.0145014	-0.148211	0.0699843	0.472172	0.894877	0.103144	0.472172	S	3							0.999989	7.6e-09	151.87	129.39	127.32	2.2018	31126000	113	QGPPGATGNIATRPKSLAISSSLASDVVRPK	UID258			1
A0A096MK47;A0A096MJS3	604;571	A0A096MK47	A0A096MK47		Mlip	Mlip-S604	-0.00445777	-0.0761644	-0.166495	-0.00445777	0.97022	0.350663	0.0229747	0.97022	S	3							0.972741	1.27e-07	115.63	105.17	114.88	-0.5469	278090000	604	SILPPESSLTQALQRSPSALHPSCGSATCPS	UID268			1
A0A096MK47;A0A096MJS3	632;599	A0A096MK47	A0A096MK47		Mlip	Mlip-S632	0.129476	-0.192385	-0.125754	0.129476	1.82e-05	2.63e-07	2.35e-05	1.82e-05	S	3							0.837008	0.000912103	91.932	76.041	91.932	0.39593	465600000	632	CPSRTGMPDSTASNRSSRVSTPSLPVSLTRT	UID270			1
A0A096MK47;A0A096MJS3	633;600	A0A096MK47	A0A096MK47		Mlip	Mlip-S633	0.0343375	-0.105431	-0.142609	0.0343375	0.410385	0.00837242	0.000857758	0.410385	S	2							0.794507	0.00191489	98.582	79.188	98.582	0.86212	111080000	633	PSRTGMPDSTASNRSSRVSTPSLPVSLTRTK	UID271			1
A0A096MK47;A0A096MJS3	629;596	A0A096MK47	A0A096MK47		Mlip	Mlip-S629	0.0017327	-0.070531	-0.0931741	0.0017327	0.982696	0.183905	0.0888943	0.982696	S	2							0.999994	0.000656907	169.82	124.74	169.82	-2.5277	111860000	629	SATCPSRTGMPDSTASNRSSRVSTPSLPVSL	UID276			1
A0A096MK47;A0A096MJS3	442;409	A0A096MK47	A0A096MK47		Mlip	Mlip-S442	-0.000155115	-0.012534	0.00152732	-0.000155115	0.998322	0.72733	0.972074	0.998322	S	3							1	5.77e-74	212.39	198.65	208.46	-1.0078	13357000000	442	SFFSKTTPLSQAQPPSPPALASSSYAATDTE	UID277			1
A0A096MK47;A0A096MJS3;D4A3C4	137;129;114	A0A096MK47	A0A096MK47		Mlip	Mlip-S137	0.00257574	0.0379442	0.0564278	0.00257574	0.977547	0.571985	0.336231	0.977547	S	4							0.577448	6.47e-09	139.08	117.78	139.08	0.013228	112650000	137	SDVVRPKVRGVDVKVSSHPEIPHGIAPQQKH	UID281			1
A0A096MK47;A0A096MJS3;D4A3C4	138;130;115	A0A096MK47	A0A096MK47		Mlip	Mlip-S138	0.0354082	0.0171386	0.013893	0.0354082	0.168884	0.567938	0.663758	0.168884	S	4							0.83642	4.06e-08	137.73	116.43	137.73	0.66489	146220000	138	DVVRPKVRGVDVKVSSHPEIPHGIAPQQKHG	UID282			1
A0A096MK54;G3V9G5	161;161	A0A096MK54;G3V9G5	G3V9G5		Synm	Synm-S161	-0.0671803	0.0702489	0.0194112	-0.0671803	0.533787	0.537248	0.881143	0.533787	S	3							0.933941	0.00185714	115.78	95.355	115.78	-0.96921	33117000	161	AAHERQVRELRARASSLTMHFRARATGPAAP	UID287			1
A0A096MK54;G3V9G5	1087;1087	A0A096MK54;G3V9G5	G3V9G5		Synm	Synm-S1087	-0.0929319	0.102651	0.0516393	-0.0929319	7.78e-05	0.00142253	0.0552121	7.78e-05	S	3							0.986692	0.00030823	121.82	105.93	87.258	1.0674	44545000	1087	YSPSGEKDDTDRVFHSSDQRVTQGPVSATVE	UID288			1
A0A096MK54;G3V9G5	1088;1088	A0A096MK54;G3V9G5	G3V9G5		Synm	Synm-S1088	0.0521291	0.0538438	0.061284	0.0521291	0.484223	0.479658	0.386775	0.484223	S	3							0.86764	0.0186055	79.148	59.833	73.885	-0.7948	21321000	1088	SPSGEKDDTDRVFHSSDQRVTQGPVSATVEV	UID289			1
A0A096MK54;G3V9G5	513;513	A0A096MK54;G3V9G5	G3V9G5		Synm	Synm-S513	-0.0156976	0.108786	0.00806915	-0.0156976	0.759579	0.0147811	0.88299	0.759579	S	4							1	0.0283898	65.157	43.009	57.267	-0.42023	50395000	513	KKLETQATKEQERDRSGVVKLKPEEKMFDSK	UID294			1
A0A096MK54;A0A096MKE8;G3V9G5	1167;85;1469	A0A096MK54;G3V9G5	G3V9G5		Synm	Synm-S1469	0.0105062	0.0395674	-0.0119045	0.0105062	0.906626	0.542406	0.874252	0.906626	S	5							0.980165	0.000500372	80.272	70.425	80.272	-0.85416	48348000	1469	VSDTRAIRSWTRDTGSEVEAHSVSHHGGWRV	UID295			1
A0A096MK54;A0A096MKE8;G3V9G5	1173;91;1475	A0A096MK54;G3V9G5	G3V9G5		Synm	Synm-S1475	0.204533	-0.100614	-0.00597803	0.204533	3.46e-06	0.000199858	0.842916	3.46e-06	S	4							0.946077	0.000270396	89.663	78.557	89.663	-0.50579	81040000	1475	IRSWTRDTGSEVEAHSVSHHGGWRVAHSRDE	UID296			1
A0A096MK54;A0A096MKE8;G3V9G5	1175;93;1477	A0A096MK54;G3V9G5	G3V9G5		Synm	Synm-S1477	-0.0313596	0.159765	0.0211683	-0.0313596	0.752161	0.051729	0.818928	0.752161	S	4							0.579765	9.11e-09	120.71	108.8	54.457	-0.53717	55508000	1477	SWTRDTGSEVEAHSVSHHGGWRVAHSRDEQS	UID297			1
A0A096MK54;G3V9G5	847;847	A0A096MK54;G3V9G5	G3V9G5		Synm	Synm-S847	0.0177903	0.0295981	0.0395128	0.0177903	0.773187	0.547435	0.466195	0.773187	S	3							0.997946	2.89e-05	106.45	93.129	106.45	-1.8451	61128000	847	TPDEYPGGHDREDDGSVYGQIHIEEESTIRY	UID298			1
A0A096MK54;G3V9G5	911;911	A0A096MK54;G3V9G5	G3V9G5		Synm	Synm-S911	0.00179786	0.0394349	-0.0119106	0.00179786	0.982649	0.500678	0.853853	0.982649	S	4							0.999575	6.37e-06	111.65	89.17	67.995	-0.50872	154360000	911	SLGGAFGSAHVKEEASGELHAEPTIIEKEIK	UID299			1
A0A096MK54;G3V9G5	1073;1073	A0A096MK54;G3V9G5	G3V9G5		Synm	Synm-S1073	0.0596561	-0.0829274	0.109888	0.0596561	0.426387	0.110863	0.0948775	0.426387	S	2							0.996953	5.7e-24	153.66	109.35	130.09	-0.15695	18238000000	1073	AGGFLFKRWATRELYSPSGEKDDTDRVFHSS	UID301			1;2
A0A096MK54;G3V9G5	1075;1075	A0A096MK54;G3V9G5	G3V9G5		Synm	Synm-S1075	0.113244	-0.114424	-0.0403633	0.113244	0.0479774	0.0270562	0.536226	0.0479774	S	2							0.604193	4.49e-05	153.66	109.35	121.9	-0.14858	5551500000	1075	GFLFKRWATRELYSPSGEKDDTDRVFHSSDQ	UID302			1
A0A096MK54;G3V9G5	45;45	A0A096MK54;G3V9G5	G3V9G5		Synm	Synm-S45	0.0353526	0.0215225	0.0784237	0.0353526	0.102105	0.427878	0.00174244	0.102105	S	3							1	1.58e-05	143.88	119.89	122.75	0.34671	165220000	45	RELERENLLLEEELRSRLSREDRWAEDQALY	UID303			1
A0A096MK54;G3V9G5	582;582	A0A096MK54;G3V9G5	G3V9G5		Synm	Synm-S582	0.17089	0.262393	0.343886	0.17089	0.218773	0.0959346	0.00914352	0.218773	S	4							0.593586	0.00168141	84.41	64.805	72.175	-0.047706	15394000	582	GRSRKEREVPISLEVSRGSKSEVSTIHLQSS	UID305			1
A0A096MK54;G3V9G5	585;585	A0A096MK54;G3V9G5	G3V9G5		Synm	Synm-S585	-0.0468102	0.265494	0.121514	-0.0468102	0.761092	0.0358455	0.307182	0.761092	S	3							0.999358	5.53e-09	183.36	144.09	183.36	-0.0085981	1554800000	585	RKEREVPISLEVSRGSKSEVSTIHLQSSGRK	UID306			1
A0A096MK54;G3V9G5	590;590	A0A096MK54;G3V9G5	G3V9G5		Synm	Synm-S590	0.140139	-0.107294	-0.124998	0.140139	0.00181853	0.00860833	0.00188924	0.00181853	S	3							0.813718	3.4e-06	118.44	91.963	93.181	1.9658	93289000	590	VPISLEVSRGSKSEVSTIHLQSSGRKDSANS	UID309			1
A0A096MK54;G3V9G5	652;652	A0A096MK54;G3V9G5	G3V9G5		Synm	Synm-S652	-0.0123199	-0.0622852	-0.0604508	-0.0123199	0.946144	0.621375	0.650861	0.946144	S	4							0.983129	2.15e-18	158.05	140.77	129.78	1.1811	1093500000	652	IAENIVTTILKQFTQSPGAEENVSSLPDTKV	UID312			1
A0A096MK54;G3V9G5	1041;1041	A0A096MK54;G3V9G5	G3V9G5		Synm	Synm-S1041	-0.0224736	-0.0564659	-0.0580354	-0.0224736	0.325669	0.035534	0.003913	0.325669	S	2							0.797158	2.29e-08	118.97	101.69	88.37	-1.1555	3560600000	1041	EKAVESVVRESLTKRSSPVPRSPDREDGEEA	UID314			1;2
A0A096MK54;G3V9G5	1042;1042	A0A096MK54;G3V9G5	G3V9G5		Synm	Synm-S1042	-0.0310563	-0.023168	-0.0515013	-0.0310563	0.536884	0.643112	0.10987	0.536884	S	2							0.906253	1.63e-18	134.21	118.96	90.64	-1.5291	7922000000	1042	KAVESVVRESLTKRSSPVPRSPDREDGEEAP	UID315			1;2
A0A096MK54;G3V9G5	1047;1047	A0A096MK54;G3V9G5	G3V9G5		Synm	Synm-S1047	-0.00630948	0.056154	-0.115762	-0.00630948	0.946144	0.409601	0.038645	0.946144	S	3							1	2.27e-158	277.71	248.57	63.398	-2.0063	16283000000	1047	VVRESLTKRSSPVPRSPDREDGEEAPAGGFL	UID316			1;2
A0A096MK54	1139	A0A096MK54	A0A096MK54		Synm	Synm-S1139	0.0393066	0.0355603	-0.0555863	0.0393066	0.684462	0.704222	0.506804	0.684462	S	3							0.98648	3.4e-05	98.151	81.467	98.151	-0.11614	130080000	1139	HVKLGPTEMWRTEQVSYGGPTSPVVEMGVSD	UID317			1
A0A096MK54	1145	A0A096MK54	A0A096MK54		Synm	Synm-S1145	-0.0101934	-0.00595433	-0.0929481	-0.0101934	0.912915	0.945255	0.140698	0.912915	S	2							0.99163	9.01e-231	312.02	268.34	312.02	-1.4106	6692600000	1145	TEMWRTEQVSYGGPTSPVVEMGVSDTRAIRS	UID318			1
A0A096MK54	1153	A0A096MK54	A0A096MK54		Synm	Synm-S1153	-0.0144871	-0.00294519	-0.103371	-0.0144871	0.73163	0.938148	0.00210304	0.73163	S	3							0.941233	4.12e-12	125.99	102.89	125.99	0.15739	52752000	1153	VSYGGPTSPVVEMGVSDTRAIRSWTRDTGSE	UID319			1
A0A096MK54;A0A096MKE8;G3V9G5	1185;103;1487	A0A096MK54;G3V9G5	G3V9G5		Synm	Synm-S1487	-0.159787	0.336323	-0.212695	-0.159787	0.121018	0.000892102	0.0555979	0.121018	S	3							0.999105	0	323.99	300.74	323.99	-1.8382	806830000	1487	EAHSVSHHGGWRVAHSRDEQSASTSSQASAG	UID320			1
A0A096MK54;G3V9G5	775;775	A0A096MK54;G3V9G5	G3V9G5		Synm	Synm-S775	-0.0187354	-0.0040876	-0.000316362	-0.0187354	0.755567	0.949967	0.996417	0.755567	S	2							0.998929	3.63e-274	325.79	291.4	250.04	-1.1744	22996000000	775	VEFSTPFQVEEVDDVSPSPKGFIEEEEGEGE	UID322			1
A0A096MK54;G3V9G5	777;777	A0A096MK54;G3V9G5	G3V9G5		Synm	Synm-S777	0.0311512	-0.0369839	-0.00785793	0.0311512	0.420535	0.336104	0.859602	0.420535	S	4							0.996074	2.55e-07	114.34	101.4	94.389	-0.070942	13001000000	777	FSTPFQVEEVDDVSPSPKGFIEEEEGEGETH	UID323			1
A0A096MK54;G3V9G5	896;896	A0A096MK54;G3V9G5	G3V9G5		Synm	Synm-S896	-0.0709726	0.123785	-0.020926	-0.0709726	0.317166	0.08251	0.810855	0.317166	S	3							0.998982	1.54e-12	129.85	116.02	129.85	2.2927	121290000	896	TGEEKHMKVLEVPSASLGGAFGSAHVKEEAS	UID325			1;2
A0A096MK54;G3V9G5	903;903	A0A096MK54;G3V9G5	G3V9G5		Synm	Synm-S903	-0.118331	-0.053949	-0.230513	-0.118331	0.0486529	0.425861	0.000554419	0.0486529	S	4							0.993811	0.00435023	55.705	36.921	44.312	0.99188	11602000	903	KVLEVPSASLGGAFGSAHVKEEASGELHAEP	UID326			1;2
A0A096MKA1;Q5D023;A0A096MIY2	140;383;383	A0A096MKA1	A0A096MKA1		Dync1li2	Dync1li2-S140	0.0661297	-0.0928755	0.096094	0.0661297	0.366223	0.231086	0.184593	0.366223	S	3							0.999746	2.01e-07	174.35	149.65	174.35	0.49597	304030000	140	SLLAKQPATPTRTSESPARGPSGSPRTQGRG	UID335			1
A0A096MKC0;B2RYE6	26;26	A0A096MKC0	A0A096MKC0		Gigyf2	Gigyf2-S26	-0.0600771	0.00769254	-0.00323039	-0.0600771	0.0997027	0.877188	0.93079	0.0997027	S	3							0.878604	1.84e-11	123.99	105.94	96.016	-0.0701	298100000	26	GPEWLRALSSGGSITSPPLSPALPKYKLADY	UID339			1;2
A0A096MKC0	278	A0A096MKC0	A0A096MKC0		Gigyf2	Gigyf2-S278	-0.245242	0.117876	0.0990741	-0.245242	0.00254	0.0143611	0.224123	0.00254	S	2							0.996702	4.72e-05	183.85	139.13	95.477	1.7897	14798000	278	RDDERGYRRVRSGSGSIDDDRDSLPEWCLED	UID341			1
A0A096MKC0;B2RYE6	161;161	A0A096MKC0	A0A096MKC0		Gigyf2	Gigyf2-S161	0.0622849	-0.0717865	-0.0355065	0.0622849	0.0535475	0.0553813	0.298797	0.0535475	S	2							0.999981	0.000280181	138.55	113.61	121.93	0.54853	628560000	161	GVFGRGGGREMHRSQSWEERGDRRFEKPGRK	UID342			1
A0A096MKC0	237	A0A096MKC0	A0A096MKC0		Gigyf2	Gigyf2-S237	0.0328241	-0.0291351	0.0550669	0.0328241	0.42964	0.433242	0.0610232	0.42964	S	3							1	0.000255086	138.89	79.287	130.71	-0.91821	296680000	237	RLAGSRRDGERWRPHSPDGPRSTGWREHMER	UID343			1
A0A0G2K2E3;A0A096MKC1;Q62844	21;21;21	A0A0G2K2E3	A0A0G2K2E3	Non-specific protein-tyrosine kinase;Tyrosine-protein kinase Fyn	Fyn	Fyn-S21	0.0556234	-0.0865787	-0.0222763	0.0556234	0.158606	0.0385496	0.648098	0.158606	S	2							0.986879	0.00061508	163.71	141.15	160.16	-2.0266	45616000	21	CKDKEAAKLTEERDGSLNQSSGYRYGTDPTP	UID344			1
A0A096MKD4;A0A0G2JYM0;A0A0G2JXR0	133;178;133	A0A096MKD4;A0A0G2JXR0	A0A096MKD4		Ldb3	Ldb3-S133	0.00385207	0.104017	-0.122814	0.00385207	0.954883	0.0249971	0.0151753	0.954883	S	3							0.916756	1.03e-06	140.22	110.49	134.85	-0.20867	696900000	133	YQERFNPSVLKDSALSTHKPIEVKGLGGKAT	UID346			1
A0A096MKD4;A0A0G2JYM0;A0A0G2JXR0	112;157;112	A0A096MKD4;A0A0G2JXR0	A0A096MKD4		Ldb3	Ldb3-S112	-0.0229113	0.0192413	0.0700998	-0.0229113	0.650656	0.707408	0.108362	0.650656	S	2							1	1.58e-57	244.36	214.56	89.386	-3.9244	174000000000	112	QSPLPVIPHQKVVANSPANADYQERFNPSVL	UID347			1;2
A0A096MKG7;A0A096MKE2;D4A719	9;73;73	A0A096MKG7	A0A096MKG7		Snx12	Snx12-S9	0.0462827	-0.110358	0.0777282	0.0462827	0.190933	0.00426833	0.0209506	0.190933	S	3							0.999998	0.00383846	92.247	49.691	92.247	-1.5662	31767000	9	_______XSCVRRRYSDFEWLKNELERDSKI	UID348			1
Q5U2M4;A0A096MKE9	244;244	Q5U2M4	Q5U2M4	DNA ligase	Lig3	Lig3-S244	0.0935464	-0.130296	0.0542382	0.0935464	0.0140847	0.00083434	0.156737	0.0140847	S	3							0.956605	0.000560921	96.096	80.155	96.096	2.0739	153190000	244	GFSAAKPNNSEQDPSSPAPKTSLSASKCDPK	UID349			1
A0A096MKF1;F1LPI7	38;38	A0A096MKF1	A0A096MKF1		Ppip5k2	Ppip5k2-S38	-0.014116	-0.00473652	-0.0458211	-0.014116	0.827446	0.942564	0.330264	0.827446	S	4							1	8.09e-66	230.29	220.86	69.639	0.40766	769480000	38	RFFHHADEEEEEEEESPPERQIVVGICSMAK	UID350			1
A0A0G2K4W3;D3ZDE6;A0A096MKF8	636;636;636	A0A0G2K4W3	A0A0G2K4W3		Med12	Med12-S636	-0.011344	-0.0495313	0.00512187	-0.011344	0.877715	0.2672	0.938293	0.877715	S	4							0.999041	4.38e-15	126.64	108.73	126.64	-0.12819	223470000	636	SRGDLAFGTPGPRPPSPFDDPADDPERKEAE	UID351			1
A0A0G2K4W3;D3ZDE6;A0A096MKF8	699;699;699	A0A0G2K4W3	A0A0G2K4W3		Med12	Med12-S699	-0.0516009	0.0292253	0.0308081	-0.0516009	0.0131903	0.231791	0.212774	0.0131903	S	3							0.915675	0.000820904	97.129	77.837	97.129	-0.42666	231030000	699	DFSLFSPTMPCEGKGSPSPEKPDVEKDVKPP	UID352			1
A0A096MKG5;Q1HCL7	174;171	A0A096MKG5	A0A096MKG5	NAD kinase 2, mitochondrial	Nadk2	Nadk2-S174	0.0231193	0.00404425	0.0569291	0.0231193	0.819924	0.966703	0.446928	0.819924	S	5							0.999954	7.17e-35	155.45	144.76	155.45	0.11911	99331000	174	DRLKPVIGVNTDPERSEGHLCLPVRYTHSFP	UID354			1
A0A096MKG6;F1M6V1;Q6P747	102;102;102	A0A096MKG6	A0A096MKG6	Heterochromatin protein 1-binding protein 3	Hp1bp3	Hp1bp3-S102	0.0592753	-0.0517621	-0.14136	0.0592753	0.224121	0.278066	0.0032455	0.224121	S	3							1	0.00488435	109.83	62.632	86.898	0.19875	101210000	102	PAPSREAEQPKGEPESGEKEESKSAEETKKE	UID355			1
A0A096MKG6;F1M6V1;Q6P747	108;108;108	A0A096MKG6	A0A096MKG6	Heterochromatin protein 1-binding protein 3	Hp1bp3	Hp1bp3-S108	-0.00658337	-0.0609036	-0.0215281	-0.00658337	0.972801	0.656218	0.882388	0.972801	S	3							0.99983	0.0035989	80.411	62.09	74.786	0.092019	158410000	108	AEQPKGEPESGEKEESKSAEETKKEEKDQSK	UID356			1
A0A096MKG6;F1M6V1;Q6P747	70;70;70	A0A096MKG6	A0A096MKG6	Heterochromatin protein 1-binding protein 3	Hp1bp3	Hp1bp3-S70	0.00742603	-0.000611871	-0.0257297	0.00742603	0.912751	0.992141	0.646845	0.912751	S	6							0.777846	3.9e-136	228.25	217.39	85.416	3.2478	403920000	70	SKLAEGEEEKPEPDGSSEESISTVEEPENET	UID357			1;2;3
A0A096MKG6;F1M6V1;Q6P747	71;71;71	A0A096MKG6	A0A096MKG6	Heterochromatin protein 1-binding protein 3	Hp1bp3	Hp1bp3-S71	0.00537134	-0.0579805	0.0596297	0.00537134	0.893825	0.060227	0.0535662	0.893825	S	3							0.85134	3.9e-136	228.25	217.39	159.11	0.12104	303500000	71	KLAEGEEEKPEPDGSSEESISTVEEPENETP	UID358			1;2;3
A0A096MKG6;F1M6V1;Q6P747	76;76;76	A0A096MKG6	A0A096MKG6	Heterochromatin protein 1-binding protein 3	Hp1bp3	Hp1bp3-S76	-0.143783	0.0533031	-0.0199914	-0.143783	0.000751607	0.137681	0.642871	0.000751607	S	5							0.734908	5.96e-114	214.42	203.26	150.69	0.59373	1127200000	76	EEEKPEPDGSSEESISTVEEPENETPPAPSR	UID360			1;2;3
A0A096MKI6;D3ZTV2	691;691	A0A096MKI6	A0A096MKI6		Ercc5	Ercc5-S691	-0.0204832	-0.00110122	-0.0203866	-0.0204832	0.595324	0.979076	0.556641	0.595324	S	2							1	1.46e-06	138.65	92.651	138.65	-2.4146	1015200000	691	SEKDAEEPKETLEEGSPRNTECLLQDSSDIK	UID361			1
A0A096MKI6;D3ZTV2	341;341	A0A096MKI6	A0A096MKI6		Ercc5	Ercc5-S341	0.0246898	-0.0678634	-0.0307253	0.0246898	0.68905	0.19121	0.570018	0.68905	S	3							0.999909	3.9e-08	139.11	121.83	139.11	-0.39667	797430000	341	YEKVKPESEPEATPPSPRTLHAIQVAMLGGS	UID365			1
A0A096P6L4;D3ZND0	406;406	A0A096P6L4	A0A096P6L4	UV-stimulated scaffold protein A	Uvssa	Uvssa-S406	0.0425208	0.00342815	0.0877624	0.0425208	0.184091	0.941202	0.00730102	0.184091	S	3							0.999931	1.05e-19	152.48	128.2	132.48	0.50395	172650000	406	EPGRGQRSRTEALEDSEEEDQDFVEVPEKEG	UID367			1
A0A0H2UHI4;A0A096P6L7;M0R4L3;A0A0A0MP84;Q2M2R8	198;243;244;281;280	A0A0H2UHI4	A0A0H2UHI4	Peroxisomal targeting signal 1 receptor	Pex5	Pex5-S198	-0.059094	0.131353	-0.142754	-0.059094	0.445831	0.0454361	0.0629016	0.445831	S	3							0.991886	0.000135716	128.22	106.92	82.529	1.2925	14615000	198	GNKLAALQVEFERAKSAIESDVDFWDKLQAE	UID368			1
F1LST1;A0A096P6L8;P04937-4;P04937-2;P04937-3;P04937	285;285;285;285;285;285	F1LST1	F1LST1	Fibronectin;Anastellin	Fn1	Fn1-S285	0.238626	-0.0641502	-0.0199862	0.238626	0.0226255	0.62019	0.880648	0.0226255	S	3							0.863464	1.49e-11	145.33	117.67	124.76	0.51641	73582000	285	KCERHVLQSASAGSGSFTDVRTAIYQPQTHP	UID370			1
F1LST1;A0A096P6L8;P04937-4;P04937-2;P04937-3;P04937	2385;2475;2356;2385;2450;2475	F1LST1	F1LST1	Fibronectin;Anastellin	Fn1	Fn1-S2385	0.00429165	-0.0553448	0.0153385	0.00429165	0.981215	0.669262	0.912117	0.981215	S	4							1	6.73e-74	217.4	208.07	83.559	1.5069	999740000	2385	IECFMPLDVQADRDDSRE_____________	UID371			1
A0A0A0MXU2;A0A0G2K9F9;O35828	778;913;912	A0A0A0MXU2	A0A0A0MXU2	Coronin;Coronin-7	Coro7	Coro7-S778	-0.00168305	-0.00052361	0.027558	-0.00168305	0.97904	0.99122	0.518006	0.97904	S	2							1	2.85e-23	140.55	125.46	120.31	0.9682	732600000	778	MVAKLGNREDPLPQDSFEGVDEDEWD_____	UID374			1
A0A0A0MXU2;A0A0G2K9F9;O35828	325;460;459	A0A0A0MXU2	A0A0A0MXU2	Coronin;Coronin-7	Coro7	Coro7-S325	0.0304813	0.0549916	-0.0294756	0.0304813	0.859399	0.706643	0.845597	0.859399	S	3							0.997523	0.000486845	111.64	89.598	92.265	-0.45988	24883000	325	SLSSTSGIGTSPSQRSLQSLLGPSSKFRHAE	UID375	AMPK		1
A0A0A0MXU8;Q2IBC5	36;36	A0A0A0MXU8;Q2IBC5	Q2IBC5	Caveolin;Caveolin-2	Cav2	Cav2-S36	0.0477037	0.0150844	0.0190337	0.0477037	0.0586514	0.730388	0.564099	0.0586514	S	4							0.851944	2.72e-16	178.22	148.01	90.193	0.071164	105170000	36	HHSVVDYADPEKYVDSSQDRDPHQLNSHLKL;HHSVVDYTDPEKYVDSSQDRDPHQLNSHLKL	UID378			1
A0A0A0MXU8;Q2IBC5	37;37	A0A0A0MXU8;Q2IBC5	Q2IBC5	Caveolin;Caveolin-2	Cav2	Cav2-S37	0.0553095	0.0766117	0.0123001	0.0553095	0.00123837	0.00230927	0.579344	0.00123837	S	4							0.5	2.72e-16	178.22	148.01	178.22	0.54102	96419000	37	HSVVDYADPEKYVDSSQDRDPHQLNSHLKLG;HSVVDYTDPEKYVDSSQDRDPHQLNSHLKLG	UID379			1
A0A0A0MXW0;Q6AY14	360;308	A0A0A0MXW0	A0A0A0MXW0	Protein FAM161A	Fam161a	Fam161a-S360	-0.032485	0.134333	0.0406567	-0.032485	0.592116	0.0122107	0.318034	0.592116	S	2							0.999921	0.0264446	87.476	36.13	87.476	4.4804	139210000	360	PAMPRGKHRHRRLSPSDQGLEKWKEPFSEQS	UID381			1
A0A0A0MXY3;Q62763	31;31	A0A0A0MXY3	A0A0A0MXY3	Casein kinase I isoform gamma-3	Csnk1g3	Csnk1g3-S31	-0.00384317	0.0215989	-0.141088	-0.00384317	0.95547	0.614792	0.00570214	0.95547	S	2							0.877404	3.2e-18	186.42	165.17	85.469	-0.17894	96001000	31	ARPSGRSGHSTRGTGSSSSGVLMVGPNFRVG	UID382			1
A0A0A0MXY3;Q62763	345;345	A0A0A0MXY3	A0A0A0MXY3	Casein kinase I isoform gamma-3	Csnk1g3	Csnk1g3-S345	0.0161696	0.0382776	0.0123418	0.0161696	0.821911	0.503539	0.842692	0.821911	S	4							0.865196	2.13e-20	135.02	120.01	112.99	-1.8037	392980000	345	QLPTPVGAVQQDPALSSNREAHQHRDKIQQS	UID384			1
A0A0A0MXY3;Q62763	346;346	A0A0A0MXY3	A0A0A0MXY3	Casein kinase I isoform gamma-3	Csnk1g3	Csnk1g3-S346	0.0321473	-0.0782325	-0.0407334	0.0321473	0.750811	0.333467	0.642871	0.750811	S	5							0.83922	6.07e-21	137.64	121.19	137.64	-1.5698	182900000	346	LPTPVGAVQQDPALSSNREAHQHRDKIQQSK	UID385			1
A0A0A0MXZ3;P84850	56;56	A0A0A0MXZ3	A0A0A0MXZ3	D-2-hydroxyglutarate dehydrogenase, mitochondrial	D2hgdh	D2hgdh-S56	0.0654897	-0.0209568	-0.150076	0.0654897	0.595398	0.873711	0.142619	0.595398	S	3							0.951605	0.000163351	133.13	109.7	96.55	1.1899	58149000	56	VYSPLACRAYSKVSGSPEVMLTPERYPVQRL	UID387			1
A0A0G2K4I4;A0A0A0MY09;Q66HD0-2;Q66HD0	518;518;518;518	A0A0G2K4I4	A0A0G2K4I4	Endoplasmin	Hsp90b1	Hsp90b1-S518	-0.0968429	0.0335356	0.0348758	-0.0968429	0.0413323	0.536958	0.551005	0.0413323	S	3							0.982284	0.000335444	89.829	62.422	89.829	0.77563	14596000	518	RTRLAKLLRFQSSHHSTDITSLDQYVERMKE	UID389			1
A0A0G2K1C6;A0A0A0MY12;Q5TKR9	1114;1114;1114	A0A0G2K1C6	A0A0G2K1C6	Histone acetyltransferase;Histone acetyltransferase KAT6A	Kat6a	Kat6a-S1114	-0.0161881	0.00925591	-0.013581	-0.0161881	0.800268	0.861404	0.808674	0.800268	S	3							1	1.22e-57	198.4	179.4	141.83	0.52443	359670000	1114	SKRTASKDEEEEEEESDDADDTPVLKPVSLL	UID393			1
A0A0G2K1C6;A0A0A0MY12;Q5TKR9	1241;1241;1241	A0A0G2K1C6	A0A0G2K1C6	Histone acetyltransferase;Histone acetyltransferase KAT6A	Kat6a	Kat6a-S1241	0.0237727	-0.0362036	-0.00746132	0.0237727	0.631185	0.389094	0.885137	0.631185	S	4							0.839034	4.08e-38	174.89	163.78	146.78	0.46235	139600000	1241	HTEADEEAEEEEDAASSDIRAMSPLDSSNSP	UID394			1
A0A0G2K1C6;A0A0A0MY12;Q5TKR9	1242;1242;1242	A0A0G2K1C6	A0A0G2K1C6	Histone acetyltransferase;Histone acetyltransferase KAT6A	Kat6a	Kat6a-S1242	-0.0328028	-0.0131219	-0.0314329	-0.0328028	0.648496	0.860188	0.629613	0.648496	S	4							0.938835	1.41e-86	234.83	219.98	164.01	-0.015654	53852000	1242	TEADEEAEEEEDAASSDIRAMSPLDSSNSPD	UID395			1
A0A0G2K1C6;A0A0A0MY12;Q5TKR9	785;785;785	A0A0G2K1C6	A0A0G2K1C6	Histone acetyltransferase;Histone acetyltransferase KAT6A	Kat6a	Kat6a-S785	0.0302472	-0.0401282	0.0266954	0.0302472	0.420184	0.250042	0.444536	0.420184	S	3							0.999601	5.36e-26	144.44	131.4	144.44	0.44856	157900000	785	ECLRWTPVIVSNSVVSEEEDEEADDGEKEEP	UID396			1
A0A0A0MY14;P62859	23;23	A0A0A0MY14	A0A0A0MY14	40S ribosomal protein S28	LOC100359503;Rps28	LOC100359503;Rps28-S23	0.190805	-0.220862	-0.067233	0.190805	8.96e-05	6.83e-05	0.068355	8.96e-05	S	2							0.803234	0.00330453	117.7	91.586	117.07	-0.021509	19028000	23	PIKLARVTKVLGRTGSQGQCTQVRVEFMDDT	UID397			1
A0A0G2KAH9;A0A0A0MY31;F1LQX8;C7E1V2;F1LNT1;P29994-8;P29994-7;P29994-6;P29994-5;P29994-4;P29994-2;P29994-3;P29994	1580;1715;1739;1754;1779;1701;1716;1724;1739;1740;1741;1755;1756	A0A0G2KAH9	A0A0G2KAH9	Inositol 1,4,5-trisphosphate receptor type 1	Itpr1	Itpr1-S1580	-0.00375831	-0.0259604	0.0320703	-0.00375831	0.975959	0.745832	0.725974	0.975959	S	3	+	activity, induced; receptor inactivation, altered				Mutation of site to Glu enhanced, while mutation to Ala inhibited, calcium release through IP3R1.; increases the open probability of the IP3R receptor Ca(2+) channel	0.944762	2.99e-19	124.09	93.258	98.967	0.051822	84320000	1580	VNRYYGNIRPSGRRESLTSFGNGPLSPGGPS	UID399	PKACA;PKG	P17612;Q13976	1
A0A0A6YYM0;P33124-2;P33124	557;532;532	A0A0A6YYM0	A0A0A6YYM0	Long-chain-fatty-acid--CoA ligase 6	Acsl6	Acsl6-S557	-0.0180874	0.0821786	0.0537138	-0.0180874	0.789336	0.123838	0.236335	0.789336	S	4							1	9.8e-10	160.43	140.88	160.43	1.4317	471680000	557	KGYLKDEDRTKEALDSDGWLHTGDIGKWLPE	UID400			1
A0A0A6YYM0;P33124-2;P33124	674;649;649	A0A0A6YYM0	A0A0A6YYM0	Long-chain-fatty-acid--CoA ligase 6	Acsl6	Acsl6-S674	-0.0478535	0.119121	0.110754	-0.0478535	0.434453	0.041161	0.0440951	0.434453	S	3							0.999873	0.000401183	119.88	84.466	119.88	0.83087	378490000	674	ILDDMVMLGKESGLHSFEQVKAIYIHCDMFS	UID401			1
A0A0G2JSG6;P29410-2;P29410	176;176;176	A0A0G2JSG6	A0A0G2JSG6	Adenylate kinase 2, mitochondrial;Adenylate kinase 2, mitochondrial, N-terminally processed	Ak2	Ak2-S176	-0.00269692	-0.0545535	-0.0600427	-0.00269692	0.981769	0.518594	0.394109	0.981769	S	4							1	9.95e-16	181.81	153.9	181.81	-0.11611	923490000	176	EAMKDDITGEPLIRRSDDNEKALKTRLEAYH	UID403			1
A0A0G2JSH4;P18266;A0A0G2KB98	25;25;25	A0A0G2JSH4	A0A0G2JSH4	Glycogen synthase kinase-3 beta	Gsk3b	Gsk3b-S25	0.035748	-0.127938	-0.200532	0.035748	0.524982	0.0119805	0.00186882	0.524982	S	2							0.999959	1.47e-11	131.06	87.431	115.06	1.1626	133200000	25	FAESCKPVQQPSAFGSMKVSRDKDGSKVTTV	UID405			1
A0A0G2JSH4;P18266;A0A0G2KB98	9;9;9	A0A0G2JSH4	A0A0G2JSH4	Glycogen synthase kinase-3 beta	Gsk3b	Gsk3b-S9	0.0562563	0.137427	0.0897806	0.0562563	0.499528	0.105102	0.274512	0.499528	S	2	+	molecular association, regulation; enzymatic activity, inhibited; activity, inhibited	apoptosis, altered; apoptosis, inhibited; transcription, altered; cell growth, altered	14-3-3 beta(INDUCES)		phosphorylation decreases apoptosis	0.961819	7.15e-76	230.03	213.81	164.85	2.691	1633400000	9	_______MSGRPRTTSFAESCKPVQQPSAFG	UID406	GSK3;PKACA;CAMK2;Akt;p70S6K;PKG	G1T8E2;P17612;P08413;P47196;P67999;Q13976;Q13554;P27791	1
A0A0G2JSH6;Q9WUD2	46;46	A0A0G2JSH6	A0A0G2JSH6	Transient receptor potential cation channel subfamily V member 2	Trpv2	Trpv2-S46	-0.130478	-0.103262	0.0695569	-0.130478	0.13615	0.311834	0.451901	0.13615	S	3							0.975902	0.0043514	84.753	48.42	77.185	0.12962	37140000	46	EPPPMESPFQREDRNSSPQIKVNLNFIKRPP	UID407			1
A0A0G2JSH9;P35704	110;110	A0A0G2JSH9	A0A0G2JSH9	Peroxiredoxin-2	Prdx2	Prdx2-S110	0.0223198	0.00237935	0.0513415	0.0223198	0.602898	0.962597	0.145243	0.602898	S	2							0.992856	0.000802446	130.15	101.39	92.19	-1.0373	53061000	110	GLGPLNIPLLADVTKSLSQNYGVLKNDEGIA	UID408			1
A0A0G2JSI1;Q9JLJ3	26;26	A0A0G2JSI1	A0A0G2JSI1	4-trimethylaminobutyraldehyde dehydrogenase	Aldh9a1	Aldh9a1-S26	0.0271173	0.101526	0.20278	0.0271173	0.39534	0.0165967	1.94e-05	0.39534	S	3							0.96989	0.00175396	93.348	71.217	82.069	-0.2913	15355000	26	PLNYRGGARVEPVDASGTEKAFEPATGREIA	UID410			1
A0A0G2JSI4	242	A0A0G2JSI4	A0A0G2JSI4			-S242	-0.0961074	-0.099981	-0.0101806	-0.0961074	0.0177219	0.054241	0.856534	0.0177219	S	3							0.977437	0.012909	66.022	44.149	66.022	-1.5876	41508000	242	PEQPTTVHPRTQLGDSGERTPKDVNECTSGQ	UID411			1
A0A0G2JSI4	891	A0A0G2JSI4	A0A0G2JSI4			-S891	0.154958	-0.126172	-0.114399	0.154958	0.0207535	0.102347	0.0277777	0.0207535	S	2							0.995194	2.91e-39	218.12	182.47	218.12	-0.58203	311610000	891	NKYTEFTSSTTGTGTSQTRTLRPSESGM___	UID412			1
A0A0G2JSI8;P15207	290;290	A0A0G2JSI8	A0A0G2JSI8	Androgen receptor	Ar	Ar-S290	0.0997631	-0.121997	-0.0161918	0.0997631	0.0830572	0.0184545	0.780262	0.0830572	S	3							1	0.00629514	108.9	82.86	68.536	0.73123	37408000	290	VRPTPCAPLAECKGLSLDEGPGKGTEETAEY	UID413			1
A0A0G2JSI8;P15207	633;633	A0A0G2JSI8	A0A0G2JSI8	Androgen receptor	Ar	Ar-S633	0.0581542	-0.0927761	0.156709	0.0581542	0.299327	0.0184914	0.00453592	0.299327	S	3							0.989781	2.5e-11	123.64	105.5	118.24	1.9764	58540000	633	GNLKLQEEGENSSAGSPTEDPSQKMTVSHIE	UID414			1
A0A0G2JSI8;P15207	75;75	A0A0G2JSI8	A0A0G2JSI8	Androgen receptor	Ar	Ar-S75	0.0691976	0.0339698	0.162648	0.0691976	0.565882	0.794195	0.0966012	0.565882	S	3							1	0.000107444	121.45	109.75	115.56	0.80557	46855000	75	TSPRRRRRQQHPEDGSPQAHIRGTTGYLALE	UID415			1
A0A0G2JSJ2;A0A0G2JTN5;Q4KM73	172;172;141	A0A0G2JSJ2	A0A0G2JSJ2	UMP-CMP kinase	Cmpk1	Cmpk1-S172	0.0166687	-0.0218886	0.0219052	0.0166687	0.772276	0.625802	0.652984	0.772276	S	3							0.985182	0.00511432	75.682	48.033	75.682	0.73219	43504000	172	ICIDRCLERGKSSGRSDDNRESLEKRIQTYL	UID416			1
A0A0G2JSJ2;A0A0G2JTN5;Q4KM73	178;178;147	A0A0G2JSJ2	A0A0G2JSJ2	UMP-CMP kinase	Cmpk1	Cmpk1-S178	-0.0517281	0.0976019	0.00370341	-0.0517281	0.00957054	3.48e-05	0.884985	0.00957054	S	3							0.99986	0.00376244	86.467	69.525	86.467	0.58657	28958000	178	LERGKSSGRSDDNRESLEKRIQTYLESTKPI	UID417			1
A0A0G2JSJ5;Q0PMD2	374;360	A0A0G2JSJ5	A0A0G2JSJ5	Anthrax toxin receptor 1	Antxr1	Antxr1-S374	-0.0675553	-0.0845062	0.00442697	-0.0675553	0.629573	0.450772	0.975717	0.629573	S	5							1	3.16e-27	172.91	154.61	115.34	0.81882	697550000	374	CTVIIKEVPPPPVEESEEEDDDGLPKKKWPT	UID418			1
A0A0G2JSL0;P28073	57;57	A0A0G2JSL0	A0A0G2JSL0	Proteasome subunit beta type-6	Psmb6	Psmb6-S57	-0.0439493	0.0157996	0.00398097	-0.0439493	0.0571206	0.545758	0.904762	0.0571206	S	2							0.99861	0.00168289	164.48	136.26	97.163	0.36682	80520000	57	DGGVVLGADSRTTTGSYIANRVTDKLTPIHD	UID420			1
D3ZLW4;A0A0G2JSL4;P49816-3;P49816;P49816-4;P49816-2	671;671;671;671;671;671	D3ZLW4	D3ZLW4	Tuberin	Tsc2	Tsc2-S671	-0.164806	0.0580848	0.0340932	-0.164806	9.98e-06	0.160884	0.404754	9.98e-06	S	3							0.86661	6.84e-05	79.663	53.186	79.663	1.5929	110640000	671	EKKASGPLSPPTGPPSPVPTGPAVRLGHLPY	UID422			1
D3ZLW4;A0A0G2JSL4;P49816-3;P49816;P49816-4;P49816-2	1427;1451;1428;1451;1385;1408	D3ZLW4	D3ZLW4	Tuberin	Tsc2	Tsc2-S1427	-0.0963237	0.217985	0.103837	-0.0963237	0.0159151	8.34e-05	0.0128773	0.0159151	S	3							0.550682	1.99e-07	138.05	124.33	138.05	-0.35714	45031000	1427	GEESRITVPPEGPLPSSSPRSPSGLRPRGYT	UID425			1
D3ZLW4;A0A0G2JSL4;P49816-3;P49816	960;960;960;960	D3ZLW4	D3ZLW4	Tuberin	Tsc2	Tsc2-S960	-0.0398065	0.07154	0.0975819	-0.0398065	0.477734	0.137042	0.0272844	0.477734	S	3							1	0.0186755	65.347	50.375	52.579	0.65506	59376000	960	KSLRIARAPKQGLNNSPPVKEFKESCAAEAF	UID430			1
D3ZLW4;A0A0G2JSL4;P49816-3;P49816	983;983;983;983	D3ZLW4	D3ZLW4	Tuberin	Tsc2	Tsc2-S983	0.0419432	0.0636134	0.0710849	0.0419432	0.41847	0.16887	0.187936	0.41847	S	3							0.968796	0.000144394	142.71	123.43	142.71	-0.18572	225800000	983	ESCAAEAFRCRSISVSEHVVRRIQTSLTSAS	UID432			1
D3ZLW4;A0A0G2JSL4;P49816-3;P49816;P49816-4;P49816-2	1253;1254;1254;1254;1211;1211	D3ZLW4	D3ZLW4	Tuberin	Tsc2	Tsc2-S1253	-0.0119559	0.0257784	-0.0728672	-0.0119559	0.88752	0.718796	0.229253	0.88752	S	3	+	molecular association, regulation		14-3-3 beta(INDUCES)			0.981466	3.98e-08	120.25	103	108.28	0.13796	83336000	1253	ERFKEHRDTALYKSLSVPAAGTAKPPTLPRS	UID433			1
D3ZLW4;A0A0G2JSL4;P49816-3;P49816;P49816-4;P49816-2	1131;1132;1132;1132;1089;1089	D3ZLW4	D3ZLW4	Tuberin	Tsc2	Tsc2-S1131	0.0122076	0.111272	-0.0558928	0.0122076	0.905417	0.139757	0.459799	0.905417	S	2							0.995782	0.0153451	85.29	64.306	85.29	0.036065	30140000	1131	GQQVSRGARDRVRSMSGGHGLRVGVLDTSAP	UID434	Akt	P31749	1
D3ZLW4;A0A0G2JSL4;P49816-3;P49816;P49816-4;P49816-2	1398;1422;1399;1422;1356;1379	D3ZLW4	D3ZLW4	Tuberin	Tsc2	Tsc2-S1398	-0.00601647	0.0395589	-0.0492344	-0.00601647	0.962303	0.696837	0.586186	0.962303	S	2							0.995399	1e-44	208.69	191.32	208.69	0.85941	232480000	1398	TDIGRLSPEAKVRSQSGILDGEAATWSAPGE	UID435			1
D3ZLW4;A0A0G2JSL4;P49816-3;P49816;P49816-4;P49816-2	939;939;939;939;939;939	D3ZLW4	D3ZLW4	Tuberin	Tsc2	Tsc2-S939	0.0599178	0.103469	0.0799019	0.0599178	0.199006	0.0587457	0.115172	0.199006	S	2							0.999551	0.00125712	131.82	86.955	131.82	-0.4074	2139800000	939	FDDTPEKDSFRARSTSLNERPKSLRIARAPK	UID439	RSK;Akt	Q15418;P31749	1
D3ZLW4;A0A0G2JSL4;P49816-3;P49816;P49816-4;P49816-2	1389;1413;1390;1413;1347;1370	D3ZLW4	D3ZLW4	Tuberin	Tsc2	Tsc2-S1389	0.0147309	-0.00769837	0.0212083	0.0147309	0.679207	0.79565	0.449628	0.679207	S	3							0.999998	0.000437498	120.29	96.911	120.29	0.12377	1610800000	1389	DILGDLGDKTDIGRLSPEAKVRSQSGILDGE	UID440			1
A0A0G2JSM0;Q7TQ20	47;47	A0A0G2JSM0	A0A0G2JSM0	DnaJ homolog subfamily C member 2;DnaJ homolog subfamily C member 2, N-terminally processed	Dnajc2	Dnajc2-S47	0.0673302	0.0532494	0.207793	0.0673302	0.611639	0.643398	0.0648839	0.611639	S	3							0.972872	2.66e-17	202.03	177.97	63.681	1.1135	567170000	47	GRWFEAFVKRRNRNASTSFQELEDKKELSEE	UID443			1;2
A0A0G2JSM0;Q7TQ20	49;49	A0A0G2JSM0	A0A0G2JSM0	DnaJ homolog subfamily C member 2;DnaJ homolog subfamily C member 2, N-terminally processed	Dnajc2	Dnajc2-S49	0.0601057	0.154521	0.0849078	0.0601057	0.266204	0.00424904	0.0883001	0.266204	S	3							0.972109	2.78e-05	131.18	103.47	131.18	1.3205	182140000	49	WFEAFVKRRNRNASTSFQELEDKKELSEESE	UID444			1;2
A0A0G2JSM7;Q63028;D3ZZ99;Q63028-2	12;12;12;12	A0A0G2JSM7	A0A0G2JSM7	Alpha-adducin	Add1	Add1-S12	0.0415186	-0.0605674	0.00796781	0.0415186	0.570887	0.376742	0.921121	0.570887	S	3							0.884704	3.36e-05	116	90.175	97.235	0.21561	643820000	12	____MNGDTRAAVVTSPPPTTAPHKERYFDR	UID445			1
A0A0G2JSM7;Q63028;D3ZZ99;Q63028-2	464;464;464;464	A0A0G2JSM7	A0A0G2JSM7	Alpha-adducin	Add1	Add1-S464	-0.101654	-0.0387897	-0.02011	-0.101654	0.262432	0.70935	0.854254	0.262432	S	3							0.864456	7.15e-25	203.11	175.15	144.29	0.11162	1215500000	464	NSGRGDDASEEGQNGSSPKSKTKWTKEDGHR	UID450			1
A0A0G2JSM7;Q63028;D3ZZ99;Q63028-2	465;465;465;465	A0A0G2JSM7	A0A0G2JSM7	Alpha-adducin	Add1	Add1-S465	-0.0129498	-0.0483868	-0.00849796	-0.0129498	0.89328	0.472434	0.920832	0.89328	S	2							0.837576	1.31e-39	219.52	170.86	219.52	2.9972	1286700000	465	SGRGDDASEEGQNGSSPKSKTKWTKEDGHRT	UID451			1
A0A0G2JSM7;Q63028;D3ZZ99;Q63028-2	586;586;632;586	A0A0G2JSM7	A0A0G2JSM7	Alpha-adducin	Add1	Add1-S586	0.0606963	-0.0953155	0.0202501	0.0606963	0.592334	0.334493	0.867809	0.592334	S	3							1	5.45e-16	209.21	158.75	191.96	0.31954	8092100000	586	ELEEYRREVERKQKGSEENLDETREQKEKSP	UID452			1
A0A0G2JSM7;Q63028;D3ZZ99;Q63028-2	431;431;431;431	A0A0G2JSM7	A0A0G2JSM7	Alpha-adducin	Add1	Add1-S431	0.0266422	-0.0563595	0.0247851	0.0266422	0.754216	0.444699	0.729929	0.754216	S	5							0.936009	5.45e-167	261.73	245.13	78.228	-0.85316	315300000	431	VTGHSFASDGDSGTCSPLRHSFQKQQREKTR	UID455			1
A0A0G2JSM7;Q63028;D3ZZ99;Q63028-2	436;436;436;436	A0A0G2JSM7	A0A0G2JSM7	Alpha-adducin	Add1	Add1-S436	0.0117556	-0.057963	-0.0786371	0.0117556	0.79987	0.138033	0.0213926	0.79987	S	6							0.999939	3.56e-284	313.55	298.17	208.69	-0.010088	1132100000	436	FASDGDSGTCSPLRHSFQKQQREKTRWLNSG	UID456			1
A0A0G2JSM7;Q63028;D3ZZ99;Q63028-2	366;366;366;366	A0A0G2JSM7	A0A0G2JSM7	Alpha-adducin	Add1	Add1-S366	0.0517758	0.0562099	0.0834852	0.0517758	0.146502	0.156781	0.0254297	0.146502	S	3							0.97201	0.000220242	99.371	82.432	99.371	-0.18219	137890000	366	AKSRSPGTPAGEGSGSPPKWQIGEQEFEALM	UID459			1
A0A0G2JSP8;P00564	128;128	A0A0G2JSP8	A0A0G2JSP8	Creatine kinase M-type	Ckm	Ckm-S128	-0.0249543	0.0121552	0.0253659	-0.0249543	0.526661	0.775037	0.450386	0.526661	S	2	+	activity, inhibited					0.997668	8.71e-21	209.56	191.71	197.06	-1.0756	8553100000	128	ENLKGGDDLDPNYVLSSRVRTGRSIKGYTLP	UID461	PKC	P05771-2;P09215	1
A0A0G2JSP8;P00564	129;129	A0A0G2JSP8	A0A0G2JSP8	Creatine kinase M-type	Ckm	Ckm-S129	-0.0143102	-0.0849794	0.0267336	-0.0143102	0.899982	0.326761	0.776056	0.899982	S	2							0.964495	5.76e-05	159.02	145.26	134.88	-0.39587	390910000	129	NLKGGDDLDPNYVLSSRVRTGRSIKGYTLPP	UID462			1
A0A0G2JSP8;P00564	372;372	A0A0G2JSP8	A0A0G2JSP8	Creatine kinase M-type	Ckm	Ckm-S372	0.0109025	0.0151777	0.0440286	0.0109025	0.469632	0.349217	0.00165681	0.469632	S	4							1	8.37e-11	193.97	143.88	133.24	-0.08737	231000000000	372	VKLMVEMEKKLEKGQSIDDMIPAQK______	UID463			1
A0A0G2JSP8;P00564	337;337	A0A0G2JSP8	A0A0G2JSP8	Creatine kinase M-type	Ckm	Ckm-S337	0.0227457	0.0348799	0.00859498	0.0227457	0.736637	0.503539	0.884873	0.736637	S	3							1	6.59e-08	113.45	95.506	113.45	-1.9803	304070000	337	TGGVDTAAVGAVFDISNADRLGSSEVEQVQL	UID464			1
A0A0G2JSP8	16	A0A0G2JSP8	A0A0G2JSP8			-S16	0.0026319	0.073035	0.201274	0.0026319	0.98248	0.233896	0.0221716	0.98248	S	2							1	3.52e-25	186.94	137.47	186.94	-0.37127	31819000000	16	MPFGNTHNKFKLNYKSQEEYPDLSKHNNHMA	UID465			1
A0A0G2JSP8	24	A0A0G2JSP8	A0A0G2JSP8			-S24	-0.00880636	0.075953	0.0704749	-0.00880636	0.877176	0.0444175	0.0328176	0.877176	S	2							1	0.000218659	168.98	136.73	168.98	-0.2629	71915000000	24	KFKLNYKSQEEYPDLSKHNNHMAKVLTPDLY	UID466			1
A0A0G2JSP8;P00564	164;164	A0A0G2JSP8	A0A0G2JSP8	Creatine kinase M-type	Ckm	Ckm-S164	-0.0101755	0.117886	0.0573655	-0.0101755	0.807852	0.000311433	0.0236649	0.807852	S	3							0.97614	6.16e-57	240.46	194.67	81.346	-0.15273	1342300000	164	GERRAVEKLSVEALNSLTGEFKGKYYPLKSM	UID467			1
A0A0G2JSP8;P00564	199;199	A0A0G2JSP8	A0A0G2JSP8	Creatine kinase M-type	Ckm	Ckm-S199	0.0583916	-0.196323	0.0618964	0.0583916	0.788718	0.245996	0.746659	0.788718	S	3							0.999987	0.00153133	72.898	59.761	65.374	-0.22509	386300000	199	QQQLIDDHFLFDKPVSPLLLASGMARDWPDA	UID468			1
A0A0G2JSP8;P00564	178;178	A0A0G2JSP8	A0A0G2JSP8	Creatine kinase M-type	Ckm	Ckm-S178	-0.00368737	0.0836234	0.103412	-0.00368737	0.967542	0.14793	0.0263452	0.967542	S	2							0.973924	6.94e-247	317.14	291.98	163.79	1.9921	5399500000	178	NSLTGEFKGKYYPLKSMTEQEQQQLIDDHFL	UID471			1
A0A0G2JSQ4;P04692-7;P04692-5;P04692-4;A0A0G2JX64;P04692-6;Q91XN6;P04692-3;A0A0G2K7F7;P04692;P04692-2	150;150;150;150;186;186;186;186;195;186;186	A0A0G2JSQ4;A0A0G2JX64;A0A0G2K7F7;P04692;P04692-2	P04692	Tropomyosin alpha-1 chain	Tpm1	Tpm1-S186	-0.0342385	0.0370625	-0.113006	-0.0342385	0.594972	0.604099	0.0242798	0.594972	S	4							1	1.44e-05	147.56	125.69	70.529	-1.9464	708740000	186	IIESDLERAEERAELSEGKCAELEEELKTVT	UID472			1
A0A0G2JSQ4;P04692-7;P04692-5;P04692-4;P04692-8;A0A0G2JX64;P04692-6;Q91XN6;P04692-3;Q63607;A0A0G2K7F7;P04692;P04692-2	209;209;209;209;209;245;245;245;245;245;254;245;245	A0A0G2JSQ4;A0A0G2JX64;A0A0G2K7F7;P04692;P04692-2	P04692	Tropomyosin alpha-1 chain	Tpm1	Tpm1-S245	-0.0329691	0.062485	-0.00968536	-0.0329691	0.667399	0.378811	0.904471	0.667399	S	3							0.993422	0.00170572	117.94	32.876	93.348	-0.42332	1649700000	245	DKLKEAETRAEFAERSVTKLEKSIDDLEDEL;DKLKEAETRAEFAERSVTKLEKSIDDLEEKV	UID473			1
A0A0G2JSQ4;P04692-7;P04692-5;P04692-4;P04692-8;A0A0G2JX64;P04692-6;Q91XN6;P04692-3;Q63607;A0A0G2K7F7;P04692;P04692-2	138;138;138;138;138;174;174;174;174;174;183;174;174	A0A0G2JSQ4;A0A0G2JX64;A0A0G2K7F7;P04692;P04692-2	P04692	Tropomyosin alpha-1 chain	Tpm1	Tpm1-S174	0.0726245	0.0157083	0.00616337	0.0726245	0.0920298	0.809508	0.921984	0.0920298	S	4							1	2.5e-116	274.44	127.03	185.84	1.9568	33291000000	174	DRKYEEVARKLVIIESDLERAEERAELSEGK	UID475			1
A0A0G2JSQ4;P04692-7;P04692-8;A0A0G2JX64;P04692-6;Q63607;P04692-2	216;216;216;252;252;252;252	A0A0G2JSQ4;A0A0G2JX64;P04692-2	A0A0G2JX64	Tropomyosin alpha-1 chain	Tpm1	Tpm1-S252	-0.0513191	-0.0129056	-0.162684	-0.0513191	0.690405	0.925146	0.0990387	0.690405	S	3							1	0.0119472	136.96	66.407	78.098	0.96404	83299000	252	TRAEFAERSVTKLEKSIDDLEEKVAHAKEEN	UID476			1
A0A0G2JSQ4;P04692-7;P04692-5;P04692-4;A0A0G2JX64;P04692-6;Q91XN6;P04692-3;A0A0G2K7F7;A0A140TAF0;P04692;P04692-2;Q63610-2;Q63610-3	170;170;170;170;206;206;206;206;215;207;206;206;170;170	A0A0G2JSQ4;A0A0G2JX64;A0A0G2K7F7;A0A140TAF0;P04692;P04692-2;Q63610-2	P04692	Tropomyosin alpha-1 chain;Tropomyosin alpha-3 chain	Tpm1;Tpm3	Tpm1;Tpm3-S206	0.0777236	-0.0274726	0.00775266	0.0777236	0.0725252	0.59125	0.895225	0.0725252	S	2							1	0.00184732	147.62	45.649	147.62	-0.60314	4043900000	206	AELEEELKTVTNNLKSLEAQAEKYSQKEDKY;SELEEELKNVTNNLKSLEAQAEKYSQKEDKY	UID477			1
A0A0G2JSQ4;P04692-7;P04692-5;P04692-4;A0A0G2JX64;P04692-6;Q91XN6;P04692-3;A0A0G2K7F7;A0A140TAF0;P04692;P04692-2;Q63610-2;Q63610-3	179;179;179;179;215;215;215;215;224;216;215;215;179;179	A0A0G2JSQ4;A0A0G2JX64;A0A0G2K7F7;A0A140TAF0;P04692;P04692-2;Q63610-2	P04692	Tropomyosin alpha-1 chain;Tropomyosin alpha-3 chain	Tpm1;Tpm3	Tpm1;Tpm3-S215	0.0167566	0.00386909	0.0131502	0.0167566	0.735044	0.94296	0.780657	0.735044	S	4							1	2.45e-06	170.11	125.6	138.81	0.57266	15138000000	215	VTNNLKSLEAQAEKYSQKEDKYEEEIKILTD;VTNNLKSLEAQAEKYSQKEDKYEEEIKVLSD	UID478			1
A0A0G2JSQ6;P97588;Q9R1V3	132;132;133	A0A0G2JSQ6;Q9R1V3	A0A0G2JSQ6	Mothers against decapentaplegic homolog 1;Mothers against decapentaplegic homolog 5	Smad1;Smad5	Smad1;Smad5-S132	0.0269278	0.0604536	0.00678259	0.0269278	0.673401	0.185415	0.908062	0.673401	S	3							1	0.0079465	65.949	50.684	65.949	-0.27501	17761000	132	QKEVCINPYHYKRVESPVLPPVLVPRHNEFN;QKEVCINPYHYKRVESPVLPPVLVPRHSEYN	UID479			1
A0A0G2JSQ6;P97588;G3V603;O54835	468;468;430;434	A0A0G2JSQ6	A0A0G2JSQ6	Mothers against decapentaplegic homolog 1;Mothers against decapentaplegic homolog;Mothers against decapentaplegic homolog 9	Smad1;Smad9	Smad1;Smad9-S468	-0.0113376	0.0354538	0.00349702	-0.0113376	0.81246	0.375895	0.939723	0.81246	S	3							0.983683	2.55e-06	121.79	108.39	121.01	0.87909	182950000	468	VLTQMGSPHNPISSVS_______________	UID482			1;2
A0A0G2JSR0;Q9R1Z0	55;55	A0A0G2JSR0	A0A0G2JSR0	Voltage-dependent anion-selective channel protein 3	Vdac3	Vdac3-S55	0.0272409	0.0795825	0.00354038	0.0272409	0.62572	0.0885302	0.951718	0.62572	S	3							0.999986	4.79e-09	120.86	63.94	72.652	0.58136	573000000	55	EFSTSGHAYTDTGKASGNLETKYKVCNYGLI	UID483			1
A0A0G2JSR0;Q9R1Z0	44;44	A0A0G2JSR0	A0A0G2JSR0	Voltage-dependent anion-selective channel protein 3	Vdac3	Vdac3-S44	0.0268452	-0.0223766	0.0259903	0.0268452	0.616738	0.679013	0.561145	0.616738	S	3							0.85112	1.14e-11	125.92	106.1	119.62	1.3288	180630000	44	IDLKTKSCSGVEFSTSGHAYTDTGKASGNLE	UID485			1
A0A0G2JSR0;Q9R1Z0;Q9R1Z0-2	250;250;251	A0A0G2JSR0;Q9R1Z0-2	A0A0G2JSR0	Voltage-dependent anion-selective channel protein 3	Vdac3	Vdac3-S250	0.0215785	0.0526608	0.00213066	0.0215785	0.429167	0.0376258	0.94479	0.429167	S	4							0.998194	5.93e-48	214.16	195.62	135.3	1.3683	73281000	250	AKVNNASLIGLGYTQSLRPGVKLTLSALVDG	UID486			1
A0A0G2JXI4;A0A0G2JSR4;P52632	128;128;128	A0A0G2JXI4	A0A0G2JXI4	Signal transducer and activator of transcription 5B	Stat5b	Stat5b-S128	0.0758879	-0.150394	-0.020063	0.0758879	0.00646634	4.37e-06	0.543831	0.00646634	S	3							0.766336	0.000878293	73.781	56.292	63.259	-0.30929	128950000	128	LYNEQRLVREANNGSSPAGSLADAMSQKHLQ	UID488			1
A0A0G2JSR7;P43244	188;188	A0A0G2JSR7	A0A0G2JSR7	Matrin-3	Matr3	Matr3-S188	-0.0230967	0.00584322	-0.155807	-0.0230967	0.739792	0.938294	0.00210083	0.739792	S	3							1	1.73e-65	224.41	200.26	113.1	0.58436	17046000000	188	VPRDDWEEKRHFRRDSFDDRGPSLNPVLDYD	UID490			1
A0A0G2JSR7;P43244	206;206	A0A0G2JSR7	A0A0G2JSR7	Matrin-3	Matr3	Matr3-S206	-0.0275506	-0.0330646	0.0727619	-0.0275506	0.164033	0.11069	0.000858259	0.164033	S	3							0.999537	0.00018123	87.648	71.705	87.648	0.023284	107130000	206	DRGPSLNPVLDYDHGSRSQESGYYDRMDYED	UID491			1
A0A0G2JSR7;P43244	745;745	A0A0G2JSR7	A0A0G2JSR7	Matrin-3	Matr3	Matr3-S745	0.0278387	-0.0147346	0.0714818	0.0278387	0.615973	0.792742	0.114395	0.615973	S	3							1	9.47e-20	152.03	139.95	139.02	0.90229	549250000	745	ENGIKNEENTEPGAESAENADDPNKDASDNS	UID493			1
A0A0G2JSR7;P43244	598;598	A0A0G2JSR7	A0A0G2JSR7	Matrin-3	Matr3	Matr3-S598	-0.00130133	0.000100274	0.0191998	-0.00130133	0.974395	0.99779	0.464041	0.974395	S	2							0.999994	0.00516486	122.98	99.552	122.98	0.28503	7835200000	598	GIDLLKKDKSRKRSYSPDGKESPSDKKSKTD	UID494			1;2
A0A0G2JSR7;P43244	164;164	A0A0G2JSR7	A0A0G2JSR7	Matrin-3	Matr3	Matr3-S164	-0.00441497	0.0696252	0.0443287	-0.00441497	0.955606	0.224002	0.434327	0.955606	S	3							0.99789	0.000833133	100.02	81.71	100.02	0.82418	101440000	164	RTEEGPTLSYGRDGRSATREPPYRVPRDDWE	UID495			1
A0A0G2JSR7;P43244	14;14	A0A0G2JSR7	A0A0G2JSR7	Matrin-3	Matr3	Matr3-S14	0.0407065	-0.114112	-0.105835	0.0407065	0.721147	0.256506	0.222592	0.721147	S	4							0.996107	0.00284345	72.086	54.717	64.83	0.39979	10538000	14	__MSKSFQQSSLGRDSQGHGRDLSAAGIGLL	UID496			1
A0A0G2JSR9;Q91ZS3;Q91ZS3-2	114;93;114	A0A0G2JSR9	A0A0G2JSR9	45 kDa calcium-binding protein	Sdf4	Sdf4-S114	0.0212366	-0.0933381	0.0207377	0.0212366	0.6804	0.0119602	0.610303	0.6804	S	3							1	5.58e-06	145.86	132.18	108.63	0.0028141	25188000	114	QEVFLGKDMDGFDEDSEPRRSRRKLMVIFSK	UID499			1
A0A0G2JSS8;Q9R063;Q9R063-2	63;63;12	A0A0G2JSS8	A0A0G2JSS8	Peroxiredoxin-5, mitochondrial	Prdx5	Prdx5-S63	0.0191913	0.0126871	0.0815579	0.0191913	0.593976	0.719773	0.00656817	0.593976	S	2							0.991648	2.44e-07	120.54	93.207	120.54	-1.5863	11544000	63	AAVTMAPIKVGDTIPSVEVFEGEPGKKVNLA	UID503			1
A0A0G2JSU3;Q63945;P80347	30;30;3	A0A0G2JSU3	A0A0G2JSU3	Protein SET;Fuctinin-1	Set	Set-S30	0.0243398	-0.103424	-0.02364	0.0243398	0.592114	0.00993965	0.525537	0.592114	S	3							0.984548	0.0146767	83.456	14.081	69.915	0.18025	213690000	30	KPRPVAAPKLEDKSASPGLPKGEKEQQEAIE	UID504			1
A0A0G2JSU4;A0A0G2JSV0;Q8VBU2-2;Q8VBU2	314;328;314;328	A0A0G2JSU4	A0A0G2JSU4	Protein NDRG2	Ndrg2	Ndrg2-S314	-0.0987349	0.0363837	0.077239	-0.0987349	0.163051	0.657079	0.290696	0.163051	S	2							0.997453	1.28e-08	169.21	148.42	101.04	0.27978	16998000000	314	GMGYMASSCMTRLSRSRTASLTSAASIDGSR	UID506			1;2;3;4
A0A0G2JSU4;A0A0G2JSV0;Q8VBU2-2;Q8VBU2	318;332;318;332	A0A0G2JSU4	A0A0G2JSU4	Protein NDRG2	Ndrg2	Ndrg2-S318	0.0184144	-0.0679992	0.0116024	0.0184144	0.754104	0.138033	0.822518	0.754104	S	3							0.993553	8.12e-100	265.27	228.95	71.08	0.18453	71080000000	318	MASSCMTRLSRSRTASLTSAASIDGSRSRSR	UID507	PKC	Q02111	1;2;3;4
A0A0G2JSU4;A0A0G2JSV0;Q8VBU2-2;Q8VBU2	321;335;321;335	A0A0G2JSU4	A0A0G2JSU4	Protein NDRG2	Ndrg2	Ndrg2-S321	0.205296	-0.16676	0.00929867	0.205296	4.09e-05	0.000433163	0.802728	4.09e-05	S	3							0.968257	5.7e-12	189.99	147.43	69.613	-0.31522	541720000	321	SCMTRLSRSRTASLTSAASIDGSRSRSRTLS	UID508			1;2;3;4
A0A0G2JSU4;A0A0G2JSV0;Q8VBU2-2;Q8VBU2	324;338;324;338	A0A0G2JSU4	A0A0G2JSU4	Protein NDRG2	Ndrg2	Ndrg2-S324	0.0341435	-0.0615787	0.0726651	0.0341435	0.252141	0.0574004	0.0334723	0.252141	S	2							1	2.1e-156	292.76	241.51	254.47	0.44693	96866000000	324	TRLSRSRTASLTSAASIDGSRSRSRTLSQSS	UID509			1;2;3;4
A0A0G2JSU4;A0A0G2JSV0;Q8VBU2-2;Q8VBU2	330;344;330;344	A0A0G2JSU4	A0A0G2JSU4	Protein NDRG2	Ndrg2	Ndrg2-S330	-0.0522173	0.105702	0.241099	-0.0522173	0.74611	0.443328	0.0613957	0.74611	S	2							0.997002	9.59e-105	269.08	232.13	221.59	1.3064	11533000000	330	RTASLTSAASIDGSRSRSRTLSQSSESGTLP	UID511			1;2;3
A0A0G2JSU4;A0A0G2JSV0;Q8VBU2-2;Q8VBU2	336;350;336;350	A0A0G2JSU4	A0A0G2JSU4	Protein NDRG2	Ndrg2	Ndrg2-S336	0.00241251	0.00437751	-0.030037	0.00241251	0.971676	0.930402	0.551198	0.971676	S	3							0.868668	6.56e-35	154.63	141.78	41.434	-1.9196	6795900000	336	SAASIDGSRSRSRTLSQSSESGTLPSGPPGH	UID513			1;2;3
A0A0G2JSU4;A0A0G2JSV0;Q8VBU2-2;Q8VBU2	338;352;338;352	A0A0G2JSU4	A0A0G2JSU4	Protein NDRG2	Ndrg2	Ndrg2-S338	-0.0120864	-0.0945672	-0.107855	-0.0120864	0.920377	0.320328	0.192844	0.920377	S	2							0.865162	6.03e-79	175.65	163.67	80.541	0.15062	353650000	338	ASIDGSRSRSRTLSQSSESGTLPSGPPGHTM	UID514			1;2
A0A0G2JSU4;A0A0G2JSV0;Q8VBU2-2;Q8VBU2	339;353;339;353	A0A0G2JSU4	A0A0G2JSU4	Protein NDRG2	Ndrg2	Ndrg2-S339	0.00183738	0.0106052	0.0659116	0.00183738	0.985658	0.902785	0.330165	0.985658	S	3							0.88556	2.77e-46	195.86	174.31	43.986	0.44542	2146000000	339	SIDGSRSRSRTLSQSSESGTLPSGPPGHTME	UID515			1;2
A0A0G2JSU7;O89038	436;436	A0A0G2JSU7	A0A0G2JSU7	Myocyte-specific enhancer factor 2D	Mef2d	Mef2d-S436	-0.2387	0.302823	0.098218	-0.2387	6.67e-06	9.7e-08	0.0184095	6.67e-06	S	4							1	2.45e-64	164.34	141.29	145.83	1.3764	263850000	436	HISIKSEPVSPSRERSPAPPPPAVFPAARPE	UID519			1;2
A0A0G2JSU7;O89038	457;457	A0A0G2JSU7	A0A0G2JSU7	Myocyte-specific enhancer factor 2D	Mef2d	Mef2d-S457	-0.0031502	0.0462367	0.0619195	-0.0031502	0.95685	0.267535	0.100181	0.95685	S	4							0.644738	1.07e-97	175.58	160.36	175.58	-0.15173	756960000	457	PAVFPAARPEPGEGLSSPAGGSYETGDRDDG	UID520			1;2
A0A0G2JSU7;O89038	458;458	A0A0G2JSU7	A0A0G2JSU7	Myocyte-specific enhancer factor 2D	Mef2d	Mef2d-S458	0.0403084	0.00772311	0.0525518	0.0403084	0.468876	0.914992	0.305653	0.468876	S	4							0.866512	5.48e-212	269.29	250.68	170.18	1.7276	600750000	458	AVFPAARPEPGEGLSSPAGGSYETGDRDDGR	UID521			1
A0A0G2JSU7;O89038	180;180	A0A0G2JSU7	A0A0G2JSU7	Myocyte-specific enhancer factor 2D	Mef2d	Mef2d-S180	0.0654346	-0.00360908	0.0347346	0.0654346	0.0503036	0.947617	0.417073	0.0503036	S	2							1	0.000281433	179.94	130.46	163.45	-0.41761	186500000	180	TPSLVTSSLTDPRLLSPQQPALQRNSVSPGL	UID523			1
A0A0G2JSU7;O89038	430;430	A0A0G2JSU7	A0A0G2JSU7	Myocyte-specific enhancer factor 2D	Mef2d	Mef2d-S430	-0.000437053	0.0113156	-0.00603103	-0.000437053	0.988901	0.581108	0.783733	0.988901	S	3	+		apoptosis, induced				0.99989	0.000305181	156.35	136.57	86.772	-0.48595	1637900000	430	TVTTHPHISIKSEPVSPSRERSPAPPPPAVF	UID524	CDK	Q00535	1
A0A0G2JSU7;O89038	251;251	A0A0G2JSU7	A0A0G2JSU7	Myocyte-specific enhancer factor 2D	Mef2d	Mef2d-S251	0.00731987	0.050602	0.0488288	0.00731987	0.962878	0.681352	0.664028	0.962878	S	3							1	5.14e-65	228.85	209.3	179.84	-2.7564	2123500000	251	PVANGNGLNKVIPAKSPPPPTHNTQLGAPSR	UID525			1
M0R3X6;A0A0G2JSV2;P47727;A0A096MJ24;A0A0G2K658	41;41;41;41;93	M0R3X6	M0R3X6	Carbonyl reductase [NADPH] 1	Cbr1	Cbr1-S41	0.00170375	-0.133491	-0.0236266	0.00170375	0.989446	0.101934	0.816339	0.989446	S	3							1	0.0196882	65.805	30.799	59.227	2.5401	20541000	41	CRKFLGDVVLTARDESRGHEAVKQLQTEGLS	UID526			1
Q3LZI9;A0A0G2JSV4;Q07917;P51179-2;P51179;P22829	337;337;337;368;368;340	Q3LZI9;P22829	P22829	Nuclear receptor subfamily 4 group A member 2;Nuclear receptor subfamily 4 group A member 3;Nuclear receptor subfamily 4 group A member 1	Nr4a2;Nr4a3;Nr4a1	Nr4a2;Nr4a3;Nr4a1-S340	0.109117	-0.0114883	0.0682958	0.109117	0.312495	0.931387	0.517231	0.312495	S	3							0.977751	0.00247973	103.43	44.165	103.43	-0.10027	441220000	340	KCLAVGMVKEVVRTDSLKGRRGRLPSKPKQP;KCLAVGMVKEVVRTDSLKGRRGRLPSKPKSP	UID528	PKACA	P27791	1
A0A0G2JSW0;P18666;P13832;B0BMS8	20;20;20;20	A0A0G2JSW0	A0A0G2JSW0	Myosin regulatory light chain 12B;Myosin regulatory light chain RLC-A	Myl12b;Rlc-a;Myl9	Myl12b;Rlc-a;Myl9-S20	-0.114046	-0.00513885	-0.0869374	-0.114046	0.214738	0.971177	0.301245	0.214738	S	3	+	intracellular localization; protein conformation	exocytosis, altered				0.999525	1.19e-14	171.84	162.05	116.45	0.32035	2124400000	20	KAKTKTTKKRPQRATSNVFAMFDQSQIQEFK	UID529	PKACA;MLCK	P00517;Q15746	1;2
A0A0G2JSZ4;A0A0G2JTF4;A0A0G2JT35;M0R6R7;Q2MJT0	235;235;235;233;235	A0A0G2JSZ4	A0A0G2JSZ4	Myocyte-specific enhancer factor 2A	Mef2a	Mef2a-S235	0.063178	-0.0711226	0.0528532	0.063178	0.104567	0.108031	0.221378	0.104567	S	2							1	1.26e-10	176.94	147.13	176.94	0.48586	405560000	235	AGNSPVGNGFVNSRASPNLIGNTGANSVGKV	UID532			1
A0A0G2JSZ4;A0A0G2JTF4;A0A0G2JT35;M0R6R7;Q2MJT0	482;490;493;480;482	A0A0G2JSZ4	A0A0G2JSZ4	Myocyte-specific enhancer factor 2A	Mef2a	Mef2a-S482	0.0255994	-0.0452439	-0.019861	0.0255994	0.772322	0.543342	0.810855	0.772322	S	5							0.996721	2.26e-36	168.59	150.09	160.33	-0.57383	709460000	482	SPIVLGRPPNAEDRESPSVKRMRMDTWVT__	UID535			1;2
A0A0G2JSZ4;A0A0G2JTF4;A0A0G2JT35;M0R6R7	400;408;411;398	A0A0G2JSZ4	A0A0G2JSZ4		Mef2a	Mef2a-S400	0.00168708	-0.0270304	-0.0555229	0.00168708	0.97022	0.329474	0.0291977	0.97022	S	3							0.999944	0.00157817	103.97	68.031	103.97	-0.44141	565380000	400	SINTNQNINIKSEPISPPRDRMTPSGFQQQQ	UID536			1
A0A0G2JSZ4;A0A0G2JTF4;A0A0G2JT35;M0R6R7;Q2MJT0	255;255;255;253;255	A0A0G2JSZ4	A0A0G2JSZ4	Myocyte-specific enhancer factor 2A	Mef2a	Mef2a-S255	0.00453956	0.0172297	0.0315902	0.00453956	0.899676	0.552371	0.186346	0.899676	S	3							1	1.24e-05	118.66	87.375	118.66	0.72112	369010000	255	GNTGANSVGKVMPTKSPPPPGGGSVGMNSRK	UID537			1
A0A0G2JSZ5;Q63081	433;428	A0A0G2JSZ5	A0A0G2JSZ5	Protein disulfide-isomerase A6	Pdia6	Pdia6-S433	0.280201	-0.2984	0.0425811	0.280201	1.55e-05	0.000356485	0.671624	1.55e-05	S	3							1	4.15e-29	176.22	150.81	72.086	0.45538	1221100000	433	DGKDGELPVEDDIDLSDVELDDLEKDEL___	UID538			1
A0A0G2JSZ5;Q63081	399;394	A0A0G2JSZ5	A0A0G2JSZ5	Protein disulfide-isomerase A6	Pdia6	Pdia6-S399	-0.0721276	0.0840253	-0.000727365	-0.0721276	1.7e-05	5.91e-05	0.978769	1.7e-05	S	3							0.822756	0.0050291	47.66	19.713	47.66	-0.74043	36342000	399	QGINEFLRELSFGRGSTAPVGGGSFPNITPR	UID539			1
A0A0G2JT06;A0A0G2JW80;P97834	509;470;454	A0A0G2JT06	A0A0G2JT06	COP9 signalosome complex subunit 1	Gps1	Gps1-S509	-0.0178058	-0.00201454	-0.00556501	-0.0178058	0.651309	0.962397	0.894052	0.651309	S	3							0.999997	9.93e-47	211.75	143.58	184.53	-0.21142	945870000	509	VLRNQIHVKSPPREGSQGELTPANSQSRMST	UID543			1
A0A0G2JT06;A0A0G2JW80;P97834	349;310;294	A0A0G2JT06	A0A0G2JT06	COP9 signalosome complex subunit 1	Gps1	Gps1-S349	-0.0377896	0.0553691	0.0440903	-0.0377896	0.26702	0.153516	0.195136	0.26702	S	3							0.864502	0.00660384	133.79	104.32	79.036	1.2269	202570000	349	ATFDRQELQRNVISSSSFKLFLELEPQVRDI	UID549			1
A0A0G2JT06;A0A0G2JW80;P97834	350;311;295	A0A0G2JT06	A0A0G2JT06	COP9 signalosome complex subunit 1	Gps1	Gps1-S350	0.0400782	-0.0445014	0.0410314	0.0400782	0.580849	0.523716	0.526201	0.580849	S	3							0.699513	0.00905868	125.72	88.245	78.903	0.077859	35378000	350	TFDRQELQRNVISSSSFKLFLELEPQVRDII	UID550			1
D3ZA69;A0A0G2JT23	20;20	D3ZA69	D3ZA69		Nrbp2	Nrbp2-S20	-0.0416882	-0.0130184	-0.1034	-0.0416882	0.616947	0.891374	0.141094	0.616947	S	3							0.999982	4.5e-92	251.34	225.13	251.34	-0.35342	681890000	20	EPAPRRGREREREDESEDESDILEESPCGRW	UID552			1
A0A0G2JT26	326	A0A0G2JT26	A0A0G2JT26			-S326	-0.135446	0.0628793	-0.00967986	-0.135446	0.000752308	0.322991	0.894052	0.000752308	S	4							0.984927	6.03e-27	156.36	140.27	115.5	-1.8511	277830000	326	LAEDSIQVVKSMRAASPPSYTLDLGESQLAP	UID553			1;2
A0A0G2JT26	387	A0A0G2JT26	A0A0G2JT26			-S387	-0.0836198	-0.085168	0.0240875	-0.0836198	0.278422	0.284098	0.800169	0.278422	S	2							0.999997	0	385.79	365.43	278.85	1.3181	372410000	387	FKTEEPATEEEEESASDGERTLDGELDLLEQ	UID556			1;2
M0R4R4;M0RD55;A0A0G2JT50	94;96;99	M0R4R4	M0R4R4		Gas7	Gas7-S94	-0.066642	0.0102632	-0.139136	-0.066642	0.200894	0.871132	0.00919218	0.200894	S	3							0.955638	5.18e-06	112.14	99.978	112.14	-0.33744	25129000	94	TPAHPPETAHMSLRKSTGDSQNLGSSSPGKK	UID557			1
M0R4R4;M0RD55;A0A0G2JT50	105;107;110	M0R4R4	M0R4R4		Gas7	Gas7-S105	0.0795837	-0.108521	-0.0795138	0.0795837	0.00332299	0.000274184	0.00833373	0.00332299	S	4							0.87626	9.87e-10	145.71	120.39	100.21	2.8688	101400000	105	SLRKSTGDSQNLGSSSPGKKQSKENTITINC	UID559			1
A0A0G2K2F8;A0A0G2JT65	1367;1368	A0A0G2K2F8	A0A0G2K2F8			-S1367	0.00553139	0.0222053	0.0257893	0.00553139	0.909956	0.499214	0.462193	0.909956	S	3							0.989677	2.63e-14	148.66	136.11	54.974	1.122	201310000	1367	LRKKKTLRATHVPENSDTEQDVFTTKPARKV	UID561			1;2
A0A0G2K2F8;A0A0G2JT65;A0A0G2JX03	610;610;610	A0A0G2K2F8	A0A0G2K2F8			-S610	0.00692078	0.0133956	-0.0364176	0.00692078	0.841057	0.683741	0.164879	0.841057	S	4							0.999746	1.84e-152	256.93	237.72	256.93	-0.36799	196020000	610	DIEFQAHSAENSGAISEPESHGIESKDVASL	UID562			1
A0A0G2K2F8;A0A0G2JT65;A0A0G2JX03	707;707;707	A0A0G2K2F8	A0A0G2K2F8			-S707	-0.0304916	0.0861877	-0.0265926	-0.0304916	0.761253	0.208468	0.757347	0.761253	S	4							0.953423	0.00029385	67.413	49.117	67.413	-1.2672	6836600	707	QDHNLVKSDGLFETESFEGTSLDAELQKTDI	UID568			1
A0A0G2JT76;D4ACW1	57;57	A0A0G2JT76	A0A0G2JT76		Nop2	Nop2-S57	-0.0439364	-0.0993649	-0.0827231	-0.0439364	0.703147	0.226705	0.289973	0.703147	S	3							0.601175	0.00796705	75.669	54.812	75.669	0.9619	68444000	57	KRLSSRARKRAAKRRSGSVEVPKPNKSPGIK	UID571			1
A0A0G2JT76;D4ACW1	59;59	A0A0G2JT76	A0A0G2JT76		Nop2	Nop2-S59	-0.00481729	0.0587485	0.0316392	-0.00481729	0.970818	0.521903	0.729985	0.970818	S	3							0.858033	0.00654412	77.527	58.781	77.527	0.13135	42730000	59	LSSRARKRAAKRRSGSVEVPKPNKSPGIKTL	UID572			1
A0A0G2JT78;A0A0H2UHP9;Q9WVB1	2;2;2	A0A0G2JT78;A0A0H2UHP9	A0A0H2UHP9	Ras-related protein Rab-6A	Rab6a	Rab6a-S2	0.0663081	0.00350279	0.0113377	0.0663081	0.00785788	0.928481	0.756379	0.00785788	S	2							1	5.08e-06	113.71	99.588	113.71	0.075535	173110000	2	______________MSAGGDFGNPLRKFKLV	UID573			1
D3ZTV7;A0A0G2JT90	96;96	D3ZTV7	D3ZTV7		Ash2l	Ash2l-S96	-0.0663321	0.110717	0.0630046	-0.0663321	0.457369	0.169521	0.483956	0.457369	S	4							0.984667	2.01e-09	110.4	96.532	81.847	1.0253	34028000	96	EGAGDTSEVMDTQAGSVDEENGRQLGEVELQ	UID574			1
A0A0G2JT93;Q9WU82	552;552	A0A0G2JT93	A0A0G2JT93	Catenin beta-1	Ctnnb1	Ctnnb1-S552	3.57e-05	0.0161333	-0.0754076	3.57e-05	0.999967	0.596483	0.0112888	0.999967	S	2							0.991915	3.27e-21	195.05	170.7	139.12	0.28846	1550700000	552	VQLLVRAHQDTQRRTSMGGTQQQFVEGVRME	UID575			1
D3ZHI9;A0A0G2JTA1	32;32	D3ZHI9	D3ZHI9		Ppp2r5e	Ppp2r5e-S32	-0.0195661	-0.0785918	-0.0176384	-0.0195661	0.58249	0.0116358	0.598848	0.58249	S	3							0.976458	0.00159071	143.24	103.39	106.67	1.1221	58644000	32	FSRKSVRKARQKRSQSSSQFRSQGKPIELTP	UID576			1
A0A0G2JTA6;P01346	183;172	A0A0G2JTA6	A0A0G2JTA6	Insulin-like growth factor II;Insulin-like growth factor II;Preptin	Igf2	Igf2-S183	0.0432793	-0.148726	-0.0445325	0.0432793	0.633389	0.0563186	0.577358	0.633389	S	3							0.951084	4.35e-33	214.34	203.08	165.55	0.093723	135060000	183	PLIVLPPKDPAHGGASSEMSSNHQ_______	UID578			1
A0A0G2JTA7;D4AAY3	943;601	A0A0G2JTA7	A0A0G2JTA7		Rasal2	Rasal2-S943	0.0403675	-0.0580557	0.0376701	0.0403675	0.333061	0.162582	0.348441	0.333061	S	2							0.933603	7.96e-09	150.19	121.79	150.19	0.43088	31095000	943	LNNPVPAMPKASADSSLENLSTASSRSQSNS	UID581			1
A0A0G2JTA7;D4AAY3	774;432	A0A0G2JTA7	A0A0G2JTA7		Rasal2	Rasal2-S774	-0.0119858	-0.0293687	0.0804569	-0.0119858	0.845912	0.604051	0.0940594	0.845912	S	3							0.763823	3.6e-05	107.17	90.286	107.17	2.1987	38025000	774	PTPIQQQLRRFAEHSSSPNVSGSLSSGLQKI	UID583			1
A0A0G2JTA7	158	A0A0G2JTA7	A0A0G2JTA7			-S158	-0.0569188	0.0153422	-0.0234903	-0.0569188	0.0969924	0.733902	0.563753	0.0969924	S	3							1	0.00250521	96.23	73.755	94.551	-0.026535	105730000	158	YPPEGTAKLEVPAERSPRRRSISGTSTSEKP	UID587			1
A0A0G2JTA7;D4AAY3	1068;726	A0A0G2JTA7	A0A0G2JTA7		Rasal2	Rasal2-S1068	0.0761011	-0.028243	0.00996118	0.0761011	0.0696616	0.611388	0.860785	0.0696616	S	3							0.999872	0.000271395	118.55	85.923	118.55	-0.44607	236970000	1068	QNGSRSRQQSSSSRESPVPKVRAIQRQQTQQ	UID589			1
A0A0G2JTA7	163	A0A0G2JTA7	A0A0G2JTA7			-S163	0.00344503	0.00707173	-0.0196166	0.00344503	0.962869	0.909851	0.737669	0.962869	S	3							0.990548	2.82e-36	181.68	138.94	172.95	-0.49744	314290000	163	TAKLEVPAERSPRRRSISGTSTSEKPNSMDT	UID590			1
A0A0G2JTA7	165	A0A0G2JTA7	A0A0G2JTA7			-S165	0.0669844	0.0690158	0.142851	0.0669844	0.0705058	0.0830447	0.00125616	0.0705058	S	2							0.684953	1.21e-08	196.44	140.42	189.66	0.51184	303670000	165	KLEVPAERSPRRRSISGTSTSEKPNSMDTAN	UID591			1
A0A0G2JTB5;A0A0H2UHF9;A0A140TAH7;A0A0G2JXC7;Q6KC51-2;Q6KC51	540;477;477;477;477;477	A0A0G2JTB5;A0A0H2UHF9	A0A0H2UHF9	Actin-binding LIM protein 2	Ablim2	Ablim2-S477	-0.0267945	0.0561434	0.0857417	-0.0267945	0.797566	0.530614	0.287843	0.797566	S	2							0.999052	0	424.26	388.58	424.26	2.3677	3090000000	477	TTWLLLKGDADTRTNSPDLDSQSLSLSSGAD	UID593			1;2
A0A0G2JTB5;A0A0H2UHF9;A0A140TAH7;A0A0G2JXC7;Q6KC51-2;Q6KC51	516;453;453;453;453;453	A0A0G2JTB5;A0A0H2UHF9	A0A0H2UHF9	Actin-binding LIM protein 2	Ablim2	Ablim2-S453	0.00826774	-0.00593304	-0.0354426	0.00826774	0.912575	0.935703	0.521847	0.912575	S	3							0.9522	1e-15	193.27	168.98	132.5	0.38067	325430000	453	IYKQHAARRLDVEDSSFDQDSRKKTTWLLLK	UID602			1
A0A0G2JTB5;A0A0H2UHF9;A0A140TAH7;A0A0G2JXC7;Q6KC51-2;Q6KC51	521;458;458;458;458;458	A0A0G2JTB5;A0A0H2UHF9	A0A0H2UHF9	Actin-binding LIM protein 2	Ablim2	Ablim2-S458	-0.201235	0.115864	0.0482632	-0.201235	3.9e-06	0.014156	0.247907	3.9e-06	S	3							1	1.38e-05	156	143.44	156	0.63274	61588000	458	AARRLDVEDSSFDQDSRKKTTWLLLKGDADT	UID603			1
A0A0G2JTB5	298	A0A0G2JTB5	A0A0G2JTB5			-S298	-0.0701362	0.0706759	-0.0195158	-0.0701362	0.12915	0.114955	0.735659	0.12915	S	2							0.631246	7.88e-198	301.7	242.87	293.35	0.066584	509200000	298	PCPGTLPCALQETRTSSESIVSVPASSTSGS	UID604			1;2;3
A0A0G2JTB5	301	A0A0G2JTB5	A0A0G2JTB5			-S301	-0.084311	0.0792423	-0.0823713	-0.084311	0.0479573	0.0987217	0.0625757	0.0479573	S	2							0.989747	4.06e-48	218.64	185.65	218.64	-1.764	484950000	301	GTLPCALQETRTSSESIVSVPASSTSGSPSR	UID605			1;2;3
A0A0G2JTB5	313	A0A0G2JTB5	A0A0G2JTB5			-S313	-0.0735765	0.0892726	0.028228	-0.0735765	0.518878	0.410308	0.821049	0.518878	S	2							0.999511	0	415.76	361.48	356.81	0.78701	1278600000	313	SSESIVSVPASSTSGSPSRVIYAKLGDEILD	UID610			1
A0A0G2JTB5;A0A0H2UHF9;A0A140TAH7;A0A0G2JXC7;Q6KC51-2;Q6KC51	395;365;365;365;365;365	A0A0G2JTB5;A0A0H2UHF9	A0A0H2UHF9	Actin-binding LIM protein 2	Ablim2	Ablim2-S365	-0.0235806	0.0440282	0.0567073	-0.0235806	0.784723	0.559692	0.41916	0.784723	S	2							0.960112	0	373.71	332.91	204.78	1.1561	10941000000	365	EGDQDDRSYKQCRTSSPSSAGSVSLGHYTPT	UID612			1;2
A0A0G2JTB7;Q62728	728;728	A0A0G2JTB7	A0A0G2JTB7	Tyrosine-protein phosphatase non-receptor type 21	Ptpn21	Ptpn21-S728	-0.0976823	0.0208524	-0.0562266	-0.0976823	0.156437	0.821538	0.459145	0.156437	S	3							1	0.0238082	72.59	22.463	64.692	0.79636	27528000	728	EDEDLEDDSSREHAVSEPRLTAAFSQEQQLN	UID617			1
A0A0G2JTB7;Q62728	798;798	A0A0G2JTB7	A0A0G2JTB7	Tyrosine-protein phosphatase non-receptor type 21	Ptpn21	Ptpn21-S798	-0.0408611	0.0435559	0.090142	-0.0408611	0.456906	0.423493	0.0848139	0.456906	S	3							0.981373	8.39e-18	148.2	128.64	108.57	0.31207	226850000	798	ETHQPRRHGLLTPSMSESDLTTSGRYRARRD	UID618			1
A0A0G2JTB7;Q62728	637;637	A0A0G2JTB7	A0A0G2JTB7	Tyrosine-protein phosphatase non-receptor type 21	Ptpn21	Ptpn21-S637	0.0751926	-0.0507916	-0.00988228	0.0751926	0.00238394	0.0520219	0.777943	0.00238394	S	4							0.999983	6.53e-09	125.08	109.6	76.492	-0.21607	33523000	637	EPLTAARHAHLQKRNSIEIAGLTHGFEGLRL	UID619			1
A0A0G2JTB7;Q62728	673;673	A0A0G2JTB7	A0A0G2JTB7	Tyrosine-protein phosphatase non-receptor type 21	Ptpn21	Ptpn21-S673	0.0146938	-0.0345763	0.0351919	0.0146938	0.699016	0.0743099	0.296697	0.699016	S	3							0.979088	2.51e-13	192.4	165.78	86.367	-0.02559	90715000	673	SASAADVAPRTFSAGSQSSVFSDKVKQEGTE	UID622			1
A0A0G2JTD1	615	A0A0G2JTD1	A0A0G2JTD1			-S615	0.014702	-0.0602801	0.0348037	0.014702	0.734264	0.084575	0.314487	0.734264	S	3							0.999078	0.000160633	101.28	81.954	89.049	-0.26582	113540000	615	SEVSSTSASKASVGQSPVLPSTTFKLPSSSL	UID623			1
A0A0G2JTD1	374	A0A0G2JTD1	A0A0G2JTD1			-S374	0.0141922	-0.0360101	0.0160346	0.0141922	0.778728	0.412723	0.711976	0.778728	S	3							1	9.91e-10	142.26	129.63	118.72	-0.95278	1272800000	374	PEPVTDNRDVEDMELSDVEDDGSKIIVEDRK	UID624			1;2
A0A0G2JTD1	929	A0A0G2JTD1	A0A0G2JTD1			-S929	-0.0113083	-0.0507534	-0.0281701	-0.0113083	0.819919	0.093264	0.478661	0.819919	S	3							0.986612	0.000135102	122.14	102.81	85.362	1.0208	206750000	929	FGAFSIRGSEPGSERSPSPSKNDSFFTPDSN	UID625			1;2
A0A0G2JTD1	931	A0A0G2JTD1	A0A0G2JTD1			-S931	0.0202188	-0.0513042	-0.158231	0.0202188	0.716118	0.31537	0.000910432	0.716118	S	3							0.993603	0.000854723	94.922	81.941	94.922	0.67297	162940000	931	AFSIRGSEPGSERSPSPSKNDSFFTPDSNHS	UID626			1;2
A0A0G2JTD1	486	A0A0G2JTD1	A0A0G2JTD1			-S486	0.0342812	-0.0532847	-0.000549826	0.0342812	0.365521	0.145804	0.990994	0.365521	S	3							0.851245	1.83e-11	119.5	104.25	119.5	0.60623	134310000	486	TGVSSASRPSPGTPTSPSSLSSGLKTPAPAT	UID627			1
A0A0G2JTD1	1099	A0A0G2JTD1	A0A0G2JTD1			-S1099	-0.038842	0.0488584	-0.042268	-0.038842	0.343882	0.31669	0.269378	0.343882	S	3							1	6.37e-08	139.51	111.18	139.51	-0.4597	126150000	1099	PIETLGYHNAANRRMSGEPIQTVESVRVPGK	UID628			1
A0A0G2JTD1	594	A0A0G2JTD1	A0A0G2JTD1			-S594	0.0107516	-0.0227756	0.0160419	0.0107516	0.833789	0.594245	0.709824	0.833789	S	3							0.720616	1.94e-11	125.16	107.67	115.63	0.58906	320940000	594	LLSNTQSFISKSFNYSPNSSTSEVSSTSASK	UID629			1
A0A0G2JTD1	731	A0A0G2JTD1	A0A0G2JTD1			-S731	-0.00858374	-0.00281931	-0.00115256	-0.00858374	0.755567	0.900701	0.963814	0.755567	S	4							0.526365	4.85e-47	168.87	149.66	108.52	0.86207	244490000	731	TSVDNIDGTPVRDERSGTPTQDEMMDKPTSS	UID631			1
A0A0G2JTD8	654	A0A0G2JTD8	A0A0G2JTD8			-S654	0.0540211	0.0364677	0.0523662	0.0540211	0.20642	0.394649	0.184371	0.20642	S	3							0.999992	0.0025682	118.03	70.328	118.03	-0.0051214	42226000	654	RCVSGASLPQGSKIRSQTNLRESGDLRSQVA	UID632			1
A0A0G2JTD8;D4A6T9	26;26	A0A0G2JTD8	A0A0G2JTD8		Mark4	Mark4-S26	-0.0464688	0.0261854	-0.0602934	-0.0464688	0.494396	0.724474	0.351401	0.494396	S	3							0.847109	1.67e-06	125.79	110.87	122.19	0.55921	76461000	26	NDRNSDTHGTLGSGRSSDKGPSWSSRSLGAR	UID634			1
A0A0G2JTD8;D4A6T9	545;545	A0A0G2JTD8	A0A0G2JTD8		Mark4	Mark4-S545	0.0765744	0.0792006	0.0906028	0.0765744	0.000418736	0.000385938	0.000657171	0.000418736	S	3							0.676472	1.07e-10	133.21	113.66	133.21	0.093718	96426000	545	KENSSGTSRVPPASPSSHSLAPPSGERSRLA	UID636			1
A0A0G2JTD8;D4A6T9	546;546	A0A0G2JTD8	A0A0G2JTD8		Mark4	Mark4-S546	0.0578749	0.0282096	0.0772621	0.0578749	0.0414832	0.443187	0.0125409	0.0414832	S	3							0.651085	7.2e-11	135.23	115.68	108.71	0.86579	76537000	546	ENSSGTSRVPPASPSSHSLAPPSGERSRLAR	UID637			1
A0A0G2JTF2;A0A0G2JTS0;Q6P730	950;882;785	A0A0G2JTF2	A0A0G2JTF2	Disabled homolog 2-interacting protein	Dab2ip	Dab2ip-S950	0.0152277	-0.000349378	0.105784	0.0152277	0.797978	0.992787	0.0302134	0.797978	S	2							1	0.00349332	171.5	143.08	171.5	-0.36531	3389000000	950	PGTRLRQQSSSSKGDSPELKPRALHKQGPSP	UID638			1
A0A0G2JTF2;A0A0G2JTS0	73;27	A0A0G2JTF2	A0A0G2JTF2			-S73	0.0982952	-0.0794198	0.110908	0.0982952	0.208451	0.212183	0.0769528	0.208451	S	3							1	0.0049881	98.898	72.96	69.01	2.4239	365620000	73	SIKRTKSQPKLDRNHSFRHILPGFRSAATAA	UID639			1
A0A0G2JTF2;A0A0G2JTS0;Q6P730	867;799;702	A0A0G2JTF2	A0A0G2JTF2	Disabled homolog 2-interacting protein	Dab2ip	Dab2ip-S867	0.10276	-0.0367887	-0.116731	0.10276	0.0567315	0.565609	0.0583045	0.0567315	S	3							0.989884	0.00256281	115.91	80.691	115.91	0.078952	60961000	867	EELARRPGELARRQMSLTEKGGQPTVPRQNS	UID641			1
A0A0G2JTF5	2735	A0A0G2JTF5	A0A0G2JTF5			-S2735	-0.0117724	0.000505552	0.124087	-0.0117724	0.764978	0.98871	0.000391027	0.764978	S	2							0.965251	0.00052115	126.56	100.45	126.56	0.9161	23976000	2735	DIKTDARDVLTPTSTSDNETRDSSIIDPGTE	UID646			1
A0A0G2JTG7;Q8VHV7-2;Q8VHV7;Q6AY09;Q499R8	63;63;63;63;63	A0A0G2JTG7	A0A0G2JTG7	Heterogeneous nuclear ribonucleoprotein H;Heterogeneous nuclear ribonucleoprotein H, N-terminally processed;Heterogeneous nuclear ribonucleoprotein H2	Hnrnph1;Hnrnph2	Hnrnph1;Hnrnph2-S63	0.00897973	-0.030174	0.0276629	0.00897973	0.863895	0.484822	0.442116	0.863895	S	4							1	1.79e-18	161.58	128.51	143.74	1.1843	911030000	63	TREGRPSGEAFVELESEDEVKLALKKDRETM	UID647			1
A0A0G2JTG7;Q8VHV7-2;Q8VHV7;Q6AY09;Q499R8;G3V9Q3;Q8VHV7-3	104;104;104;104;104;27;27	A0A0G2JTG7	A0A0G2JTG7	Heterogeneous nuclear ribonucleoprotein H;Heterogeneous nuclear ribonucleoprotein H, N-terminally processed;Heterogeneous nuclear ribonucleoprotein H2	Hnrnph1;Hnrnph2	Hnrnph1;Hnrnph2-S104	0.0137966	-0.0361292	-0.0242941	0.0137966	0.748605	0.343171	0.520336	0.748605	S	3							1	1.01e-207	313.16	277.86	196.65	-0.39986	1204000000	104	NNVEMDWVLKHTGPNSPDTANDGFVRLRGLP	UID648	ERK		1
A0A0G2JTH7;F1M7B8	9;9	A0A0G2JTH7	A0A0G2JTH7		Ube3a	Ube3a-S9	0.00132896	-0.0717189	-0.0480741	0.00132896	0.987841	0.206802	0.440363	0.987841	S	3							0.720016	5.64e-06	126.29	97.196	126.29	-0.13015	16710000	9	_______MATACKRSSGESQSEDIEASRMKR	UID650			1
A0A0G2JTI7	619	A0A0G2JTI7	A0A0G2JTI7			-S619	0.0543927	-0.0396578	-0.00670575	0.0543927	0.107592	0.303857	0.883893	0.107592	S	3							1	1.99e-97	270.16	241.98	99.044	-0.21046	15042000000	619	WDEQTSNTKGDDDEESDEEAVKKTNKCVLVW	UID652			1
D3ZG37;A0A0G2JTK4	636;663	D3ZG37	D3ZG37		Ppp6r1	Ppp6r1-S636	0.0528797	-0.00719906	0.107502	0.0528797	0.0152144	0.839078	5.46e-05	0.0152144	S	4							0.996867	1.71e-136	228.36	217.73	184.5	1.1775	133580000	636	DDEEEDEEEGHGSAESDGEYGAWQGSQPVRA	UID656			1
D3ZG37;A0A0G2JTK4	740;767	D3ZG37	D3ZG37		Ppp6r1	Ppp6r1-S740	0.109047	-0.223742	-0.227779	0.109047	0.00334272	1.08e-06	1.62e-05	0.00334272	S	3							0.797411	4.52e-05	89.272	71.695	89.272	3.0185	16299000	740	PVSKEADISSIQILSSPPAHDSPQLRSQDPT	UID657			1
D3ZG37;A0A0G2JTK4	530;557	D3ZG37	D3ZG37		Ppp6r1	Ppp6r1-S530	0.0281807	0.146017	0.0282243	0.0281807	0.439365	9.28e-05	0.43781	0.439365	S	6							0.863876	1.15e-38	200.13	190.55	159.65	0.69572	423870000	530	KKNTVDLVNTHHLHSSSDDEDDRLKEFNFPE	UID659			1;2
D3ZG37;A0A0G2JTK4	531;558	D3ZG37	D3ZG37		Ppp6r1	Ppp6r1-S531	-0.00581054	0.0265061	0.0299335	-0.00581054	0.872831	0.358138	0.21743	0.872831	S	6							0.979233	4.01e-158	275.43	245.29	203.47	-0.79696	9158600000	531	KNTVDLVNTHHLHSSSDDEDDRLKEFNFPEE	UID660			1;2
A0A0G2JTL2;E9PSK5	501;534	A0A0G2JTL2	A0A0G2JTL2		Sik2	Sik2-S501	-0.00191012	0.0132122	0.0220381	-0.00191012	0.984852	0.87563	0.774817	0.984852	S	3							0.997988	0.000115385	128.71	110.11	128.71	-3.3485	90744000	501	MGSAQRDLNFPEDSPSLKDIMLANQPSPRMT	UID661			1
A0A0G2JTL2;E9PSK5	542;575	A0A0G2JTL2	A0A0G2JTL2		Sik2	Sik2-S542	0.055597	-0.0232628	0.0799607	0.055597	0.455204	0.780708	0.234285	0.455204	S	3							0.998072	0.00373237	84.566	61.554	84.566	0.091987	54764000	542	AMQALSSQRREAHNRSPVSFREGRRASDTSL	UID662			1
A0A0G2JTL2;E9PSK5	553;586	A0A0G2JTL2	A0A0G2JTL2		Sik2	Sik2-S553	-0.0439084	0.0298376	-0.0849845	-0.0439084	0.012059	0.23714	0.000676111	0.012059	S	3							0.744883	2.05e-08	150.69	122.6	135.38	-0.12957	63286000	553	AHNRSPVSFREGRRASDTSLTQGIVAFRQHL	UID663			1
A0A0G2JTL7;D4A731	738;738	A0A0G2JTL7	A0A0G2JTL7		Ankib1	Ankib1-S738	0.0469157	-0.0340968	0.0380376	0.0469157	0.170996	0.34004	0.310853	0.170996	S	2							1	1.78e-08	183.06	162.21	95.273	1.0905	566960000	738	QEFLASVARGVAPADSPDAPRRSFAGGTWDW	UID664			1
F1LSF5;A0A0G2JTP6;P43884;P43884-2	385;385;385;385	F1LSF5	F1LSF5	Perilipin;Perilipin-1	Plin1	Plin1-S385	-0.0603041	-0.188993	-0.265651	-0.0603041	0.891862	0.596024	0.405568	0.891862	S	3							0.969078	0.00176974	119.53	76.247	81.017	-1.0016	62087000	385	LTPAQAVSSTKGRAMSLSDALKGVTDNVVDT	UID666			1
F1LSF5;A0A0G2JTP6;P43884	434;434;434	F1LSF5	F1LSF5	Perilipin;Perilipin-1	Plin1	Plin1-S434	-0.0805793	-0.282213	-0.262773	-0.0805793	0.841212	0.36594	0.351091	0.841212	S	3							0.955746	2.34e-05	112.56	84.911	112.56	0.98264	105630000	434	FQDIDNPPAEVERKGSGSRPASPESTARPGQ	UID668			1
F1LSF5;A0A0G2JTP6;P43884	440;440;440	F1LSF5	F1LSF5	Perilipin;Perilipin-1	Plin1	Plin1-S440	0.0118805	-0.147566	-0.313779	0.0118805	0.982035	0.696467	0.347527	0.982035	S	4							0.951998	1.91e-05	108.28	75.282	108.28	0.013177	50897000	440	PPAEVERKGSGSRPASPESTARPGQPRAACA	UID669			1
F1LSF5;A0A0G2JTP6;P43884	411;411;411	F1LSF5	F1LSF5	Perilipin;Perilipin-1	Plin1	Plin1-S411	-0.0471398	-0.0603329	-0.0616132	-0.0471398	0.441632	0.335634	0.298039	0.441632	S	3							0.996624	4.59e-05	93.949	75.116	93.949	-0.14061	14792000	411	NVVDTVVHYVPLPRLSLMEPESEFQDIDNPP	UID670			1
F1LSF5;A0A0G2JTP6;P43884;P43884-2	130;130;130;130	F1LSF5	F1LSF5	Perilipin;Perilipin-1	Plin1	Plin1-S130	-0.0794465	0.0468585	-0.413179	-0.0794465	0.765206	0.853985	0.0319011	0.765206	S	3							0.964433	2.22e-05	105.37	82.837	105.37	-0.44908	34002000	130	ELKGTISTRLRSARNSISVPIASTSDKVLGA	UID671			1
A0A0G2JTS9	488	A0A0G2JTS9	A0A0G2JTS9			-S488	0.0105315	0.0409668	-0.00193258	0.0105315	0.932263	0.647373	0.987145	0.932263	S	3							1	0.00158309	128.88	96.41	105.2	0.81369	1160300000	488	GYDLKVGLSLVPRRGSLPDQKDLRLSSIDVN	UID673			1
A0A0G2JUQ5;Q498N4;A0A0G2JTT2;O55012	437;444;444;437	A0A0G2JUQ5	A0A0G2JUQ5	Phosphatidylinositol-binding clathrin assembly protein	Picalm	Picalm-S437	0.0179055	0.0914313	0.00700495	0.0179055	0.828357	0.150017	0.928349	0.828357	S	3							0.557353	0.00157025	66.104	44.853	66.104	-0.86443	35910000	437	VDDAIPSLNPFLTKSSGDVHLPISSDVSTFT	UID674			1
A0A0G2JTT6	4848	A0A0G2JTT6	A0A0G2JTT6			-S4848	0.0390445	-0.0378813	-0.118154	0.0390445	0.28098	0.34373	0.000157229	0.28098	S	2							0.999392	0.00170608	159.44	154.37	123.2	-0.08555	869300000	4848	MDNYMLSRNVDNAEGSDTDY___________	UID675			1
A0A0G2JTT6	3062	A0A0G2JTT6	A0A0G2JTT6			-S3062	0.057469	-0.0836592	-0.00450306	0.057469	0.260468	0.0885148	0.941962	0.260468	S	3							0.999072	3.62e-08	120.08	104.49	100.08	-2.8934	18887000	3062	ERYKGQAPDLIGKQDSVYEEDWDMLDVDEDE	UID676			1
A0A0G2JTT6	2718	A0A0G2JTT6	A0A0G2JTT6			-S2718	0.0430017	0.0248539	0.00489732	0.0430017	0.588874	0.656262	0.955504	0.588874	S	3							0.999982	2.05e-12	158.44	129.63	126.91	-0.94427	372130000	2718	SSLPASPSDEVGRRQSLTSPDSQSTRPANRT	UID678			1
A0A0G2JTT6	1428	A0A0G2JTT6	A0A0G2JTT6			-S1428	-0.11446	0.0771949	-0.0109563	-0.11446	4.48e-05	0.00408549	0.666077	4.48e-05	S	4							0.880173	1.99e-54	207.31	193.51	207.31	-0.040263	500970000	1428	RADDPPPQPQQERRVSTDLPEGQDVYTAACN	UID679			1
A0A0G2JTT6	1510	A0A0G2JTT6	A0A0G2JTT6			-S1510	0.0482635	-0.0891191	-0.138187	0.0482635	0.104664	0.0036306	7.48e-05	0.104664	S	3							0.618095	9.62e-36	192.5	170.88	192.5	-0.01921	555140000	1510	ENRLVHASPSYRLIKSRSESDLSQPESDEEG	UID681			1
D3ZS47;A0A0G2JTU1	1027;1117	D3ZS47	D3ZS47		Ercc6	Ercc6-S1027	-0.0744954	0.0228974	-0.07136	-0.0744954	0.0935471	0.669306	0.125799	0.0935471	S	4							0.718856	1.31e-07	64.148	50.417	64.148	-0.85543	12448000	1027	DAGSTLEHLSGLSGDSPAVDHTSRLSAVAST	UID685			1
A0A0G2JTV2;G3V9E3;Q62736	212;135;135	A0A0G2JTV2	A0A0G2JTV2	Non-muscle caldesmon	Cald1	Cald1-S212	-0.308484	0.180776	-0.216528	-0.308484	1.47e-08	0.00129929	0.00176865	1.47e-08	S	3							0.999947	0.000451847	89.668	76.901	89.668	1.1937	20280000	212	TDGSLSVPSRRMQNNSAENETAEGEEKGESR	UID688			1
A0A0G2JTV2	294	A0A0G2JTV2	A0A0G2JTV2			-S294	-0.149485	0.0694501	-0.254211	-0.149485	0.443159	0.761105	0.152387	0.443159	S	2							0.999555	1.96e-20	215.77	181.88	215.77	0.33201	1904800000	294	KEEGKGVKGQAQRQTSQDDKPAFRREEIKDE	UID690			1
A0A0G2JTV2;G3V9E3;Q62736	602;497;497	A0A0G2JTV2	A0A0G2JTV2	Non-muscle caldesmon	Cald1	Cald1-S602	0.13005	-0.0425329	0.0101062	0.13005	0.020035	0.511157	0.86982	0.020035	S	4	+	intracellular localization	cytoskeletal reorganization				0.999543	0.000120014	96.881	68.3	96.881	0.054419	43937000	602	SRINEWLTKSPDGNKSPAPKPSDLRPGDVSG	UID691	CDK	P39951	1
A0A0G2JTV8;Q63734	517;519	A0A0G2JTV8	A0A0G2JTV8	Potassium voltage-gated channel subfamily C member 4	Kcnc4	Kcnc4-S517	-0.0869919	0.129078	-0.0549406	-0.0869919	0.479311	0.236865	0.677336	0.479311	S	4							0.948383	4.62e-28	145.26	125.2	145.26	0.47338	129290000	517	ESPIYCKSEETSPRDSTYSDTSPPAREEGMV	UID693			1;2
A0A0G2JTW5;G3V8B6;O88761	293;294;294	A0A0G2JTW5	A0A0G2JTW5	26S proteasome non-ATPase regulatory subunit 1	Psmd1	Psmd1-S293	-0.000627922	-0.0321814	0.0851201	-0.000627922	0.992147	0.434907	0.0246606	0.992147	S	5							0.855075	2.44e-30	130.52	119.77	101.59	0.32412	60774000	293	PGSTNTGTVPGPEKDSDSMETEEKTAGAVAG	UID695			1
A0A0G2JTW5;G3V8B6;O88761	295;296;296	A0A0G2JTW5	A0A0G2JTW5	26S proteasome non-ATPase regulatory subunit 1	Psmd1	Psmd1-S295	0.0228293	0.00860348	0.046637	0.0228293	0.438937	0.799408	0.0866116	0.438937	S	3							0.987898	3.79e-29	221.6	199.06	60.161	-0.92125	412840000	295	STNTGTVPGPEKDSDSMETEEKTAGAVAGKT	UID696			1
A0A0G2JTW9;P02091;A0A0G2JSW3;P11517;Q62669	140;140;140;140;140	A0A0G2JTW9;P02091;P11517;Q62669	P02091	Hemoglobin subunit beta-1;Hemoglobin subunit beta-2	Hbb;Hbb-b1	Hbb;Hbb-b1-S140	0.0891924	-0.057728	0.0441113	0.0891924	0.682605	0.795407	0.83821	0.682605	S	3							1	3.81e-05	141.38	117.53	108.71	0.26483	4526700000	140	PCAQAAFQKVVAGVASALAHKYH________;PSAQAAFQKVVAGVASALAHKYH________	UID698			1
D3ZU59;A0A0G2JTY4	345;345	D3ZU59	D3ZU59		Nfatc3	Nfatc3-S345	0.0625188	0.00241238	-0.0567948	0.0625188	0.710454	0.98871	0.718521	0.710454	S	4							0.894064	0.000189526	121.19	105.3	121.19	1.1735	51455000	345	QYCVETDIPLKTRKTSDDQAAILPGKLEVCS	UID699			1
A0A0G2JTY6;F1LRK4	236;334	A0A0G2JTY6	A0A0G2JTY6		Grsf1	Grsf1-S236	0.129131	-0.00855107	-0.281443	0.129131	0.412734	0.964965	0.0585252	0.412734	S	3							0.999971	0.0181515	87.308	65.222	87.308	1.3991	24351000	236	EIFPSRRNEVRTHVGSHKGKKMVSSPTTKYI	UID701			1
Q4V8G3;A0A0G2JTZ2	98;125	Q4V8G3	Q4V8G3		Sox6	Sox6-S98	0.132862	-0.0881357	-0.033651	0.132862	0.0217563	0.172729	0.668013	0.0217563	S	4							0.967526	7.76e-05	126.14	114.71	78.166	-0.52554	782530000	98	NNKLCSLYSFRNTSTSPHKPDEGSREREIMN	UID705			1
Q4V8G3;A0A0G2JTZ2	402;469	Q4V8G3	Q4V8G3		Sox6	Sox6-S402	0.09309	-0.0656641	0.0123714	0.09309	0.0788603	0.272911	0.864881	0.0788603	S	3							0.790287	0.000123334	119.08	102.44	119.08	1.7878	99587000	402	LSSRPKTAEPVKSPTSPTQSLFPASKTSPVN	UID707			1;2
Q4V8G3;A0A0G2JTZ2	426;493	Q4V8G3	Q4V8G3		Sox6	Sox6-S426	0.0790606	-0.0483777	0.00954218	0.0790606	0.0396489	0.271897	0.848117	0.0396489	S	2							0.999986	1.8e-11	193.62	160.5	193.62	-0.044979	84352000	426	SKTSPVNLPNKSSIPSPIGGSLGRGSSLDIL	UID708			1
A0A0G2JU01;A0A0G2K4L2;E9PTJ8;A0A0G2K446;Q9Z1I6	244;299;299;300;301	A0A0G2JU01	A0A0G2JU01	Rho guanine nucleotide exchange factor 1	Arhgef1	Arhgef1-S244	0.0542856	0.0770838	-0.103232	0.0542856	0.429167	0.236179	0.079134	0.429167	S	3							0.980797	0.00473872	106.11	43.841	55.98	-0.50199	167510000	244	KVEVDEKPGPADRKGSLGISSRDRTVGTPGQ	UID709			1
D3ZQ89;A0A0G2JU09	886;923	D3ZQ89	D3ZQ89		Ep400	Ep400-S886	0.0759705	-0.0497706	0.0451043	0.0759705	0.0415374	0.276574	0.283119	0.0415374	S	3							0.944861	7.91e-13	166.29	147.92	166.29	0.93203	235590000	886	VSRRGKESRLKGFDTSPEHSMDLGISGRKRK	UID711			1
D3ZQ89;A0A0G2JU09	717;754	D3ZQ89	D3ZQ89		Ep400	Ep400-S717	0.0423291	-0.0862964	0.0923401	0.0423291	0.349003	0.0639222	0.0427393	0.349003	S	4							0.999068	2.36e-15	116.36	102.91	112.74	-0.53637	49546000	717	SRSPGVAVSAPPKPQSPAQNAASSQDGSQDK	UID712			1
D3ZQ89;A0A0G2JU09	683;720	D3ZQ89	D3ZQ89		Ep400	Ep400-S683	0.0249724	0.00431088	0.0147467	0.0249724	0.539353	0.92499	0.742179	0.539353	S	3							0.915612	3.54e-05	151.1	103.19	121.79	-0.34317	52982000	683	LVPVSGSGPGPSPARSSPVNRPSSATNKALS	UID713			1
D3ZQ89;A0A0G2JU09	684;721	D3ZQ89	D3ZQ89		Ep400	Ep400-S684	0.171483	-0.0806433	-0.0659245	0.171483	2.62e-06	0.0405999	0.0637927	2.62e-06	S	3							0.8797	0.000732979	98.507	50.795	98.507	1.4248	74973000	684	VPVSGSGPGPSPARSSPVNRPSSATNKALSP	UID714			1
A0A0G2JU11;F1M386;A0A0A0MP77	1240;1079;877	A0A0G2JU11	A0A0G2JU11	Rap guanine nucleotide exchange factor 2	Rapgef2	Rapgef2-S1240	-0.0105794	-0.0359494	0.0483756	-0.0105794	0.878991	0.480038	0.304439	0.878991	S	3							1	0.00035124	101.53	73.201	60.062	-0.89732	135450000	1240	RKKVPVKDLPPFGINSPQALKKILSLSEEGS	UID715			1
A0A0G2JU11;F1M386;A0A0A0MP77	1385;1224;1022	A0A0G2JU11	A0A0G2JU11	Rap guanine nucleotide exchange factor 2	Rapgef2	Rapgef2-S1385	0.042817	0.0333126	0.126536	0.042817	0.816157	0.846134	0.354171	0.816157	S	3							0.849218	1.16e-25	140.07	125.15	132.33	-0.75689	384500000	1385	ESRGLYAAATVISSPSTEELSHDQGDRASLD	UID718			1
A0A0G2JU11;F1M386;A0A0A0MP77	1398;1237;1035	A0A0G2JU11	A0A0G2JU11	Rap guanine nucleotide exchange factor 2	Rapgef2	Rapgef2-S1398	-0.018293	0.00722227	-0.0193511	-0.018293	0.844122	0.935041	0.795303	0.844122	S	4							0.999714	2.72e-98	194.65	173.68	190.48	-2.426	203180000	1398	SPSTEELSHDQGDRASLDAADSGRGSWTSCS	UID719			1
A0A0G2JU11;F1M386;A0A0A0MP77	746;585;391	A0A0G2JU11	A0A0G2JU11	Rap guanine nucleotide exchange factor 2	Rapgef2	Rapgef2-S746	-0.0990667	-0.0826701	0.0157549	-0.0990667	0.000499859	0.00387309	0.668015	0.000499859	S	5							0.977624	1.23e-36	148.87	135.83	148.87	-1.384	159890000	746	KHIPAALPVSGTLSSSNPDLLQSHHRILDFS	UID723			1
A0A0G2JU11;F1M386;A0A0A0MP77	1121;960;758	A0A0G2JU11	A0A0G2JU11	Rap guanine nucleotide exchange factor 2	Rapgef2	Rapgef2-S1121	0.0272235	0.0194888	-0.0672642	0.0272235	0.710454	0.790623	0.259136	0.710454	S	3							0.922436	0.00310113	111.27	68.548	110.54	-0.43688	209510000	1121	DVAQTGGHKKRVRRSSFLNAKKLYEDAQMAR	UID728			1
A0A0G2JU11;F1M386;A0A0A0MP77	1183;1022;820	A0A0G2JU11	A0A0G2JU11	Rap guanine nucleotide exchange factor 2	Rapgef2	Rapgef2-S1183	0.0398797	-0.176723	-0.129043	0.0398797	0.0011065	2.95e-08	8.08e-09	0.0011065	S	2							0.966345	0.00658442	135.72	108.19	133.83	-0.8782	127360000	1183	LPKNPADRKPVKSETSPVAPRAGPQQKAQPQ	UID729			1
A0A0G2JU11;F1M386;A0A0A0MP77	1319;1158;956	A0A0G2JU11	A0A0G2JU11	Rap guanine nucleotide exchange factor 2	Rapgef2	Rapgef2-S1319	0.0273417	-0.00796112	0.00079091	0.0273417	0.0570815	0.642031	0.964365	0.0570815	S	4							0.834033	4.7e-08	119.48	103.17	107.9	0.2382	75168000	1319	GHSEISSRSSIVSNSSFDSVPVSLHDERRQR	UID735			1
D3ZGM1;A0A0G2JU15	677;737	D3ZGM1	D3ZGM1		Ptcd3	Ptcd3-S677	0.0265649	-0.00684962	0.202673	0.0265649	0.468507	0.888116	1.99e-05	0.468507	S	3							0.803126	8.81e-19	124.2	109.93	124.2	-1.9303	284760000	677	LSNLTALNSSDGESSSDSDSDISENK_____	UID741			1
D3ZGM1;A0A0G2JU15	679;739	D3ZGM1	D3ZGM1		Ptcd3	Ptcd3-S679	0.0179328	-0.0105606	0.0794185	0.0179328	0.63006	0.775029	0.0136576	0.63006	S	4							0.917874	6.81e-65	188.93	174.62	127.4	0.027507	603080000	679	NLTALNSSDGESSSDSDSDISENK_______	UID742			1
A0A0G2JU73;F1LP64;A0A0A0MXY4;A0A1W2Q676;F1LP64-2	1473;1460;1410;1411;1411	A0A0G2JU73	A0A0G2JU73	E3 ubiquitin-protein ligase TRIP12	Trip12	Trip12-S1473	0.030023	-0.150493	-0.239801	0.030023	0.60861	0.0164197	1.87e-05	0.60861	S	3							0.979982	0.0070884	76.728	40.728	69.456	0.27803	142000000	1473	VGGKRGRAQTAPTKTSPRNAKKHDELWHDGV	UID746			1
A0A0G2JU73;F1LP64;A0A0A0MXY4;A0A1W2Q676;F1LP64-2	1043;1030;1030;1030;1030	A0A0G2JU73	A0A0G2JU73	E3 ubiquitin-protein ligase TRIP12	Trip12	Trip12-S1043	0.040957	-0.121599	0.0561006	0.040957	0.41276	0.0157439	0.242201	0.41276	S	3							0.999994	3.43e-19	187.76	164.59	187.76	2.0115	535240000	1043	HSRDDSLDLSPQGRLSDVLKRKRLPKRGPRR	UID747			1
A0A0G2JU73;F1LP64;A0A0A0MXY4;A0A1W2Q676;F1LP64-2	119;77;77;77;77	A0A0G2JU73	A0A0G2JU73	E3 ubiquitin-protein ligase TRIP12	Trip12	Trip12-S119	-0.0183237	-0.0314333	-0.0300515	-0.0183237	0.702305	0.438484	0.439433	0.702305	S	2							0.999852	1.38e-33	172.21	139.58	172.21	-0.53559	454150000	119	QVPKKDNSRGVKRSASPDYNRTNSPSSAKKP	UID749			1
A0A0G2JU73;F1LP64;A0A0A0MXY4;A0A1W2Q676;F1LP64-2	325;312;312;312;312	A0A0G2JU73	A0A0G2JU73	E3 ubiquitin-protein ligase TRIP12	Trip12	Trip12-S325	0.0924084	-0.0799579	0.00628347	0.0924084	0.015389	0.0482823	0.895845	0.015389	S	3							1	3.59e-23	217.62	171.21	48.376	0.16779	1542800000	325	AKLASLRKSTKKRSESPPAELPSLRRSTRQK	UID751			1;3
A0A0G2JU73;F1LP64;A0A0A0MXY4;A0A1W2Q676;F1LP64-2	1082;1069;1069;1069;1069	A0A0G2JU73	A0A0G2JU73	E3 ubiquitin-protein ligase TRIP12	Trip12	Trip12-S1082	0.0970144	-0.114561	0.0714217	0.0970144	0.39599	0.296499	0.529885	0.39599	S	2							0.9998	0.00259007	143.5	96.683	141.88	0.87379	706550000	1082	DDKVDNQAKSPTTTQSPKSSFLASLNPKTWG	UID753			1
A0A0G2JU73;F1LP64;A0A0A0MXY4;A0A1W2Q676;F1LP64-2	1062;1049;1049;1049;1049	A0A0G2JU73	A0A0G2JU73	E3 ubiquitin-protein ligase TRIP12	Trip12	Trip12-S1062	0.0177395	-0.0816706	0.0101753	0.0177395	0.769359	0.0517179	0.840825	0.769359	S	4							0.999672	3.06e-05	110.38	100.59	110.38	-0.038761	792700000	1062	KRKRLPKRGPRRPKYSPPRDDDKVDNQAKSP	UID755			1
A0A0G2JU75;D4A7F3;A0A0G2KA20;Q63406	419;579;577;609	A0A0G2JU75	A0A0G2JU75	Guanine nucleotide exchange factor DBS	Mcf2l	Mcf2l-S419	-0.0148522	-0.0478375	-0.0456223	-0.0148522	0.847948	0.448526	0.454906	0.847948	S	3							0.997788	0.00375645	94.191	74.92	93.623	-1.6081	104470000	419	SEGNALRRGPYRRAKSEMSEPRQGRTSSTGE	UID756			1
A0A0G2JU75;D4A7F3;A0A0G2KA20;Q63406	776;936;934;966	A0A0G2JU75	A0A0G2JU75	Guanine nucleotide exchange factor DBS	Mcf2l	Mcf2l-S776	0.108703	-0.0351653	0.027496	0.108703	0.0118355	0.508013	0.599573	0.0118355	S	3							0.966602	5.86e-18	143.47	126.59	110.94	-1.848	383500000	776	ACREASQHRALEQSHSLPLPTPASTSPTKGS	UID757			1
A0A0G2JU75;D4A7F3;A0A0G2KA20;Q63406	431;591;589;621	A0A0G2JU75	A0A0G2JU75	Guanine nucleotide exchange factor DBS	Mcf2l	Mcf2l-S431	-0.0548935	0.000614226	-0.0436385	-0.0548935	0.2574	0.991792	0.374284	0.2574	S	2							0.943939	1.62e-260	332.36	285.66	332.36	0.0036845	251240000	431	RAKSEMSEPRQGRTSSTGEEEESLAILRRHV	UID760			1
A0A0G2JU83;O08984	86;86	A0A0G2JU83	A0A0G2JU83	Lamin-B receptor	Lbr	Lbr-S86	0.0409122	-0.0600518	-0.0973568	0.0409122	0.454879	0.223391	0.0383363	0.454879	S	4							0.862736	0.00915451	77.387	48.892	58.132	-0.42323	118050000	86	SPSRRRSSRSRSRSRSRSPGRAPKGSRRSVS	UID761			1
A0A0G2JU83;O08984	99;99	A0A0G2JU83	A0A0G2JU83	Lamin-B receptor	Lbr	Lbr-S99	0.0766842	-0.0181333	-0.196144	0.0766842	0.14779	0.797387	0.000258041	0.14779	S	3							0.972951	6.1e-113	280.05	234.45	138.02	1.6467	203880000	99	SRSRSPGRAPKGSRRSVSASYQADAKEKEMR	UID762			1
A0A0G2JU83;O08984	101;101	A0A0G2JU83	A0A0G2JU83	Lamin-B receptor	Lbr	Lbr-S101	0.165307	-0.0527244	-0.161121	0.165307	8.84e-05	0.033343	1.74e-07	8.84e-05	S	3							0.628902	0.000300962	126.21	107.54	126.21	0.40642	179020000	101	SRSPGRAPKGSRRSVSASYQADAKEKEMRRE	UID763			1
A0A0G2JU89;F1LQI5;Q2TL32	619;619;619	A0A0G2JU89	A0A0G2JU89	E3 ubiquitin-protein ligase UBR4	Ubr4	Ubr4-S619	0.0223197	-0.0651887	-0.00921071	0.0223197	0.698819	0.152845	0.873961	0.698819	S	3							0.608537	0.00110601	80.142	50.868	76.573	0.20997	382760000	619	EKAAPPPPPPPPPLESSPRVKSPSKQASGEK	UID764			1
A0A0G2JU89;F1LQI5;Q2TL32	620;620;620	A0A0G2JU89	A0A0G2JU89	E3 ubiquitin-protein ligase UBR4	Ubr4	Ubr4-S620	0.0330976	-0.160031	0.0471463	0.0330976	0.398377	7.25e-05	0.187896	0.398377	S	3							0.5	0.00110601	80.142	50.868	40.81	-0.78396	157380000	620	KAAPPPPPPPPPLESSPRVKSPSKQASGEKG	UID765			1
A0A0G2JU89;F1LQI5;Q2TL32	181;181;181	A0A0G2JU89	A0A0G2JU89	E3 ubiquitin-protein ligase UBR4	Ubr4	Ubr4-S181	-0.0269879	0.0136633	0.0245794	-0.0269879	0.415442	0.734305	0.504036	0.415442	S	2							0.999956	0.00027974	154.94	118.6	154.94	1.0057	116870000	181	TLSDVEDQKELASPVSPELRQKEVQMNFLNQ	UID766			1
A0A0G2JU89;F1LQI5;Q2TL32	1761;1761;1761	A0A0G2JU89	A0A0G2JU89	E3 ubiquitin-protein ligase UBR4	Ubr4	Ubr4-S1761	0.0653203	0.0346204	-0.204866	0.0653203	0.298446	0.618783	0.00306802	0.298446	S	3							0.858825	0.0125083	122.96	94.949	54.471	-0.13099	1146800000	1761	FQSEPRVSESLVRHASTSPADKAKVTISDGK	UID767			1
A0A0G2JU89;F1LQI5;Q2TL32	1763;1763;1763	A0A0G2JU89	A0A0G2JU89	E3 ubiquitin-protein ligase UBR4	Ubr4	Ubr4-S1763	-0.0136091	-0.133026	-0.0952458	-0.0136091	0.901267	0.0936848	0.200317	0.901267	S	2							0.929666	0.00946001	141.91	112.74	121.6	1.4261	17298000	1763	SEPRVSESLVRHASTSPADKAKVTISDGKVA	UID768			1
A0A0G2JU89;F1LQI5;Q2TL32	2730;2719;2719	A0A0G2JU89	A0A0G2JU89	E3 ubiquitin-protein ligase UBR4	Ubr4	Ubr4-S2730	-0.00703229	0.0106336	0.0744703	-0.00703229	0.863045	0.757546	0.0203598	0.863045	S	2							0.997329	0.00311545	159.79	120.25	157.97	-0.98307	8121800000	2730	VLRPRNKRRHVTLPSSPRSNTPMGDKDDDDD	UID770			1;2;3
A0A0G2JU89;F1LQI5;Q2TL32	2896;2897;2897	A0A0G2JU89	A0A0G2JU89	E3 ubiquitin-protein ligase UBR4	Ubr4	Ubr4-S2896	-0.0412929	0.0345765	0.0908033	-0.0412929	0.52563	0.576303	0.104154	0.52563	S	3							0.5	2.1e-283	315.39	294.84	283.63	-0.11608	1587500000	2896	DEGSTAATDGSTLRTSPADHGGSVGSESGGS	UID775			1
A0A0G2JU89;F1LQI5;Q2TL32	2906;2907;2907	A0A0G2JU89	A0A0G2JU89	E3 ubiquitin-protein ligase UBR4	Ubr4	Ubr4-S2906	0.0217885	0.157274	-0.0118032	0.0217885	0.815529	0.0359392	0.877954	0.815529	S	4							0.946903	8.27e-84	194.01	181.08	134.42	0.34137	89228000	2906	STLRTSPADHGGSVGSESGGSAVDSVAGEHS	UID777			1;2
A0A0G2JU89;F1LQI5;Q2TL32	208;208;208	A0A0G2JU89	A0A0G2JU89	E3 ubiquitin-protein ligase UBR4	Ubr4	Ubr4-S208	-0.00391812	-0.0209541	0.0864814	-0.00391812	0.931062	0.467457	0.00781295	0.931062	S	3							0.977466	2.64e-52	164.29	151.22	109.84	1.6379	344540000	208	FLNQLTSVFNPRTVPSPPISPQALVEGENDE	UID782			1;2
A0A0G2JU91;D3ZXN9	1348;1310	A0A0G2JU91	A0A0G2JU91		Ncor2	Ncor2-S1348	0.04113	-0.035852	0.103887	0.04113	0.56966	0.578799	0.0767327	0.56966	S	4							1	0.000345732	110.92	84.799	54.524	0.94873	68446000	1348	ASIEGLMGRAIPEQHSPHLKEQHHIRGSITQ	UID786			1
A0A0G2JU91;D3ZXN9	1304;1266	A0A0G2JU91	A0A0G2JU91		Ncor2	Ncor2-S1304	-0.0236205	-0.0548821	0.123482	-0.0236205	0.570598	0.105741	0.00135527	0.570598	S	3							0.588975	1.56e-12	154.84	131.4	140.32	-0.17552	65102000	1304	EGGMSVSQCSKEDGRSSSGPPHETAAPKRTY	UID787			1
A0A0G2JU91;D3ZXN9	1305;1267	A0A0G2JU91	A0A0G2JU91		Ncor2	Ncor2-S1305	0.0827251	-0.075736	0.100793	0.0827251	0.00150852	0.00899715	0.00192008	0.00150852	S	4							0.793537	1.68e-15	180.16	156.99	180.16	0.50565	212350000	1305	GGMSVSQCSKEDGRSSSGPPHETAAPKRTYD	UID788			1
A0A0G2JU91;D3ZXN9	2200;2162	A0A0G2JU91	A0A0G2JU91		Ncor2	Ncor2-S2200	0.0611168	-0.057018	0.0151746	0.0611168	0.320085	0.350955	0.842197	0.320085	S	3							1	1.08e-06	125.23	109.64	95.775	-0.08329	86971000	2200	GTPARGSPHSEGGKRSPEPSKTVLSSSEDAI	UID789			1
A0A0G2JU91;D3ZXN9	1259;1221	A0A0G2JU91	A0A0G2JU91		Ncor2	Ncor2-S1259	-0.0355574	0.00783736	0.0528918	-0.0355574	0.300286	0.85452	0.0908604	0.300286	S	3							0.749803	0.000204042	127.03	100.9	121.48	-0.39717	105040000	1259	DVLYKGTISRIVGEDSPSRLDRAREDTLPKG	UID792			1
A0A0G2JU91;D3ZXN9	152;152	A0A0G2JU91	A0A0G2JU91		Ncor2	Ncor2-S152	-0.00256066	0.00456322	0.0419027	-0.00256066	0.921564	0.830179	0.0278511	0.921564	S	4							0.999957	4.83e-05	85.157	67.24	60.602	1.7338	195260000	152	KDRSLAGKLEPVSPPSPPHADPELELTPSRL	UID795			1;2
A0A0G2JU91;D3ZXN9	943;939	A0A0G2JU91	A0A0G2JU91		Ncor2	Ncor2-S943	0.110353	-0.0806868	0.129694	0.110353	0.00119121	0.051328	0.00051321	0.00119121	S	3							0.974673	0.0114628	58.158	30.823	58.158	0.40267	24645000	943	DEVDEPEGGDKGRLLSPRPSLLTPAGDPRAS	UID796			1
A0A0G2JU91;D3ZXN9	1021;1017	A0A0G2JU91	A0A0G2JU91		Ncor2	Ncor2-S1021	0.0358344	-0.056959	-0.137602	0.0358344	0.414156	0.143807	0.00123712	0.414156	S	4							0.937391	4.04e-09	95.679	87.662	95.679	0.7206	47067000	1021	QHLQPEGDVSQQSGGSPRGKCRSPVPPAEKE	UID798			1
A0A0G2JU91;D3ZXN9	868;864	A0A0G2JU91	A0A0G2JU91		Ncor2	Ncor2-S868	-0.0239543	0.184155	0.0375473	-0.0239543	0.909167	0.237975	0.828923	0.909167	S	3							1	4.51e-60	200.45	155.64	163.35	-2.5679	415540000	868	TEEPEAPEEPPESVKSDHKEETEEEPEDKAK	UID800			1;2
A0A0G2JU91;D3ZXN9	2253;2215	A0A0G2JU91	A0A0G2JU91		Ncor2	Ncor2-S2253	-0.000601058	-0.0143975	0.0568795	-0.000601058	0.992975	0.722203	0.20812	0.992975	S	2							0.999995	2.71e-06	141.55	111.62	141.55	0.71693	275820000	2253	LYRDGEQGEPRMGSKSPGNTSQPPAFFSKLT	UID806			1
A0A0G2JU91;D3ZXN9	2219;2181	A0A0G2JU91	A0A0G2JU91		Ncor2	Ncor2-S2219	0.0171747	0.0024059	0.0250959	0.0171747	0.68905	0.960974	0.491103	0.68905	S	4							0.999918	7.9e-37	149.16	133.84	123.24	0.45321	450700000	2219	SKTVLSSSEDAIEPVSPPEGMTEPGHARSTA	UID810			1
A0A0G2JU91;D3ZXN9	1967;1929	A0A0G2JU91	A0A0G2JU91		Ncor2	Ncor2-S1967	0.0470219	-0.0565071	0.088923	0.0470219	0.177521	0.0747422	0.0048029	0.177521	S	5							0.836047	2.23e-24	147.17	130.29	108.57	0.22853	254860000	1967	AGHAFLTKPPAREPASSPSKSSEPRSLAPPS	UID811			1
A0A0G2JU95;F1LY11;Q9QX75	624;625;624	A0A0G2JU95	A0A0G2JU95	Triadin	Trdn	Trdn-S624	0.0204699	0.121028	-0.0405152	0.0204699	0.823045	0.0847073	0.55823	0.823045	S	3							1	0.0247916	77.677	10.115	77.677	-1.3224	71840000	624	APAPKKDKDSKDVLHSKKDKEVTNNVSSPKK	UID813			1
A0A0G2JU95;F1LY11;Q9QX75;Q9QX75-4;Q9QX75-2	416;416;416;416;416	A0A0G2JU95	A0A0G2JU95	Triadin	Trdn	Trdn-S416	0.0337495	0.122223	-0.00305472	0.0337495	0.68905	0.0898435	0.97196	0.68905	S	3							1	0.0210204	105.4	80.225	62.042	2.0027	1668600000	416	HIETAKTPKKEHPAPSEKHRKAKAEQAKEEI	UID815			1
A0A0G2JU95;F1LY11;Q9QX75	635;636;635	A0A0G2JU95	A0A0G2JU95	Triadin	Trdn	Trdn-S635	0.0131229	0.0688649	0.0132163	0.0131229	0.870756	0.232721	0.849064	0.870756	S	3							0.982409	0.000417084	160.52	128	81.565	-0.7538	468220000	635	DVLHSKKDKEVTNNVSSPKKQKSPISFFQCV	UID816			1
A0A0G2JU95;F1LY11;Q9QX75	636;637;636	A0A0G2JU95	A0A0G2JU95	Triadin	Trdn	Trdn-S636	0.131893	0.00427534	0.094398	0.131893	0.0101241	0.95692	0.0894867	0.0101241	S	3							0.499957	0.00151219	94.781	73.022	94.781	-1.0284	159170000	636	VLHSKKDKEVTNNVSSPKKQKSPISFFQCVY	UID817			1
A0A0G2JU95;F1LY11;Q9QX75	579;579;579	A0A0G2JU95	A0A0G2JU95	Triadin	Trdn	Trdn-S579	0.0323675	0.149214	-0.021157	0.0323675	0.721287	0.0240743	0.8019	0.721287	S	4							1	0.0285988	60.448	46.191	60.448	0.84729	110610000	579	VTDSGKKKIEKPEKESKVPPKQENLQVRNVT	UID818			1
A0A0G2JU95;F1LY11;Q9QX75;Q9QX75-4;Q9QX75-2	324;324;324;324;324	A0A0G2JU95	A0A0G2JU95	Triadin	Trdn	Trdn-S324	0.0623163	0.0486056	-0.0482566	0.0623163	0.54812	0.64691	0.642842	0.54812	S	2							0.968919	0.0092298	126.31	75.509	112.36	-0.27715	1380700000	324	EKEKEEKKKVEKKVTSDTKKKEKGEAKKKSE	UID820			1
A0A0G2JU95;F1LY11;Q9QX75;Q9QX75-4;Q9QX75-2;Q9QX75-3;A0A1B0GWK5	79;79;79;79;79;79;58	A0A0G2JU95	A0A0G2JU95	Triadin	Trdn	Trdn-S79	-0.0657807	0.217018	0.069623	-0.0657807	0.0242452	9.94e-07	0.0249209	0.0242452	S	2							0.887955	0.0216537	99.5	66.379	99.5	1.4277	193010000	79	AIVMFDLVDYKNFSASSIAKIGSDPLKLVND	UID821			1
A0A0G2JU95;F1LY11;Q9QX75;Q9QX75-4;Q9QX75-2;Q9QX75-3;A0A1B0GWK5	80;80;80;80;80;80;59	A0A0G2JU95	A0A0G2JU95	Triadin	Trdn	Trdn-S80	-0.0155926	0.145178	0.0325405	-0.0155926	0.877664	0.0459986	0.687843	0.877664	S	3							0.633604	0.00679691	83.397	48.589	83.397	-0.15709	79924000	80	IVMFDLVDYKNFSASSIAKIGSDPLKLVNDA	UID822			1
A0A0G2JU95;F1LY11;Q9QX75;Q9QX75-4;Q9QX75-2	306;306;306;306;306	A0A0G2JU95	A0A0G2JU95	Triadin	Trdn	Trdn-S306	0.112788	-0.00750115	0.121254	0.112788	0.0153736	0.913479	0.000592164	0.0153736	S	3							0.969918	0.00117413	153.95	114.03	48.532	0.63553	71022000	306	PPPSLTASRPALSTPSLEEKEKEEKKKVEKK	UID824			1
A0A0G2JU95;F1LY11;Q9QX75	567;567;567	A0A0G2JU95	A0A0G2JU95	Triadin	Trdn	Trdn-S567	0.0656497	0.0789861	-3.95e-05	0.0656497	0.229837	0.196466	0.999436	0.229837	S	4							0.992671	0.000369407	117.26	82.349	82.59	1.3691	980310000	567	YHPSIKTEGKPEVTDSGKKKIEKPEKESKVP	UID825			1
A0A0G2JU96;A0A0G2JUA5	1153;1153	A0A0G2JU96	A0A0G2JU96			-S1153	0.177876	0.0382201	0.0069233	0.177876	0.000620724	0.552694	0.918822	0.000620724	S	5							1	1.99e-08	93.411	7.6666	93.411	-0.44604	16178000	1153	GPEVDVSLSKADLDVSGPKVDIDVPDVNIEG	UID827			1
A0A0G2JU96;A0A0G2JUA5	4598;4684	A0A0G2JU96	A0A0G2JU96			-S4598	-0.129605	0.136333	-0.112164	-0.129605	0.0517963	0.0980427	0.144868	0.0517963	S	3							1	6.63e-05	115.29	79.406	106.57	-1.511	1382000000	4598	FDIKSPKFKAEAALPSPKLEGEIKVPDVDIS	UID828			1
A0A0G2JU96;A0A0G2JUA5	1272;1272	A0A0G2JU96	A0A0G2JU96			-S1272	0.0201569	0.289929	0.0797499	0.0201569	0.809143	0.000197605	0.305117	0.809143	S	3							1	1.05e-07	187.44	143.81	93.478	-0.20322	1257500000	1272	FSMPGFKAEGPEVDVSLPKADLDVSGPKVDI	UID829			1
A0A0G2JU96;A0A0G2JUA5	889;889	A0A0G2JU96	A0A0G2JU96			-S889	-0.0191348	-0.0353177	-0.0590655	-0.0191348	0.802164	0.575632	0.316483	0.802164	S	3							1	8.55e-09	189.23	157.16	141.65	-0.62455	1751400000	889	TIKMPKFGMPGFKAESPEVEMNLPKADIDVS	UID830			1
A0A0G2JU96;A0A0G2JUA5	2245;2245	A0A0G2JU96	A0A0G2JU96			-S2245	0.0354803	-0.0444029	0.0776014	0.0354803	0.706063	0.560938	0.275452	0.706063	S	3							1	0.00193589	113.42	63.127	92.707	-1.4278	560830000	2245	PKFKMPEMNIKAPKISMPDLHLKGPKIKGDV	UID835			1
A0A0G2JU96;A0A0G2JUA5	814;814	A0A0G2JU96	A0A0G2JU96			-S814	0.0620429	-0.0106899	0.0776371	0.0620429	0.684255	0.946068	0.505073	0.684255	S	4							1	0.026794	50.787	29.536	50.787	-0.046548	5953200	814	HKFKMPEMNIRAPKISMPDVDLHLKGPNVKG	UID836			1
A0A0G2JU96;A0A0G2JUA5	42;42	A0A0G2JU96	A0A0G2JU96			-S42	-0.0736294	0.0999505	-0.0701139	-0.0736294	0.143529	0.0825785	0.246436	0.143529	S	3							1	9.43e-06	106.42	85.677	97.689	-0.026819	66878000	42	AQRDDGVFVQEVMQNSPAARTGVVKEGDQIV	UID840			1
A0A0G2JU96;A0A0G2JUA5	177;177	A0A0G2JU96	A0A0G2JU96			-S177	-0.0785118	-0.00495932	-0.0520608	-0.0785118	0.421124	0.969106	0.612623	0.421124	S	2							0.5	1.36e-64	200.93	169.11	200.93	3.0493	151350000	177	TVDVTGREGVKDIDISSPEFMIKIPRHEVTE	UID841			1
A0A0G2JU96;A0A0G2JUA5	178;178	A0A0G2JU96	A0A0G2JU96			-S178	-0.0526819	-0.0160028	-0.0229046	-0.0526819	0.523999	0.864616	0.801962	0.523999	S	3							0.885344	1.36e-64	200.93	169.11	98.337	1.458	345090000	178	VDVTGREGVKDIDISSPEFMIKIPRHEVTEI	UID842			1
A0A0G2JU96;A0A0G2JUA5	4767;4853	A0A0G2JU96	A0A0G2JU96			-S4767	-0.00832234	0.1557	-0.0597461	-0.00832234	0.887383	0.00551983	0.276991	0.887383	S	3							1	0.0126696	73.9	47.111	70.728	1.0938	17269000	4767	AGLSTSDIKFEGPGVSLKGPGVDLPSVDLSL	UID845			1
A0A0G2JU96;A0A0G2JUA5	5304;5390	A0A0G2JU96	A0A0G2JU96			-S5304	0.0185733	-0.0500664	-0.14388	0.0185733	0.867727	0.583333	0.04922	0.867727	S	3							0.999999	0.00145161	140.61	118.93	92.856	-1.6295	537130000	5304	GKHGKLKFGTFGGLGSKSKGHYEVTGSDDEA	UID846			1
A0A0G2JU96;A0A0G2JUA5	1005;1005	A0A0G2JU96	A0A0G2JU96			-S1005	0.106042	-0.153693	0.0364995	0.106042	0.064556	0.0208482	0.530078	0.064556	S	3							0.997507	0.0016035	70.315	54.009	67.897	-0.96805	44109000	1005	NMKMPKIKMPKFTMPSLKGEGPELDVSMPKA	UID847			1
A0A0G2JU96;A0A0G2JUA5	1016;1016	A0A0G2JU96	A0A0G2JU96			-S1016	-0.0102579	0.172792	0.00832712	-0.0102579	0.909231	0.0144831	0.923603	0.909231	S	3							1	0.000398309	111.12	88.886	69.201	-1.1952	124900000	1016	FTMPSLKGEGPELDVSMPKADVDISVPKLDI	UID848			1
A0A0G2JU96;A0A0G2JUA5	4356;4442	A0A0G2JU96	A0A0G2JU96			-S4356	-0.0557241	0.07143	-0.00901479	-0.0557241	0.510842	0.400456	0.926943	0.510842	S	3							1	0.0147859	71.349	53.964	71.349	1.1314	142560000	4356	DLELKGPKVKGAFDGSVPKIEGTLKGPEIDM	UID849			1
A0A0G2JU96;A0A0G2JUA5	2804;2804	A0A0G2JU96	A0A0G2JU96			-S2804	-0.0668104	0.0295941	-0.136511	-0.0668104	0.00408082	0.307915	1.54e-05	0.00408082	S	4							0.999996	5.11e-08	82.554	65.616	82.554	2.9896	47355000	2804	MNIEGPELNVECPEGSLKGPKFKMPEMNIKA	UID850			1
A0A0G2JU96;A0A0G2JUA5	655;655	A0A0G2JU96	A0A0G2JU96			-S655	-0.0110374	0.365217	-0.0431454	-0.0110374	0.950979	0.00176084	0.779958	0.950979	S	3							0.997838	0.00656278	83.862	57.189	76.143	0.22475	53930000	655	GEGADVNVPLAKGDISLSGPKVNVEAPDVNV	UID851			1
A0A0G2JU96;A0A0G2JUA5	657;657	A0A0G2JU96	A0A0G2JU96			-S657	0.00154488	0.0662068	0.123673	0.00154488	0.983675	0.223813	0.0130617	0.983675	S	3							0.998649	0.00760108	108.47	81.797	75.416	0.6973	155490000	657	GADVNVPLAKGDISLSGPKVNVEAPDVNVEG	UID852			1
A0A0G2JU96;A0A0G2JUA5	5011;5097	A0A0G2JU96	A0A0G2JU96			-S5011	-0.00120019	0.0125595	0.00113489	-0.00120019	0.97904	0.670696	0.972907	0.97904	S	4							0.999998	4.98e-05	103.73	86.848	102.27	0.38278	158120000	5011	SGQISGPEIKGDLKGSGIGLHGAVPDLSVKG	UID853			1
A0A0G2JU96;A0A0G2JUA5	5023;5109	A0A0G2JU96	A0A0G2JU96			-S5023	0.0657483	-0.0686069	-0.0503201	0.0657483	0.405488	0.362067	0.523458	0.405488	S	3							0.999999	0.000706868	86.575	65.911	86.575	-0.99768	195060000	5023	LKGSGIGLHGAVPDLSVKGPSFNMASPESDF	UID854			1
A0A0G2JU96;A0A0G2JUA5	94;94	A0A0G2JU96	A0A0G2JU96			-S94	-0.0542406	0.00940407	-0.0268359	-0.0542406	0.0993329	0.839078	0.453215	0.0993329	S	5							1	1.71e-174	296.63	257.62	145.2	0.022678	20859000000	94	GHHTVGLKLHRKGDRSPEPGQTWAHEVFSSR	UID855			1
A0A0G2JU96;A0A0G2JUA5	4806;4892	A0A0G2JU96	A0A0G2JU96			-S4806	0.112304	-0.0342568	0.222838	0.112304	0.00391198	0.443599	1.2e-05	0.00391198	S	2							0.988998	0.000643141	168.98	126.98	168.98	0.41608	541440000	4806	DLNLKGPSLKGDVAASSPSMKLHAPGLDMKG	UID857			1
A0A0G2JU96;A0A0G2JUA5	4807;4893	A0A0G2JU96	A0A0G2JU96			-S4807	-0.00952108	-0.0961135	0.103002	-0.00952108	0.945729	0.331648	0.280511	0.945729	S	3							0.963703	0.000364753	140.63	97.116	77.644	0.5212	711770000	4807	LNLKGPSLKGDVAASSPSMKLHAPGLDMKGV	UID858			1
A0A0G2JU96;A0A0G2JUA5	4809;4895	A0A0G2JU96	A0A0G2JU96			-S4809	0.0253289	0.00123802	-0.0453575	0.0253289	0.756289	0.987321	0.472896	0.756289	S	3							0.990098	0.00211007	128.1	86.095	54.276	-0.72574	377040000	4809	LKGPSLKGDVAASSPSMKLHAPGLDMKGVAG	UID859			1
A0A0G2JU96;A0A0G2JUA5	2137;2137	A0A0G2JU96	A0A0G2JU96			-S2137	0.0236617	0.200765	0.05425	0.0236617	0.753548	0.00137255	0.438158	0.753548	S	2							1	0.0164032	109.42	73.085	109.42	1.3239	300220000	2137	DLHLKGPKVKGDVDASLPKVEGDLKGPEVDI	UID860			1
A0A0G2JU96;A0A0G2JUA5	3099;3099	A0A0G2JU96	A0A0G2JU96			-S3099	0.0390415	0.248053	0.0926291	0.0390415	0.630075	0.0012664	0.221193	0.630075	S	3							1	0.0172144	105.86	32.797	57.019	-0.42121	313320000	3099	DLNLKGPKVKGDVDMSLPKVEGEIKVPEVDI	UID861			1
A0A0G2JU96;A0A0G2JUA5	2536;2536	A0A0G2JU96	A0A0G2JU96			-S2536	-0.0753768	0.110392	-0.223843	-0.0753768	0.636587	0.45881	0.097254	0.636587	S	4							0.927409	8.49e-12	120.57	107.52	61.241	0.40574	46370000	2536	PNVEGDLQGPSLDIKSPKLDVNAPDIDIHGP	UID862			1
A0A0G2JU96;A0A0G2JUA5	2263;2263	A0A0G2JU96	A0A0G2JU96			-S2263	0.00484511	0.222922	0.121301	0.00484511	0.959133	0.00280797	0.0858571	0.959133	S	4							1	0.0135429	97.456	50.637	48.704	0.96211	282250000	2263	DLHLKGPKIKGDVDVSLPKVEGEIKVPEVDI	UID863			1
A0A0G2JU96;A0A0G2JUA5	4702;4788	A0A0G2JU96	A0A0G2JU96			-S4702	-0.0128569	0.136232	0.122002	-0.0128569	0.823604	0.0036823	0.0222604	0.823604	S	4							1	1.95e-11	122.34	104.52	65.213	-0.25127	64350000	4702	VNVKLKGPNIKGDVPSVGLEGPDVDLQGPEG	UID864			1
A0A0G2JU96;A0A0G2JUA5	560;560	A0A0G2JU96	A0A0G2JU96			-S560	-0.00228463	0.0524426	-0.0373518	-0.00228463	0.97904	0.397284	0.54286	0.97904	S	4							0.798369	1.7e-20	133.4	120.21	133.4	0.94504	48386000	560	TETPNLEGTLTGPKLSSPSGKIGTCRISMAD	UID866			1
A0A0G2JU96;A0A0G2JUA5	290;290	A0A0G2JU96	A0A0G2JU96			-S290	-0.024577	0.132356	-0.0995796	-0.024577	0.671722	0.0031433	0.023836	0.671722	S	3							0.975806	2.54e-19	101.85	89.54	94.73	-1.7548	14405000	290	IQVPGVDVSSSLGGGSVEGQGPSLQSGDIGK	UID868			1
A0A0G2JU96;A0A0G2JUA5	5134;5220	A0A0G2JU96	A0A0G2JU96			-S5134	0.0724923	-0.0782545	-0.105496	0.0724923	0.103619	0.0985633	0.0130036	0.103619	S	4							0.809268	7.04e-28	141.98	126.89	141.98	-0.34566	61358000	5134	PGLSVSGPQGHLESGSGKVTFPKMKIPKFTF	UID871			1
A0A0G2JU96;A0A0G2JUA5	5212;5298	A0A0G2JU96	A0A0G2JU96			-S5212	-0.0436428	0.0226854	0.0556085	-0.0436428	0.354471	0.683741	0.256356	0.354471	S	4							0.983891	1.21e-07	149.21	121.89	110.12	0.12239	4083400000	5212	KFTFSKPKGKGGVTGSPEASVSGSKGDLKSS	UID872			1;2
A0A0G2JU96;A0A0G2JUA5	5216;5302	A0A0G2JU96	A0A0G2JU96			-S5216	0.281988	-0.11106	0.127772	0.281988	5.59e-07	0.0685121	0.00591417	5.59e-07	S	3							0.998897	2.85e-25	207.4	171.08	125.86	1.7616	1295800000	5216	SKPKGKGGVTGSPEASVSGSKGDLKSSKASL	UID873			1;2
A0A0G2JU96;A0A0G2JUA5	5220;5306	A0A0G2JU96	A0A0G2JU96			-S5220	0.00679936	-0.0847732	0.0785179	0.00679936	0.912776	0.0442335	0.0709017	0.912776	S	2							0.969522	2.1e-40	226.62	195.79	108.58	-0.94435	8606000000	5220	GKGGVTGSPEASVSGSKGDLKSSKASLGSLE	UID875			1;2
A0A0G2JU96;A0A0G2JUA5	5315;5401	A0A0G2JU96	A0A0G2JU96			-S5315	-0.0010834	0.00990488	0.00570811	-0.0010834	0.988901	0.866184	0.921984	0.988901	S	3							0.999547	2.46e-117	278.45	232.79	167.69	0.061504	33442000000	5315	GGLGSKSKGHYEVTGSDDEAGKLQGSGVSLA	UID876			1
A0A0G2JU96;A0A0G2JUA5	688;688	A0A0G2JU96	A0A0G2JU96			-S688	0.00401834	0.104121	0.0261403	0.00401834	0.956824	0.0495971	0.662932	0.956824	S	3							1	0.00100667	107.61	57.325	86.8	0.69255	385190000	688	LGGKLKGPDINLPEGSVKTPKISMPDVDLHI	UID877			1
A0A0G2JU96;A0A0G2JUA5	2618;2618	A0A0G2JU96	A0A0G2JU96			-S2618	-0.0331085	0.195085	0.121266	-0.0331085	0.719468	0.0296258	0.190878	0.719468	S	2							0.999556	0.00224843	119.76	93.091	119.76	-0.23819	835670000	2618	TPKVDVKGPELDISASKVNIDAKGKKSRFKL	UID878			1
A0A0G2JU96;A0A0G2JUA5	4386;4472	A0A0G2JU96	A0A0G2JU96			-S4386	-0.131192	0.0716584	-0.0382226	-0.131192	0.00543963	0.150647	0.425525	0.00543963	S	3							1	2.13e-08	120.52	98.921	107.9	0.6055	27020000	4386	MKGPGLDFEGPDAKLSGPNLKMPSLEVPVPK	UID879			1
A0A0G2JU96;A0A0G2JUA5	2086;2086	A0A0G2JU96	A0A0G2JU96			-S2086	0.00441784	-0.0152473	0.0352623	0.00441784	0.918056	0.670185	0.208294	0.918056	S	3							1	0.000113561	99.957	78.757	93.767	-1.2761	80677000	2086	VPKLEGDLKGPNVDMSGPDVEIEGPEGKLRG	UID880			1
A0A0G2JU96;A0A0G2JUA5	385;385	A0A0G2JU96	A0A0G2JU96			-S385	0.227258	0.254887	0.719603	0.227258	0.646227	0.597368	0.0701338	0.646227	S	3							0.998636	0.0093775	73.927	55.767	73.927	-0.61312	41266000	385	EGLEGKLKGPQITGPSLKGDLGLKGTKLQGN	UID881			1
A0A0G2JU96;A0A0G2JUA5	5041;5127	A0A0G2JU96	A0A0G2JU96			-S5041	0.0211734	-0.0234847	-0.0242903	0.0211734	0.808757	0.726924	0.721947	0.808757	S	3							0.998534	0.000315441	91.729	70.171	79.172	2.3462	320960000	5041	GPSFNMASPESDFGVSLKGPKVKGGVDVSGG	UID885			1
A0A0G2JU96;A0A0G2JUA5	1874;1874	A0A0G2JU96	A0A0G2JU96			-S1874	0.0700572	-0.0535974	-0.0677543	0.0700572	0.1573	0.301999	0.189254	0.1573	S	4							1	1.43e-46	217.65	179.88	83.559	-2.3868	1410800000	1874	MDVTVPKLEGELKGPSVDVDVPDVDLECPEA	UID886			1
A0A0G2JU96;A0A0G2JUA5	1807;1807	A0A0G2JU96	A0A0G2JU96			-S1807	0.0564145	-0.036192	-0.0674514	0.0564145	0.346963	0.569167	0.208354	0.346963	S	4							1	3.85e-14	130.83	113.76	66.871	0.91316	236630000	1807	MEADLRGPQIDVKGPSVDVEVPDVDLECPEA	UID887			1
A0A0G2JU96;A0A0G2JUA5	4856;4942	A0A0G2JU96	A0A0G2JU96			-S4856	-0.0318686	0.181413	0.105679	-0.0318686	0.48205	0.000611605	0.0430994	0.48205	S	3							0.5	1.4e-05	115.91	98.206	115.91	1.9339	66441000	4856	TAALSVGAPDVTLKGSSLQGDLAVSGDIKCP	UID888			1
A0A0G2JU96;A0A0G2JUA5	4857;4943	A0A0G2JU96	A0A0G2JU96			-S4857	-0.0141919	0.15986	0.106612	-0.0141919	0.776435	0.00120715	0.0259878	0.776435	S	3							0.757298	1.4e-05	115.91	98.206	88.187	1.5133	77750000	4857	AALSVGAPDVTLKGSSLQGDLAVSGDIKCPK	UID889			1
A0A0G2JU96;A0A0G2JUA5	4865;4951	A0A0G2JU96	A0A0G2JU96			-S4865	-0.107335	0.119232	0.0919276	-0.107335	0.0254954	0.035527	0.121265	0.0254954	S	3							1	0.000250885	98.391	75.813	98.391	0.24696	41095000	4865	DVTLKGSSLQGDLAVSGDIKCPKVSVGTPEV	UID890			1
A0A0G2JU96;A0A0G2JUA5	572;572	A0A0G2JU96	A0A0G2JU96			-S572	-0.00562069	0.120954	-0.152137	-0.00562069	0.962512	0.0482823	0.0909269	0.962512	S	3							1	7.01e-07	152.94	125.61	152.94	2.835	36249000	572	PKLSSPSGKIGTCRISMADVDLNVAAPKGKG	UID891			1
A0A0G2JU96;A0A0G2JUA5	3882;3969	A0A0G2JU96	A0A0G2JU96			-S3882	0.0580456	-0.302498	-0.255823	0.0580456	0.603584	0.00104538	0.00853899	0.603584	S	3							1	0.00185862	92.65	62.961	65.043	2.9886	63368000	3882	PKFKMPEMNIKAPKISMPDFDLHLKGPKVKG	UID892			1
A0A0G2JU96;A0A0G2JUA5	1191;1191	A0A0G2JU96	A0A0G2JU96			-S1191	0.0564888	-0.0121112	0.0143163	0.0564888	0.632754	0.921086	0.901949	0.632754	S	3							1	0.00220614	88.101	70.369	88.101	-0.43183	23638000	1191	PKFKMPEMNIKAPKISMPDFDLNLKGPKVKG	UID893			1
A0A0G2JU96;A0A0G2JUA5	2050;2050	A0A0G2JU96	A0A0G2JU96			-S2050	-0.0244307	0.0779843	-0.0251093	-0.0244307	0.726825	0.192497	0.705141	0.726825	S	3							1	0.000381371	122.1	95.555	109.44	0.83747	183000000	2050	PKFKMPDMHFKAPKISMPDIDLHLKSPKIKG	UID894			1
A0A0G2JU96;A0A0G2JUA5	2573;2573	A0A0G2JU96	A0A0G2JU96			-S2573	-0.0527886	0.136776	0.0666628	-0.0527886	0.117008	0.000725563	0.0842089	0.117008	S	3							1	0.00123669	96.059	71.767	51.218	3.1121	194720000	2573	PKLKMPDMHVNMPKISMPDIDLNLKGSKVKG	UID895			1
A0A0G2JU96;A0A0G2JUA5	2584;2584	A0A0G2JU96	A0A0G2JU96			-S2584	0.0288645	0.038491	0.0950059	0.0288645	0.767505	0.661818	0.22977	0.767505	S	3							0.999972	0.000602765	96.391	74.17	96.391	2.4687	36265000	2584	MPKISMPDIDLNLKGSKVKGDVDISGPKLEG	UID896			1
A0A0G2JU96;A0A0G2JUA5	2499;2499	A0A0G2JU96	A0A0G2JU96			-S2499	-0.0288051	-0.0274498	0.0412148	-0.0288051	0.784546	0.75229	0.617468	0.784546	S	3							1	0.00174806	91.62	39.044	62.162	-0.60414	29080000	2499	PKFKMPEMNIKTPKISMPDLNLNLKGPNVKG	UID897			1
A0A0G2JU96;A0A0G2JUA5	942;942	A0A0G2JU96	A0A0G2JU96			-S942	0.0777353	0.148482	0.0256772	0.0777353	0.0788437	0.00581147	0.566054	0.0788437	S	3							1	0.00128214	97.86	73.568	97.86	-0.29282	15413000	942	PKLKMPEMNIKAPKISMPDVDLHMKGPKVKG	UID898			1
A0A0G2JU96;A0A0G2JUA5	1768;1768	A0A0G2JU96	A0A0G2JU96			-S1768	0.245782	0.087609	0.0936868	0.245782	0.00914828	0.392008	0.357452	0.00914828	S	3							1	0.000793766	104.24	56.685	77.644	-2.7921	12474000	1768	SKFKMPKLNIKAAKISMPDVDLNLKGPKLKG	UID899			1
A0A0G2JU96;A0A0G2JUA5	1319;1319	A0A0G2JU96	A0A0G2JU96			-S1319	0.00155492	0.0748347	0.0443449	0.00155492	0.984303	0.155335	0.392234	0.984303	S	3							1	0.000605273	106.58	39.058	63.894	-2.8246	42074000	1319	PKFKMPEMHFKAPKISMPNIDLNLKGPKVKG	UID900			1
A0A0G2JU96;A0A0G2JUA5	513;513	A0A0G2JU96	A0A0G2JU96			-S513	0.0177321	-0.0734506	0.032809	0.0177321	0.822014	0.208459	0.578097	0.822014	S	3							0.917157	5.14e-05	127.62	110.75	127.62	-2.8237	64722000	513	QKPKISMQDVDLSLGSCKLKGNMKVSAPEVK	UID901			1
A0A0G2JU96;A0A0G2JUA5	1032;1032	A0A0G2JU96	A0A0G2JU96			-S1032	-0.0542541	0.0829403	0.0654813	-0.0542541	0.204276	0.0854422	0.157563	0.204276	S	2							1	6.57e-26	207.53	175.01	207.53	-0.062943	540490000	1032	MPKADVDISVPKLDISAPDLNLEGPEGKLKG	UID902			1
A0A0G2JU96;A0A0G2JUA5	211;211	A0A0G2JU96	A0A0G2JU96			-S211	-0.0201144	0.0125844	-0.145578	-0.0201144	0.686134	0.809623	0.00157577	0.686134	S	2							0.995592	1.53e-155	289.58	241.11	131.11	0.71387	9839200000	211	TDVETQPGKTVIRLPSGSGAASPTTGSAVDI	UID903			1;2
A0A0G2JU96;A0A0G2JUA5	213;213	A0A0G2JU96	A0A0G2JU96			-S213	-0.129324	0.073594	-0.296519	-0.129324	0.000607442	0.127025	4.56e-07	0.000607442	S	2							0.978197	1.76e-119	270.15	232.56	105.02	-0.46965	7125200000	213	VETQPGKTVIRLPSGSGAASPTTGSAVDIRA	UID904			1;2
A0A0G2JU96;A0A0G2JUA5	217;217	A0A0G2JU96	A0A0G2JU96			-S217	-0.0166948	-0.013355	-0.0266675	-0.0166948	0.689078	0.764446	0.463798	0.689078	S	2							0.998984	1.49e-197	306.75	266.2	306.75	-0.3462	18596000000	217	PGKTVIRLPSGSGAASPTTGSAVDIRAGAIS	UID905			1;2
A0A0G2JU96;A0A0G2JUA5	222;222	A0A0G2JU96	A0A0G2JU96			-S222	0.0225083	0.0355485	0.135344	0.0225083	0.725545	0.577369	0.00657111	0.725545	S	3							0.997994	3.68e-90	251.35	216.66	178.02	2.1518	3031400000	222	IRLPSGSGAASPTTGSAVDIRAGAISASGPE	UID906			1;2
A0A0G2JU96;A0A0G2JUA5	5328;5414	A0A0G2JU96	A0A0G2JU96			-S5328	0.00624812	0.015908	0.0526617	0.00624812	0.885017	0.631701	0.068826	0.885017	S	3							0.981592	0.000323539	141.73	62.579	95.264	0.75815	219890000	5328	TGSDDEAGKLQGSGVSLASKKSRLSSSSSND	UID908			1
A0A0G2JU96;A0A0G2JUA5	5331;5417	A0A0G2JU96	A0A0G2JU96			-S5331	-0.00939032	0.0192936	-0.0103137	-0.00939032	0.933287	0.840236	0.91588	0.933287	S	3							0.997381	0.000323539	141.73	62.579	101.05	-0.47425	1222500000	5331	DDEAGKLQGSGVSLASKKSRLSSSSSNDSGT	UID909			1
A0A0G2JU96;A0A0G2JUA5	136;136	A0A0G2JU96	A0A0G2JU96			-S136	-0.0854574	0.0259703	-0.0890629	-0.0854574	0.25576	0.767045	0.238801	0.25576	S	2							1	9.37e-295	340.48	284.58	188.92	2.0707	3229300000	136	DYQRIYTTKIKPRLRSEDGVEGDLGETQSRT	UID910	PKACA	P00517	1
A0A0G2JU96;A0A0G2JUA5	5337;5423	A0A0G2JU96	A0A0G2JU96			-S5337	0.0439653	0.0787311	-0.173381	0.0439653	0.698745	0.378599	0.079422	0.698745	S	2							0.980183	3.69e-06	166.29	146.61	164.15	1.6435	476130000	5337	LQGSGVSLASKKSRLSSSSSNDSGTKLGIQL	UID911			1
A0A0G2JU96;A0A0G2JUA5	5338;5424	A0A0G2JU96	A0A0G2JU96			-S5338	-0.0597557	0.122951	-0.0838605	-0.0597557	0.303008	0.0331918	0.104697	0.303008	S	2							0.996766	7.32e-54	244.32	205.57	244.32	-0.0037289	377690000	5338	QGSGVSLASKKSRLSSSSSNDSGTKLGIQLP	UID912			1
A0A0G2JU96;A0A0G2JUA5	5101;5187	A0A0G2JU96	A0A0G2JU96			-S5101	-0.0346334	0.107142	0.0044186	-0.0346334	0.382948	0.00901529	0.923603	0.382948	S	3							1	0.0229181	60.401	39.15	57.434	-1.0174	24207000	5101	SVNLDTTKLVGNLHFSGPKIEGDVKGGQIGL	UID916			1
A0A0G2JU96;A0A0G2JUA5	3915;4002	A0A0G2JU96	A0A0G2JU96			-S3915	-0.0723979	0.074255	-0.146106	-0.0723979	0.440037	0.45119	0.113326	0.440037	S	4							1	3.04e-26	162.11	144.85	119.02	-0.87845	2306500000	3915	DASLPKMEGPGVDIDSPDVNIEGPEGKLKGP	UID917			1
A0A0G2JU96;A0A0G2JUA5	2690;2690	A0A0G2JU96	A0A0G2JU96			-S2690	0.224523	-0.176726	-0.304344	0.224523	0.00408041	0.0372797	0.000240106	0.00408041	S	3							0.809152	0.00975716	109.29	85.036	55.549	-0.20588	13457000	2690	GKVKGPKFKMPFLSISSPKVSMPDVELNLKG	UID919			1
A0A0G2JU96;A0A0G2JUA5	2691;2691	A0A0G2JU96	A0A0G2JU96			-S2691	-0.14059	0.256256	-0.41552	-0.14059	0.165215	0.0219343	0.00101239	0.165215	S	2							0.986847	0.00445965	101.97	81.104	90.108	-1.5699	97612000	2691	KVKGPKFKMPFLSISSPKVSMPDVELNLKGP	UID920			1
A0A0G2JU96;A0A0G2JUA5	4394;4480	A0A0G2JU96	A0A0G2JU96			-S4394	0.0247817	0.0444652	-0.0518531	0.0247817	0.697461	0.418006	0.311566	0.697461	S	3							1	0.0185989	90.685	68.537	53.967	0.24876	83347000	4394	EGPDAKLSGPNLKMPSLEVPVPKISGPDANV	UID921			1
A0A0G2JU96;A0A0G2JUA5	1566;1566	A0A0G2JU96	A0A0G2JU96			-S1566	-0.00187588	0.022595	0.0637844	-0.00187588	0.98883	0.82649	0.448795	0.98883	S	3							0.997793	0.00109351	116.24	100.01	116.24	0.25907	64935000	1566	PEGKLKGPKFKMPSMSIQTHKISMPDVGLNL	UID922			1
A0A0G2JU96;A0A0G2JUA5	5261;5347	A0A0G2JU96	A0A0G2JU96			-S5261	-0.000467836	-0.0324634	-0.0075836	-0.000467836	0.995799	0.437721	0.908279	0.995799	S	3							1	7.33e-77	203.5	181.57	148.85	2.1053	14723000000	5261	KGKFSLFKSKKPRNRSNSFSDEREFSAPSTP	UID924			1;2
A0A0G2JU96;A0A0G2JUA5	5263;5349	A0A0G2JU96	A0A0G2JU96			-S5263	-0.00565136	-0.0396386	0.00153049	-0.00565136	0.926966	0.393017	0.97625	0.926966	S	2							0.99326	1.64e-203	286.3	256.09	157.24	-1.3592	30814000000	5263	KFSLFKSKKPRNRSNSFSDEREFSAPSTPTG	UID925			1;2
A0A0G2JU96;A0A0G2JUA5	5265;5351	A0A0G2JU96	A0A0G2JU96			-S5265	0.0371081	-0.0267349	0.00691372	0.0371081	0.307704	0.525971	0.880733	0.307704	S	3							0.824271	6.54e-269	314.61	288.89	118.33	-0.71715	6996200000	5265	SLFKSKKPRNRSNSFSDEREFSAPSTPTGTL	UID926			1;2
A0A0G2JU96;A0A0G2JUA5	110;110	A0A0G2JU96	A0A0G2JU96			-S110	-0.0169506	0.0373579	0.057217	-0.0169506	0.826769	0.557558	0.311983	0.826769	S	2							0.993198	3.67e-140	282.39	264.59	282.39	-0.43641	117440000	110	PEPGQTWAHEVFSSRSSEVVLSGDDEDYQRI	UID928			1
A0A0G2JU96;A0A0G2JUA5	111;111	A0A0G2JU96	A0A0G2JU96			-S111	-0.020339	0.0847945	-0.0491294	-0.020339	0.636911	0.0205752	0.172866	0.636911	S	2							0.979683	4.77e-260	328.49	298.94	328.49	-1.0764	131890000	111	EPGQTWAHEVFSSRSSEVVLSGDDEDYQRIY	UID929			1
A0A0G2JU96;A0A0G2JUA5	4005;4092	A0A0G2JU96	A0A0G2JU96			-S4005	-0.0708452	0.015397	-0.00580178	-0.0708452	0.00441854	0.631592	0.875591	0.00441854	S	3							0.969547	9.51e-05	124.29	99.727	113.29	2.2423	155760000	4005	PKFKMPDVHFKTPQISMSDIDLNMKGPKVKG	UID931			1
A0A0G2JU96;A0A0G2JUA5	4007;4094	A0A0G2JU96	A0A0G2JU96			-S4007	-0.0410531	0.0820981	0.186272	-0.0410531	0.135251	0.00959545	2.82e-06	0.135251	S	3							0.995356	0.000123167	122.14	98.307	122.14	-2.2445	124480000	4007	FKMPDVHFKTPQISMSDIDLNMKGPKVKGDM	UID932			1
A0A0G2JU96;A0A0G2JUA5	4683;4769	A0A0G2JU96	A0A0G2JU96			-S4683	-0.0100742	0.0644916	0.0328423	-0.0100742	0.853301	0.130621	0.389364	0.853301	S	3							0.999987	1.52e-11	124.4	105.8	124.4	1.2903	105800000	4683	AKIKTPSFSVSAPQVSIPDVNVKLKGPNIKG	UID935			1
A0A0G2JU96;A0A0G2JUA5	4448;4534	A0A0G2JU96	A0A0G2JU96			-S4448	-0.0871744	0.0799286	-0.0795855	-0.0871744	0.377057	0.45238	0.423539	0.377057	S	4							0.999959	2.92e-11	119.85	107.42	119.85	-4.1207	83037000	4448	PKVDLETPSLDVHMESPDINIEGPDVKVPKF	UID937			1
A0A0G2JU96;A0A0G2JUA5	783;783	A0A0G2JU96	A0A0G2JU96			-S783	0.0149291	0.119575	0.130129	0.0149291	0.804691	0.0286505	0.00951052	0.804691	S	3							0.993769	9.86e-10	141.07	118.16	48.371	-1.332	92764000	783	LPKVDIDISGTKVEVSAPDVSIEGPEGKLKG	UID938			1
A0A0G2JU96;A0A0G2JUA5	788;788	A0A0G2JU96	A0A0G2JU96			-S788	-0.0142061	0.17057	0.0074554	-0.0142061	0.823039	0.00274091	0.908062	0.823039	S	3							0.999995	5.68e-11	180.62	154.09	129.43	1.8657	252300000	788	IDISGTKVEVSAPDVSIEGPEGKLKGHKFKM	UID939			1
A0A0G2JU96;A0A0G2JUA5	257;257	A0A0G2JU96	A0A0G2JU96			-S257	-0.00105252	0.0011229	9.64e-05	-0.00105252	0.988052	0.982693	0.998405	0.988052	S	2							1	0.00290393	114.86	53.083	114.86	-1.3389	263280000	257	SHSKFQVTVPGTKVGSLDVNVKAKGLDLGGK	UID940			1
A0A0G2JU96;A0A0G2JUA5	4613;4699	A0A0G2JU96	A0A0G2JU96			-S4613	-0.0381488	0.0913333	-0.145278	-0.0381488	0.545696	0.151549	0.0141138	0.545696	S	4							0.537018	8.7e-05	96.303	77.093	84.493	0.8389	178770000	4613	SPKLEGEIKVPDVDISSPGVNVEAPDIHVKA	UID941			1
A0A0G2JU96;A0A0G2JUA5	4614;4700	A0A0G2JU96	A0A0G2JU96			-S4614	-0.0440196	0.121058	-0.0145632	-0.0440196	0.383893	0.0177666	0.795303	0.383893	S	4							0.641764	0.000125595	95.123	77.753	84.499	-2.198	133530000	4614	PKLEGEIKVPDVDISSPGVNVEAPDIHVKAP	UID942			1
A0A0G2JU96;A0A0G2JUA5	4551;4637	A0A0G2JU96	A0A0G2JU96			-S4551	-0.0860288	0.148926	0.0757508	-0.0860288	0.00726702	0.000764815	0.0544996	0.00726702	S	3							1	3.23e-05	96.544	76.163	96.544	2.3633	46353000	4551	GGEIDASLKVPDVDVSVAGPDAALKAEVKSP	UID943			1
A0A0G2JU96;A0A0G2JUA5	4952;5038	A0A0G2JU96	A0A0G2JU96			-S4952	0.0144199	0.0433264	0.0223265	0.0144199	0.755117	0.272678	0.553661	0.755117	S	3							0.999968	0.000678355	99.663	68.185	71.263	0.56762	127390000	4952	APGMDFNLEGPKVRGSLGATGELKGPSIGGG	UID944	PKACA	P00517	1
A0A0G2JU96;A0A0G2JUA5	4874;4960	A0A0G2JU96	A0A0G2JU96			-S4874	-0.0434935	0.167331	0.142451	-0.0434935	0.307691	0.000562696	0.00206117	0.307691	S	3							0.9714	2.88e-08	119.66	97.127	119.66	0.45396	37442000	4874	QGDLAVSGDIKCPKVSVGTPEVSVEALEGGV	UID948			1
G3V7X3;A0A0G2JUA7	82;82	G3V7X3	G3V7X3		Nck1	Nck1-S82	0.0425223	-0.0167	-0.0545113	0.0425223	0.477664	0.794094	0.210294	0.477664	S	3							0.995445	1.17e-65	224.41	208.11	181.95	-0.69253	15117000000	82	KPKDTLGIGKVKRKPSVPDTASPADDSFVDP	UID950			1
G3V7X3;A0A0G2JUA7	88;88	G3V7X3	G3V7X3		Nck1	Nck1-S88	-0.0307522	-0.0021391	0.0191559	-0.0307522	0.201643	0.951396	0.483726	0.201643	S	4							0.967143	2.1e-08	119.28	105.12	118.85	-0.39039	82615000	88	GIGKVKRKPSVPDTASPADDSFVDPGERLYD	UID951			1
D4ACN3;A0A0G2JUC9	2872;2929	D4ACN3	D4ACN3		Herc2	Herc2-S2872	0.0444384	-0.0281225	0.0260146	0.0444384	0.0507047	0.327079	0.364961	0.0507047	S	3							1	1.56e-36	151.53	135.89	129.83	-1.7746	1049400000	2872	IRAEEEDLAAVPFLASDNEEEEDDKGSTGSL	UID953			1
F7EPH4;A0A0G2JUD2	173;195	F7EPH4	F7EPH4		Ppa1	Ppa1-S173	-0.00740405	-0.0306101	0.0513703	-0.00740405	0.903794	0.528801	0.248362	0.903794	S	3							0.999998	4.33e-27	148.87	129.83	79.395	2.2471	235620000	173	AINVDDPDAANYHDISDVERLKPGYLEATVD	UID956			1
A0A0G2K9I3;A0A0G2JUE4;Q5U4E6	88;143;121	A0A0G2K9I3	A0A0G2K9I3	Golgin subfamily A member 4	Golga4	Golga4-S88	0.108957	-0.240059	0.0263617	0.108957	0.000674531	3.33e-07	0.600229	0.000674531	S	3							0.852929	0.0156929	83.862	49.971	83.862	0.43935	46198000	88	ESLFRSPIKESLFRSSKESLVRTSSRESLNQ	UID957			1
A0A0G2K9I3;A0A0G2JUE4;Q5U4E6	71;126;104	A0A0G2K9I3	A0A0G2K9I3	Golgin subfamily A member 4	Golga4	Golga4-S71	0.0481059	-0.11344	0.0155087	0.0481059	0.410385	0.0387137	0.778444	0.410385	S	2							0.997347	0.00914046	128.91	81.331	94.087	2.3867	127650000	71	GDTQTFAQKLQLRVPSMESLFRSPIKESLFR	UID960			1
A0A0G2JUF8;A0A0G2JWP8;P41516	1515;1523;1521	A0A0G2JUF8	A0A0G2JUF8	DNA topoisomerase 2-alpha	Top2a	Top2a-S1515	-0.129918	-0.0729967	0.056677	-0.129918	0.044402	0.380114	0.442919	0.044402	S	2							1	0.00069674	145.92	132.73	130.96	-0.39047	80746000	1515	AKSGRARKPIKYLEESDDDLF__________	UID963			1
A0A0G2JXM8;A0A0G2JUG2;Q6MG18	31;31;31	A0A0G2JXM8	A0A0G2JXM8		Ier3	Ier3-S31	-5.79e-05	-0.0683661	0.0713765	-5.79e-05	0.999967	0.14995	0.160125	0.999967	S	3							0.999995	4.1e-06	112.64	100.43	112.29	-1.3225	121890000	31	APAPAPSTSPELRRGSGPEIFTFDPLPERAV	UID964			1
A0A0G2JUG7	511	A0A0G2JUG7	A0A0G2JUG7			-S511	-0.0240595	-0.00310949	-0.0116687	-0.0240595	0.548891	0.947617	0.779743	0.548891	S	3							0.993748	3.66e-15	177.91	156.07	177.91	-0.68167	197440000	511	EQTLSKQTYHKETRNSWDSPAFSNDVIRKRH	UID965			1
A0A0G2JUG7	89	A0A0G2JUG7	A0A0G2JUG7			-S89	-0.0272178	0.0927827	-0.096732	-0.0272178	0.71814	0.0927951	0.0963669	0.71814	S	4							0.986687	0.000496026	131.17	106.33	107.97	-0.29762	173490000	89	GPQQRTRRPRLQHSTSVLRKQAEEEAIKRSR	UID966			1
A0A0G2JUG7	160	A0A0G2JUG7	A0A0G2JUG7			-S160	0.165306	-0.15544	0.0108777	0.165306	7.98e-05	0.000955635	0.814371	7.98e-05	S	3							0.97758	0.00147203	126.12	103.54	126.12	-0.48548	41570000	160	FRQYQMNKNFERLRSSMSENRMSRRIVLSNM	UID967			1
A0A0G2JUG7	180	A0A0G2JUG7	A0A0G2JUG7			-S180	0.0875234	-0.115393	-0.0366111	0.0875234	0.0673021	0.0293435	0.562574	0.0673021	S	2							1	0.000328425	158.01	128.2	123.84	0.99517	441090000	180	RMSRRIVLSNMRMQFSFEGPEKVHSSYFEGK	UID968			1
A0A0G2JUG7	924	A0A0G2JUG7	A0A0G2JUG7			-S924	0.0179082	-0.0402356	0.024672	0.0179082	0.765244	0.398797	0.643058	0.765244	S	4							0.95797	4.46e-08	153.68	130.04	73.622	-1.3661	194110000	924	SYASGEGLKRSALSSSLRDLSEAGKRGRRSS	UID970			1
A0A0G2JUG7	416	A0A0G2JUG7	A0A0G2JUG7			-S416	0.0891067	-0.145883	-0.13125	0.0891067	0.00189329	0.000199896	0.000233012	0.00189329	S	2							1	0.00885268	120.53	74.649	102.28	1.2629	245080000	416	KRQSAYERSLGGQQGSPKHGPHGGPPKGLPR	UID972			1
D4A2Z6;A0A0G2JUJ9	597;597	D4A2Z6	D4A2Z6		Sec63	Sec63-S597	-0.165166	0.0226213	-0.236189	-0.165166	0.168962	0.888116	0.0525134	0.168962	S	3							1	0.0124615	75.479	50.624	75.479	-2.3283	38212000	597	NRDSQSEKDDGSDRDSDREQDEKQSKDDEAE	UID977			1
A0A0G2JUK2;B2GV58	216;216	A0A0G2JUK2	A0A0G2JUK2		Lsm14a	Lsm14a-S216	0.0638468	-0.0128139	0.0483263	0.0638468	0.035098	0.79565	0.209485	0.035098	S	4							1	3.94e-05	109.07	78.113	96.247	-0.84454	1017700000	216	TASAHLPAPAPVGRRSPVPARPLPPTSQKAI	UID978			1
A0A0G2JUK2;B2GV58	192;192	A0A0G2JUK2	A0A0G2JUK2		Lsm14a	Lsm14a-S192	0.0515257	-0.0456155	-0.0107278	0.0515257	0.0494454	0.109379	0.760185	0.0494454	S	3							0.850911	1.06e-62	210.73	187.2	162.44	-1.2578	2167300000	192	LAQGRSSPQLDPLRKSPTMEQAVQTASAHLP	UID979			1
A0A0G2JUK2;B2GV58	182;182	A0A0G2JUK2	A0A0G2JUK2		Lsm14a	Lsm14a-S182	0.0434876	-0.0633285	-0.00801802	0.0434876	0.253203	0.133886	0.872706	0.253203	S	3							0.973599	0.000718738	131.36	103.08	131.36	-0.25499	5959900000	182	TQDTRSVKPQLAQGRSSPQLDPLRKSPTMEQ	UID980			1
A0A0G2JUK2;B2GV58	183;183	A0A0G2JUK2	A0A0G2JUK2		Lsm14a	Lsm14a-S183	0.0507675	-0.0509221	0.00658647	0.0507675	0.114645	0.194454	0.884873	0.114645	S	2							0.903599	0.000952465	125.53	98.879	93.336	0.44431	1345000000	183	QDTRSVKPQLAQGRSSPQLDPLRKSPTMEQA	UID981			1;2
A0A0G2JVW7;F1M7M7;A0A0G2JUK8;B5DF21	319;319;420;319	A0A0G2JVW7	A0A0G2JVW7	Protein Smaug homolog 1	Samd4a	Samd4a-S319	0.00136047	-0.00741219	0.00269453	0.00136047	0.980542	0.858673	0.947104	0.980542	S	2							0.970945	9.28e-07	182.71	136.89	133.05	0.86284	648890000	319	QELHQMILTPIKAYSSPSTTPEVRRREPLLM	UID983			1
A0A0G2JUP0;D3ZBE5	233;195	A0A0G2JUP0	A0A0G2JUP0	Serine/threonine-protein kinase Nek7	Nek7	Nek7-S233	0.0592373	-0.0132583	-0.101808	0.0592373	0.279526	0.848756	0.0684257	0.279526	S	3							0.999763	4.16e-11	136.96	115.51	136.96	-1.477	196200000	233	LGLGRFFSSKTTAAHSLVGTPYYMSPERIHE	UID985			1;2
A0A0G2JUP3;A0A0G2K8N1	236;236	A0A0G2JUP3;A0A0G2K8N1	A0A0G2K8N1			-S236	-0.00142076	0.00106811	-0.00681395	-0.00142076	0.967553	0.973566	0.803845	0.967553	S	2							0.999989	1.08e-06	149.3	123.91	143.46	0.20068	4042700000	236	LQQRREAMRAEGVPPSPPGAGTRTCTVTEGK	UID986			1
A0A0G2JUP3;A0A0G2K8N1	6860;6206	A0A0G2JUP3;A0A0G2K8N1	A0A0G2K8N1			-S6206	0.0619305	-0.0541973	-0.0365655	0.0619305	0.0114444	0.0295287	0.133803	0.0114444	S	5							1	0.000342031	96.993	81.05	66.673	-1.8705	87071000	6206	EGDDRAFEVWHEREDSVRKYLLQARTVIIKN	UID987			1
A0A0G2JUP3;A0A0G2K8N1	5711;5057	A0A0G2JUP3;A0A0G2K8N1	A0A0G2K8N1			-S5057	-0.0597018	0.0851598	0.103996	-0.0597018	0.0942065	0.0388204	0.0155791	0.0942065	S	3							0.999978	0.000253574	132.69	103.73	74.475	-0.46599	294910000	5057	PSLITYLKKAGGPGISPLASKHEAQVATSVK	UID988			1
A0A0G2JUP3;A0A0G2K8N1	5715;5061	A0A0G2JUP3;A0A0G2K8N1	A0A0G2K8N1			-S5061	-0.0662936	0.154395	-0.126086	-0.0662936	0.228241	0.00440815	0.00846564	0.228241	S	3							0.993677	0.000257369	132.59	89.28	76.768	-1.2207	134630000	5061	TYLKKAGGPGISPLASKHEAQVATSVKPQKQ	UID989			1
A0A0G2JUP3;A0A0G2K8N1	3022;2812	A0A0G2JUP3;A0A0G2K8N1	A0A0G2K8N1			-S2812	-0.0656201	0.0757353	0.0720205	-0.0656201	0.0230993	0.0353453	0.0694576	0.0230993	S	2							1	2.01e-08	193.21	139.05	180.19	-0.12143	326430000	2812	VKAKPVVFLKALDDVSAEERGTLTLQCEVSD	UID991			1
A0A0G2JUP3;A0A0G2K8N1	2874;2664	A0A0G2JUP3;A0A0G2K8N1	A0A0G2K8N1			-S2664	-0.0200503	-0.072347	-0.0344425	-0.0200503	0.752466	0.178462	0.465132	0.752466	S	3							0.999554	1.71e-08	194.43	143.73	98.407	0.15277	2146300000	2664	PAPKAVQWYKEDTPLSPSEKFKMVLEGQMAE	UID995			1
A0A0G2JUP3	7314	A0A0G2JUP3	A0A0G2JUP3			-S7314	-0.0754644	-0.0531623	0.0898518	-0.0754644	0.178786	0.398797	0.126657	0.178786	S	5							1	9.67e-294	316.71	296.94	191.85	-0.44092	12493000000	7314	RASQEEENVEKEEGGSDGDENTFLMEEPQDT	UID996			1;2
A0A0G2JUP3;A0A0G2K8N1	4990;4428	A0A0G2JUP3;A0A0G2K8N1	A0A0G2K8N1			-S4428	-0.0536665	0.0934753	0.00484088	-0.0536665	0.02523	0.000562696	0.895552	0.02523	S	3							0.5	0.0112999	71.548	47.943	64.224	0.85775	92735000	4428	GTPVQWLKEGVELHVSSKYEMRCQGAMCELL	UID998			1
A0A0G2JUP3;A0A0G2K8N1	4991;4429	A0A0G2JUP3;A0A0G2K8N1	A0A0G2K8N1			-S4429	-0.0536665	0.0934753	0.00484088	-0.0536665	0.02523	0.000562696	0.895552	0.02523	S	3							0.5	0.0112999	71.548	47.943	64.224	0.85775	92735000	4429	TPVQWLKEGVELHVSSKYEMRCQGAMCELLI	UID999			1
A0A0G2JUP3;A0A0G2K8N1	5639;4985	A0A0G2JUP3;A0A0G2K8N1	A0A0G2K8N1			-S4985	-0.0037124	-0.00548978	0.0137455	-0.0037124	0.986536	0.976574	0.938305	0.986536	S	3							0.998805	2.83e-209	316.54	261.28	154.31	0.98732	7444400000	4985	ALARKRRMSREPTLDSISELPEEDSRVQHLR	UID1000			1;2;3
A0A0G2JUP3;A0A0G2K8N1	5641;4987	A0A0G2JUP3;A0A0G2K8N1	A0A0G2K8N1			-S4987	0.00122813	0.067091	0.077767	0.00122813	0.992393	0.402442	0.34532	0.992393	S	2							0.989921	4.65e-208	315.03	253.62	151.44	1.009	8361600000	4987	ARKRRMSREPTLDSISELPEEDSRVQHLRQE	UID1001			1;2
A0A0G2JUP3;A0A0G2K8N1	653;653	A0A0G2JUP3;A0A0G2K8N1	A0A0G2K8N1			-S653	-0.0289107	0.0435906	0.0271295	-0.0289107	0.547781	0.316464	0.579878	0.547781	S	2							0.990126	0.0150351	168.74	105.32	107.9	2.2039	242330000	653	SSGEWFLDGKALKESSTYVIRCDRTRHMLTI	UID1003			1
A0A0G2JUP3;A0A0G2K8N1	5946;5292	A0A0G2JUP3;A0A0G2K8N1	A0A0G2K8N1			-S5292	0.00249087	0.0549689	-0.0219524	0.00249087	0.988901	0.670185	0.872367	0.988901	S	3							1	0.00270297	99.568	83.028	83.397	0.63442	37431000	5292	QTYREDENFVCIRFESLAEAHRAVTCFRDMF	UID1004			1
A0A0G2JUP3;A0A0G2K8N1	5875;5221	A0A0G2JUP3;A0A0G2K8N1	A0A0G2K8N1			-S5221	-0.20759	0.185394	0.0515718	-0.20759	1.88e-07	3.17e-06	0.021779	1.88e-07	S	4							0.998688	4.22e-167	261.79	245.72	261.79	-0.12832	226740000	5221	GSVSHSACVMVSGTESEAESSSGGELDDAFR	UID1006			1
A0A0G2JUP3;A0A0G2K8N1	6236;5582	A0A0G2JUP3;A0A0G2K8N1	A0A0G2K8N1			-S5582	0.0317529	-0.0113529	0.074148	0.0317529	0.443311	0.809446	0.0847746	0.443311	S	5							1	2.06e-11	175.65	158.57	62.237	-0.63716	2709800000	5582	VGAAYSSARLLVRGPSEPEEKPQPDVHERLV	UID1007			1
A0A0G2JUP3;A0A0G2K8N1	4365;4155	A0A0G2JUP3;A0A0G2K8N1	A0A0G2K8N1			-S4155	0.0181398	-0.0289918	0.0242415	0.0181398	0.898314	0.815615	0.837485	0.898314	S	2							0.999986	0.00112422	123.99	89.223	117.14	-0.49722	206540000	4155	QMSKVAPVEWRKGSESLRDGDRYSLRQDGAM	UID1008			1
A0A0G2JUP3;A0A0G2K8N1	4893;4331	A0A0G2JUP3;A0A0G2K8N1	A0A0G2K8N1			-S4331	0.0186124	0.174619	-0.001115	0.0186124	0.950057	0.456361	0.996998	0.950057	S	4							1	0.00228376	118.87	99.766	72.417	0.75447	2047900000	4331	CELSREAASVEWRKGSLQLFPCAKYQMVQEG	UID1010			1
A0A0G2JUP3;A0A0G2K8N1	6269;5615	A0A0G2JUP3;A0A0G2K8N1	A0A0G2K8N1			-S5615	-0.0409447	0.15516	0.206724	-0.0409447	0.148711	1.15e-05	0.000100711	0.148711	S	2							0.962915	0.00084081	144.28	74.179	128.81	1.6969	176780000	5615	RILEKFTPKKVKRGSSITFSVKVEGHPAPSV	UID1011			1
A0A0G2JUP3;A0A0G2K8N1	6310;5656	A0A0G2JUP3;A0A0G2K8N1	A0A0G2K8N1			-S5656	-0.0918213	0.0966432	0.0129678	-0.0918213	0.229837	0.248615	0.899688	0.229837	S	3							0.728352	5.84e-05	102.43	89.203	102.43	-1.9352	40904000	5656	VLWIGPDTPGYTMASSSKQHSLVLLDVGRQH	UID1013			1
A0A0G2JUP3;A0A0G2K8N1	5724;5070	A0A0G2JUP3;A0A0G2K8N1	A0A0G2K8N1			-S5070	0.058639	0.0236961	-0.104843	0.058639	0.284678	0.731298	0.0512843	0.284678	S	4							0.836515	0.000560934	106.19	92.103	60.918	0.96069	66708000	5070	GISPLASKHEAQVATSVKPQKQQERVVPTCP	UID1015			1
A0A0G2JUP3;A0A0G2K8N1	6608;5954	A0A0G2JUP3;A0A0G2K8N1	A0A0G2K8N1			-S5954	-0.0123334	0.0235926	-0.0545026	-0.0123334	0.90145	0.782956	0.435845	0.90145	S	3							1	0.0230498	83.168	65.655	61.161	-1.6814	118480000	5954	ELQFLESHHIKHLDRSPRVPAAVASQKTVIF	UID1016			1
A0A0G2JUP3;A0A0G2K8N1	302;302	A0A0G2JUP3;A0A0G2K8N1	A0A0G2K8N1			-S302	-0.0867083	0.0317407	-0.0187863	-0.0867083	0.014891	0.456654	0.678795	0.014891	S	3							1	0.00979886	79.152	51.743	79.152	-1.0449	49388000	302	DEQENFVLKILFCKQSDRGLYTCTASNLVGQ	UID1017			1
A0A0G2JUP3	4715	A0A0G2JUP3	A0A0G2JUP3			-S4715	0.0223913	0.0134827	0.0693278	0.0223913	0.835805	0.896857	0.427254	0.835805	S	3							0.529843	0.0205382	83.309	34.008	67.726	0.67007	283300000	4715	RCELSKKAPVVWRKGSETLKNGARYSLRQDG	UID1020			1
A0A0G2JUP3;A0A0G2K8N1	840;906	A0A0G2JUP3;A0A0G2K8N1	A0A0G2K8N1			-S906	-0.000403431	-0.0797129	-0.135664	-0.000403431	0.998719	0.49291	0.183012	0.998719	S	3							0.979822	0.0133511	147.75	86.844	68.525	0.22786	1151900000	906	TEVTWFKDGKKLSSSSKVCVEASGCSRRLVV	UID1022			1
A0A0G2JUP3	5321	A0A0G2JUP3	A0A0G2JUP3			-S5321	-0.10872	0.0974056	-0.0233233	-0.10872	0.000129143	0.00134147	0.306645	0.000129143	S	3							1	0.00152006	87.138	75.868	57.595	0.15236	30774000	5321	VRGWRLEVLEPPQDASVKAGTQVCFTCILSE	UID1024			1
A0A0G2JUP3;A0A0G2K8N1	6551;5897	A0A0G2JUP3;A0A0G2K8N1	A0A0G2K8N1			-S5897	-0.0498761	-0.0503409	-0.0183802	-0.0498761	0.577997	0.595659	0.848322	0.577997	S	2							0.999992	2.08e-126	260.67	235.09	260.24	-1.606	2680100000	5897	QGWVSPAYLDKRLKLSPEWGPTEAPEFPGEA	UID1025			1
A0A0G2JUP3;A0A0G2K8N1	6837;6183	A0A0G2JUP3;A0A0G2K8N1	A0A0G2K8N1			-S6183	-0.0146006	0.0115018	0.0551902	-0.0146006	0.715825	0.777419	0.0934023	0.715825	S	4							1	7.19e-260	325.5	284.1	157.5	1.9017	9012000000	6183	TDTFSYVFRNMMKLNSIDLNDQVEGDDRAFE	UID1027			1
A0A0G2JUP3;A0A0G2K8N1	6445;5791	A0A0G2JUP3;A0A0G2K8N1	A0A0G2K8N1			-S5791	0.0780694	0.00482192	0.121659	0.0780694	0.413691	0.96983	0.141648	0.413691	S	3							1	3.47e-22	192.78	160.94	85.362	0.52366	98204000000	5791	SAKISQAKLQVPGGDSDEESKTPSASPRHGR	UID1028			1;2
A0A0G2JUP3;A0A0G2K8N1	6449;5795	A0A0G2JUP3;A0A0G2K8N1	A0A0G2K8N1			-S5795	0.00710976	-0.00225009	0.0142885	0.00710976	0.928874	0.974332	0.82218	0.928874	S	3							1	8.5e-24	217.39	185.55	85.362	0.52366	54162000000	5795	SQAKLQVPGGDSDEESKTPSASPRHGRSRPS	UID1029			1;2
A0A0G2JUP3;A0A0G2K8N1	6423;5769	A0A0G2JUP3;A0A0G2K8N1	A0A0G2K8N1			-S5769	0.185284	-0.346236	0.0165162	0.185284	0.00262221	1.43e-05	0.832611	0.00262221	S	3							0.874797	0.000649583	99.055	81.247	99.055	1.9259	6257100	5769	SLSEVGTEEFLQKLTSQITEMVSAKISQAKL	UID1032			1
A0A0G2JUP3;A0A0G2K8N1	939;1005	A0A0G2JUP3;A0A0G2K8N1	A0A0G2K8N1			-S1005	-0.0214992	0.0305795	-0.0134459	-0.0214992	0.405062	0.0552504	0.470823	0.405062	S	2							0.94745	0.0255901	110.79	99.424	110.79	-1.0108	42575000	1005	DGKKLSSSSKVRMEASGCSRRLVVQQAGKAD	UID1035			1
A0A0G2JUP3;A0A0G2K8N1	5632;4978	A0A0G2JUP3;A0A0G2K8N1	A0A0G2K8N1			-S4978	-0.0183636	0.0459472	0.0254359	-0.0183636	0.526748	0.0559093	0.424297	0.526748	S	2							0.999918	1.06e-198	303.05	271.27	114.7	0.56919	29850000000	4978	DLHLLWEALARKRRMSREPTLDSISELPEED	UID1036			1;2;3
A0A0G2JUP3;A0A0G2K8N1	6634;5980	A0A0G2JUP3;A0A0G2K8N1	A0A0G2K8N1			-S5980	-0.0925357	0.0892657	0.0813202	-0.0925357	0.194188	0.269331	0.363599	0.194188	S	4							0.913101	5.42e-06	162.59	144.96	162.59	1.9107	86959000	5980	KTVIFRNVQDISHFHSSFLKELQSCGTDDDV	UID1037			1
A0A0G2JUP3;A0A0G2K8N1	6635;5981	A0A0G2JUP3;A0A0G2K8N1	A0A0G2K8N1			-S5981	-0.0368666	0.137994	0.0114707	-0.0368666	0.598419	0.00822006	0.881143	0.598419	S	4							0.83852	8.55e-05	120.63	94.909	120.63	1.0693	44615000	5981	TVIFRNVQDISHFHSSFLKELQSCGTDDDVA	UID1038			1
A0A0G2JUP3;A0A0G2K8N1	393;393	A0A0G2JUP3;A0A0G2K8N1	A0A0G2K8N1			-S393	-0.0110506	0.0726316	0.178176	-0.0110506	0.822708	0.0433634	0.00190948	0.822708	S	2							1	9.03e-221	312.29	291.35	273.6	-1.7971	2390400000	393	IEEEGTERRLTVRNVSADDDAVYICETTEGS	UID1039			1
A0A0G2JUP3;A0A0G2K8N1	5665;5011	A0A0G2JUP3;A0A0G2K8N1	A0A0G2K8N1			-S5011	0.00413626	0.0470045	0.0999693	0.00413626	0.971438	0.564737	0.140546	0.971438	S	2							0.999995	2.05e-129	265.41	235.81	265.41	1.1848	1215100000	5011	VQHLRQEAEEAAPDLSEGYSTADELARTGEA	UID1040			1;2;3
A0A0G2JUP3;A0A0G2K8N1	5669;5015	A0A0G2JUP3;A0A0G2K8N1	A0A0G2K8N1			-S5015	-0.0606485	0.0304649	0.0490156	-0.0606485	0.366619	0.703271	0.49731	0.366619	S	2							0.891824	1.44e-134	214.79	189.9	214.79	0.41029	1005800000	5015	RQEAEEAAPDLSEGYSTADELARTGEADLSH	UID1041			1;2;3
A0A0G2JUP3;A0A0G2K8N1	6820;6166	A0A0G2JUP3;A0A0G2K8N1	A0A0G2K8N1			-S6166	0.0297042	-0.0507514	0.029316	0.0297042	0.242343	0.0711148	0.281756	0.242343	S	3							0.998393	4.43e-06	173.03	137.85	132.51	-1.7334	3651400000	6166	FLFRNHLVICKPRRDSRTDTFSYVFRNMMKL	UID1042			1
A0A0G2JUP3	7167	A0A0G2JUP3	A0A0G2JUP3			-S7167	0.0251957	-0.0495382	0.05472	0.0251957	0.678647	0.365716	0.268785	0.678647	S	3							0.638427	0.000214608	95.996	84.374	63.272	-0.095983	120550000	7167	RPGLLAPEMLYPPGTSPSRRLEVEQGRKAPV	UID1043			1
A0A0G2JUP3	7147	A0A0G2JUP3	A0A0G2JUP3			-S7147	-0.0262898	-0.0149012	-0.0228624	-0.0262898	0.601781	0.797839	0.668526	0.601781	S	4							0.990183	8.78e-13	124.02	112.05	72.791	2.4385	970800000	7147	RQSPSKSPSRSPSRRSASPRRPGLLAPEMLY	UID1044			1;2
A0A0G2JUP3	7149	A0A0G2JUP3	A0A0G2JUP3			-S7149	-0.0798733	0.0140586	-0.0231794	-0.0798733	0.202946	0.877214	0.793498	0.202946	S	4							0.983205	6.48e-38	176.9	150.95	72.791	2.4385	521950000	7149	SPSKSPSRSPSRRSASPRRPGLLAPEMLYPP	UID1045			1;2
A0A0G2JUP3;A0A0G2K8N1	5916;5262	A0A0G2JUP3;A0A0G2K8N1	A0A0G2K8N1			-S5262	-0.0409296	0.0620558	-0.0404903	-0.0409296	0.628916	0.404174	0.612344	0.628916	S	3							1	1.2e-30	137.9	132.24	123.35	1.2735	379570000	5262	RTKSPAELSEEELFLSADEGPMEPEEPADWQ	UID1048			1
A0A0G2JUP3;A0A0G2K8N1	5686;5032	A0A0G2JUP3;A0A0G2K8N1	A0A0G2K8N1			-S5032	-0.0314603	-0.0182711	0.0178913	-0.0314603	0.449633	0.687217	0.67821	0.449633	S	2							0.993259	0	362.78	322.46	113.63	-1.7121	38723000000	5032	ADELARTGEADLSHTSSDDESRAGTPSLITY	UID1053			1;2;3
A0A0G2JUP3;A0A0G2K8N1	5687;5033	A0A0G2JUP3;A0A0G2K8N1	A0A0G2K8N1			-S5033	-0.0652632	-0.0659539	-0.0277549	-0.0652632	0.513657	0.519016	0.790869	0.513657	S	2							0.993281	0	376.69	341.39	113.63	-1.7121	76105000000	5033	DELARTGEADLSHTSSDDESRAGTPSLITYL	UID1054			1;2;3
A0A0G2JUP3;A0A0G2K8N1	3637;3427	A0A0G2JUP3;A0A0G2K8N1	A0A0G2K8N1			-S3427	-0.050263	0.0950436	0.0348863	-0.050263	0.025448	0.00019355	0.180138	0.025448	S	2							0.869357	0.00215104	160.88	140.54	127.7	-1.1446	79720000	3427	SFGDQTTSATLTVKTSSAQFIGKLRNKEATE	UID1056			1
A0A0G2JUP3;A0A0G2K8N1	117;117	A0A0G2JUP3;A0A0G2K8N1	A0A0G2K8N1			-S117	-0.0324611	0.0308484	-0.0388813	-0.0324611	0.463008	0.302526	0.334329	0.463008	S	3							0.810536	3.26e-12	127.24	113.65	127.24	0.94363	127500000	117	GTCAEQAPHFLLRPTSIRVREGADATFRCRV	UID1058			1
A0A0G2JUP3;A0A0G2K8N1	135;135	A0A0G2JUP3;A0A0G2K8N1	A0A0G2K8N1			-S135	-0.0279017	0.0074406	0.0166118	-0.0279017	0.557797	0.893394	0.685939	0.557797	S	3							0.999999	1.03e-06	178.23	143.48	124.5	-0.65322	4583100000	135	VREGADATFRCRVGGSPQPAVSWSKDGRRLG	UID1061			1
D3ZMG1;A0A0G2JUQ0;A0A0G2K0W6;Q535K8-2;Q535K8	413;413;413;413;413	D3ZMG1	D3ZMG1	GON-4-like protein	Gon4l	Gon4l-S413	-0.0977006	0.0824027	0.00138195	-0.0977006	0.0159737	0.0884745	0.984539	0.0159737	S	3							0.56833	8.26e-18	143.74	119.18	143.74	1.6015	16932000	413	AASSPRGVKRSRLRLSSEAAEADEESGVLSE	UID1066			1
A0A140TA95;G3V9F3;A0A0G2JUR5;Q9ERE6-2;Q9ERE6	961;997;2091;961;997	A0A140TA95	A0A140TA95	Myosin phosphatase Rho-interacting protein	Mprip	Mprip-S961	-0.0674272	0.0346376	-0.0112223	-0.0674272	0.334623	0.654374	0.891075	0.334623	S	3							1	0.00478475	119.53	37.242	59.542	0.16267	502720000	961	PEGTTVSGYDIMKSKSNPDFLKKDRSCVTRQ	UID1073			1
A0A0G2JUS4;E9PTG1	1384;1384	A0A0G2JUS4	A0A0G2JUS4		Smarca2	Smarca2-S1384	-0.0118336	-0.0843272	0.0600129	-0.0118336	0.661538	0.000975932	0.00765689	0.661538	S	4							1	0.00544523	68.576	48.999	68.576	0.84536	55556000	1384	EKAKKRRGRPPAEKLSPNPPKLTKQMNAIID	UID1080			1
A1L1K5;A0A0G2JUV7	12;12	A1L1K5	A1L1K5		Cep85	Cep85-S12	0.0833941	-0.0511354	-0.0151691	0.0833941	0.02878	0.1647	0.685323	0.02878	S	4							0.826689	8.43e-08	117.38	93.189	117.38	-0.10405	36270000	12	____MAMQEKYPSDRSPHTASPGSNVIQKGS	UID1082			1
A0A0G2JYN3;A0A0G2JUW8;P97629	37;50;51	A0A0G2JYN3	A0A0G2JYN3	Leucyl-cystinyl aminopeptidase	Lnpep	Lnpep-S37	0.0181447	0.0669555	0.0737102	0.0181447	0.845194	0.297858	0.293019	0.845194	S	3							1	1.35e-22	182.02	169.21	182.02	-0.42118	717620000	37	LHPLEPDEVEYEPRGSRLLVRGLGEHEMDED	UID1083			1
A0A0G2JYN3;A0A0G2JUW8;P97629	77;90;91	A0A0G2JYN3	A0A0G2JYN3	Leucyl-cystinyl aminopeptidase	Lnpep	Lnpep-S77	0.0567984	0.140886	0.0285722	0.0567984	0.546009	0.111569	0.768212	0.546009	S	2							0.999995	3.8e-05	145.29	129.4	145.29	-0.26915	280660000	77	LLGMSFMNRSSGLRNSATGYRQSPDGTCSVP	UID1084	PKC	Q05513	1
A0A0G2JUX2	1436	A0A0G2JUX2	A0A0G2JUX2			-S1436	0.0114309	-0.0397532	-0.00095306	0.0114309	0.917903	0.670098	0.993344	0.917903	S	3							0.998326	1.51e-13	163.15	142.15	163.15	1.3902	166370000	1436	WEWSTKSDTPLTSQRSFDQTPLTKASMLVQE	UID1086			1
F1MAA1;A0A0G2JUX4	913;933	F1MAA1	F1MAA1	Ubiquitin carboxyl-terminal hydrolase	Usp47	Usp47-S913	-0.0108915	-0.0284246	0.0380097	-0.0108915	0.86613	0.569793	0.43098	0.86613	S	3							0.859917	8e-19	153.6	135.68	153.6	-0.59677	550100000	913	STSVDNRELEQHIQTSDPENFQSEERSDSDV	UID1087			1
F1MAA1;A0A0G2JUX4	924;944	F1MAA1	F1MAA1	Ubiquitin carboxyl-terminal hydrolase	Usp47	Usp47-S924	-0.0276398	0.00501625	0.0687275	-0.0276398	0.340123	0.877817	0.0138302	0.340123	S	4							0.903425	1.66e-40	152.77	139.98	129.23	-0.40219	208600000	924	HIQTSDPENFQSEERSDSDVNNDRSTSSVDS	UID1088			1
F1MAA1;A0A0G2JUX4	890;910	F1MAA1	F1MAA1	Ubiquitin carboxyl-terminal hydrolase	Usp47	Usp47-S890	-0.0649309	0.00469828	-0.0501487	-0.0649309	0.316619	0.957251	0.448773	0.316619	S	3							1	1.41e-12	153.06	139.43	153.06	-1.4265	163250000	890	DSSKSTETSDFENIESPLNERGSSTSVDNRE	UID1092			1
A0A0G2JUX5	6	A0A0G2JUX5	A0A0G2JUX5			-S6	-0.0333124	0.0274723	-0.0272563	-0.0333124	0.666784	0.70639	0.692072	0.666784	S	2							1	0	214.55	196.5	129.93	-1.8733	1691200000	6	__________MADGDSGSERGGGGGGPGSFQ	UID1095			1;2
A0A0G2JUX5	8	A0A0G2JUX5	A0A0G2JUX5			-S8	-0.0473778	0.062996	0.0617738	-0.0473778	0.207874	0.10075	0.150127	0.207874	S	2							1	1.59e-34	141.85	133.14	129.93	-1.8733	1288900000	8	________MADGDSGSERGGGGGGPGSFQPA	UID1096			1;2
A0A0G2JUX5	19	A0A0G2JUX5	A0A0G2JUX5			-S19	0.0490362	0.0651816	0.0363027	0.0490362	0.287985	0.21367	0.484413	0.287985	S	3							1	0.000208489	108.34	65.03	97.904	-0.43419	213240000	19	GDSGSERGGGGGGPGSFQPAPRGGGGPGGEQ	UID1097			1
A0A0G2JUX5;Q68A21	106;104	A0A0G2JUX5	A0A0G2JUX5	Transcriptional activator protein Pur-beta	Purb	Purb-S106	-0.0622465	-0.0735609	-0.0418772	-0.0622465	0.372585	0.321112	0.548306	0.372585	S	4							0.804306	4.1e-151	251.03	234.76	98.114	0.84174	324400000	106	SLGDFIEHYAQLGPSSPEQLAAGAEEGGGPR	UID1099			1
A0A0G2JUX5;Q68A21	309;307	A0A0G2JUX5	A0A0G2JUX5	Transcriptional activator protein Pur-beta	Purb	Purb-S309	0.0366873	-0.0489351	-0.0406047	0.0366873	0.346477	0.17668	0.35321	0.346477	S	3							1	2.68e-77	243.1	240.58	164.94	0.059674	25477000000	309	KLYERRGGGSGGGDESEGEEVDED_______	UID1100			1
D3ZKK5;A0A0G2JUZ0	652;660	D3ZKK5	D3ZKK5		Mtmr1	Mtmr1-S652	-0.0157934	0.0427456	-0.0272701	-0.0157934	0.8936	0.611125	0.761756	0.8936	S	3							0.987193	2.26e-41	190.85	163.11	187.09	-0.62387	747790000	652	EAAARTVPSSSERGPSPTHSAPPVHTSV___	UID1103			1
D3ZKK5;A0A0G2JUZ0	42;42	D3ZKK5	D3ZKK5		Mtmr1	Mtmr1-S42	-0.0943147	0.0737552	-0.0267413	-0.0943147	8.58e-08	0.000187255	0.0555276	8.58e-08	S	4							0.990787	8.5e-09	83.36	74.372	81.312	0.14937	57821000	42	PARVAGGASGSSRHPSMETLDSPAGSHVEWC	UID1105			1;2
D3ZHG8;A0A0G2JV04	159;159	D3ZHG8	D3ZHG8		Gga3	Gga3-S159	-0.0257802	-0.0183658	-0.0236197	-0.0257802	0.0872501	0.129288	0.16	0.0872501	S	3							0.99994	0.000443176	119.39	96.374	119.39	-0.52781	69647000	159	VQSDPPIPMDRTLIPSPPPRPKNPVFDDEEK	UID1113			1
A0A0G2JV08;A0A0G2K2I0	524;547	A0A0G2JV08	A0A0G2JV08			-S524	-0.0848537	0.083371	0.05594	-0.0848537	4.16e-05	0.000135263	0.00313178	4.16e-05	S	3							1	1.86e-14	148.38	132.99	148.38	-1.512	166480000	524	CRPKRTKASMSEFLESEDGEVEQQRTYSSGH	UID1114			1
F1LQ91;A0A0G2JV16	1237;1250	F1LQ91	F1LQ91		Dock11	Dock11-S1237	0.0458048	-0.0771146	-0.0524428	0.0458048	0.361142	0.102499	0.243144	0.361142	S	3							0.893935	1.31e-28	145.79	137.65	129.59	-0.083885	582150000	1237	AYGSFQNGHGIKREDSRGSLIPEGATGFPDP	UID1117			1
A0A0G2JV49;F1M6T6	769;774	A0A0G2JV49	A0A0G2JV49		Ppp6r2	Ppp6r2-S769	-0.00705077	-0.0481249	-0.0108709	-0.00705077	0.935946	0.436109	0.885137	0.935946	S	3							0.986741	2.59e-206	302.26	261.1	230.3	0.39204	2556300000	769	RKAPLVASDSSSSGGSDSEDDEKAAGAVEAL	UID1121			1;2
A0A0G2JV49;F1M6T6	771;776	A0A0G2JV49	A0A0G2JV49		Ppp6r2	Ppp6r2-S771	0.0377583	-0.0738256	-0.0910163	0.0377583	0.263276	0.0180849	0.0042513	0.263276	S	3							0.934486	4.06e-27	173.18	162.7	173.18	0.27179	480030000	771	APLVASDSSSSGGSDSEDDEKAAGAVEALCA	UID1122			1;2
A0A0G2JV49;F1M6T6	719;724	A0A0G2JV49	A0A0G2JV49		Ppp6r2	Ppp6r2-S719	0.167902	-0.17476	0.0253825	0.167902	0.000773402	0.00295086	0.663758	0.000773402	S	3							0.942389	2.45e-38	193.5	168.3	184.72	-2.8444	222880000	719	DFQPFCCSETGPRCSSPVDMDHSNAEGGQSP	UID1124			1
A0A0G2JV49;F1M6T6	642;647	A0A0G2JV49	A0A0G2JV49		Ppp6r2	Ppp6r2-S642	0.0732975	0.00698651	-0.115519	0.0732975	0.0649761	0.898621	0.0121877	0.0649761	S	2							0.698353	7.57e-20	204.28	162.29	204.28	0.20224	148590000	642	TGSPTARNVPGLATPSSPTQKEGPRSESDSA	UID1125			1
A0A0G2JV49;F1M6T6	643;648	A0A0G2JV49	A0A0G2JV49		Ppp6r2	Ppp6r2-S643	-0.0755153	0.037243	-0.0480506	-0.0755153	0.323668	0.694381	0.552494	0.323668	S	3							0.954319	1.13e-11	187.49	150.48	87.088	0.28263	1396900000	643	GSPTARNVPGLATPSSPTQKEGPRSESDSAG	UID1126			1
A0A0G2JV49;F1M6T6	236;268	A0A0G2JV49	A0A0G2JV49		Ppp6r2	Ppp6r2-S236	-0.0177261	-0.0291655	-0.0534644	-0.0177261	0.320319	0.144894	0.00380614	0.320319	S	2							0.974125	4.13e-12	142.39	117.17	142.39	1.2329	113230000	236	ALLEPRRVGTEGLVDSFSQGLERSYSVSSSI	UID1127			1
A0A0G2JV54;Q9Z118	58;27	A0A0G2JV54	A0A0G2JV54	Polypyrimidine tract-binding protein 3	Ptbp3	Ptbp3-S58	0.0512187	-0.110785	-0.0376028	0.0512187	0.301291	0.0263087	0.498389	0.301291	S	3							0.991629	0.00606892	80.441	60.154	80.441	0.085601	179240000	58	NGNDNKKFKGDRPPCSPSRVLHLRKIPCDVT	UID1129			1
A0A0G2JV65;P63102	125;114	A0A0G2JV65	A0A0G2JV65	14-3-3 protein zeta/delta	Ywhaz	Ywhaz-S125	-0.106817	0.134835	-0.160032	-0.106817	0.0033864	0.00127502	0.000212874	0.0033864	S	3							0.999919	0.0030666	81.185	61.914	81.185	2.3922	28876000	125	SLLEKFLIPNASQPESKVFYLKMKGDYYRYL	UID1130			1
F1M4Z0;A0A0G2JV75;A0A1B0GWW4	269;315;315	F1M4Z0	F1M4Z0		Agbl1	Agbl1-S269	-0.00142772	-0.0376467	-0.0220784	-0.00142772	0.994983	0.843288	0.90734	0.994983	S	3							1	0	363.23	346.09	363.23	-1.0233	5097500000	269	EEDFDDDGDEEMDKDSDVEAGKEDDDLETDM	UID1134			1
A0A0G2K382;A0A0G2JV77;F1LN69;F1LP90	992;1008;1015;997	A0A0G2K382	A0A0G2K382	Misshapen-like kinase 1	Mink1	Mink1-S992	0.0984286	0.00278978	-0.0361924	0.0984286	0.225372	0.980421	0.642842	0.225372	S	3							0.999877	0.000231125	111.65	91.905	72.21	0.13142	257560000	992	EGGRLDQLQFDVRKGSVVNVNPTNTRAHSET	UID1136			1
A0A0G2K382;A0A0G2JV77;F1LN69;F1LP90	777;793;793;782	A0A0G2K382	A0A0G2K382	Misshapen-like kinase 1	Mink1	Mink1-S777	0.154711	-0.179405	-0.113025	0.154711	0.000206438	0.00012034	0.00154214	0.000206438	S	2							0.982231	2.15e-41	232.78	183.62	216.83	0.4186	535900000	777	ERNRNRVGASTKLDSSPVLSPGNKAKPEDHR	UID1138			1
A0A0G2K382;A0A0G2JV77;F1LN69;F1LP90	638;654;654;643	A0A0G2K382	A0A0G2K382	Misshapen-like kinase 1	Mink1	Mink1-S638	-0.000756765	-0.0314711	0.0192787	-0.000756765	0.994983	0.735803	0.843833	0.994983	S	4							0.99896	3.93e-70	194.07	174.69	174.13	-0.87515	355810000	638	PTATPSARGAVIRQNSDPTSEGPGPSPNPPS	UID1139			1
A0A0G2K382;A0A0G2JV77;F1LN69;F1LP90	760;776;776;765	A0A0G2K382	A0A0G2K382	Misshapen-like kinase 1	Mink1	Mink1-S760	-0.0483503	0.0317477	0.0280006	-0.0483503	0.107887	0.375031	0.445676	0.107887	S	3							1	7.6e-20	167.1	140.86	167.1	-0.62779	677450000	760	DSVLPASHGHLPQAGSLERNRNRVGASTKLD	UID1140			1
A0A0G2K382;A0A0G2JV77;F1LN69;F1LP90	671;687;687;676	A0A0G2K382	A0A0G2K382	Misshapen-like kinase 1	Mink1	Mink1-S671	-0.0108529	-0.0284965	-0.0665614	-0.0108529	0.863266	0.587815	0.104233	0.863266	S	3							0.96804	2.29e-18	136.71	115.4	136.71	-0.31815	80317000	671	RPDNEAPPKVPQRTSSIATALNTSGAGGSRP	UID1143			1
D3ZTA3;A0A0G2JV99	1854;1921	D3ZTA3	D3ZTA3		Mcm3ap	Mcm3ap-S1854	0.0454718	-0.0357768	0.0211804	0.0454718	0.670743	0.752994	0.808891	0.670743	S	3							0.947137	0.000700426	89.489	67.932	82.483	2.3378	52262000	1854	YPDAIKTQTKVKTSTSPQNAGTGDHVRFSEA	UID1146			1
A0A0G2JVB3;Q2MHH0	70;70	A0A0G2JVB3	A0A0G2JVB3	Tumor suppressor candidate 5 homolog	Tusc5	Tusc5-S70	-0.0694951	0.0658911	-0.190529	-0.0694951	0.687666	0.683418	0.167864	0.687666	S	3							0.996967	3.24e-15	178.56	152.97	149.93	-0.56388	73422000	70	HSLPFKVISEGHRQPSLSGSPSRASSRRASS	UID1148			1
A0A0G2K4U8;A0A0G2JVB6;G3V7P1	92;94;94	A0A0G2K4U8	A0A0G2K4U8	Syntaxin-12	Stx12	Stx12-S92	-0.0102488	0.11368	0.039741	-0.0102488	0.901489	0.060385	0.512639	0.901489	S	3							0.894628	0.00412489	70.555	55.168	69.024	0.229	10518000	92	ELLKELGSLPLPLSASEQRQQKLQKERLMND	UID1150			1
D3ZVH5;A0A0G2JVC1	341;366	D3ZVH5	D3ZVH5		Mdm2	Mdm2-S341	0.124149	-0.204861	0.0878866	0.124149	0.0145188	8.72e-05	0.114281	0.0145188	S	3							0.945287	9.63e-14	146.75	122.95	88.872	0.25901	46420000	341	DVPDGKKVTEDDAKESSAEDSEEKVAQMLLS	UID1151			1
A0A0G2JVD6	4980	A0A0G2JVD6	A0A0G2JVD6			-S4980	-0.0312571	0.0703057	-0.0376174	-0.0312571	0.741987	0.366995	0.646845	0.741987	S	4							0.999971	0.000218529	105.39	71.442	96.666	0.62974	23826000	4980	TRPKPRARPPDESEDSRPPRLKKWKGVRWKR	UID1153			1
A0A0G2JVD6	2299	A0A0G2JVD6	A0A0G2JVD6			-S2299	0.0568023	-0.0515099	0.0400755	0.0568023	0.228718	0.314154	0.37771	0.228718	S	3							1	0.00108066	88.593	62.945	88.593	-1.828	44734000	2299	FKAPLTPRASQVEPQSPGLGLRAQEPPPAQA	UID1155			1
A0A0G2JVD6	1791	A0A0G2JVD6	A0A0G2JVD6			-S1791	-0.123843	0.112507	-0.0401369	-0.123843	0.0120779	0.0299578	0.434247	0.0120779	S	4							0.999969	9.53e-20	125.71	117.32	104.98	-1.1421	27593000	1791	ALHKGDDGPDVADEESHGPEGTADVAGLEDG	UID1156			1
A0A0G2JVD6	1627	A0A0G2JVD6	A0A0G2JVD6			-S1627	0.00283328	-0.0112492	0.0426002	0.00283328	0.923253	0.632328	0.0266764	0.923253	S	4							1	4.37e-20	194.3	161.3	150.09	2.2843	315450000	1627	GVEQMECEIKLEGPASPDVELGKEETEESKK	UID1157			1
A0A0G2JVD6	1303	A0A0G2JVD6	A0A0G2JVD6			-S1303	-0.168019	0.12844	0.282794	-0.168019	0.0231723	0.0879686	0.000868722	0.0231723	S	4							0.747528	0.000672998	70.538	55.284	70.538	-1.7024	7605000	1303	STTSSIETLVADIDSSPSKEEEEEDDDTMQN	UID1161			1
A0A0G2JVD6	3106	A0A0G2JVD6	A0A0G2JVD6			-S3106	0.0106208	0.040951	0.0706334	0.0106208	0.862541	0.408686	0.0994535	0.862541	S	4							0.987668	0.000226008	92.39	75.109	88.168	-0.51583	46505000	3106	LPEVKPKVEEGGRHPSPCQFTINTPKVEPAP	UID1162			1
B2GUV4;A0A0G2JVF2;O70594	460;548;548	B2GUV4	B2GUV4	Solute carrier family 22 member 5	Slc22a5	Slc22a5-S460	0.0123269	0.0341139	-0.0230838	0.0123269	0.889986	0.627641	0.749533	0.889986	S	2							0.999338	0.00213238	168.59	131.48	168.59	0.033613	219820000	460	WQIQSQTRTQKDGGESPTVLKSTAF______	UID1164			1
A0A0G2JVF4;A0JPQ7	141;141	A0A0G2JVF4	A0A0G2JVF4	Uncharacterized protein C19orf47 homolog		-S141	0.0142623	-0.00109441	-0.0487363	0.0142623	0.803483	0.984663	0.262794	0.803483	S	4							0.999553	3.8e-09	126.09	106.91	82.265	-1.8076	240090000	141	SSAASRMIANSLNHDSPPHTPARRSDNSTSK	UID1165			1
A0A140TAG5;A0A0G2JVH4;Q3KR86	206;238;206	A0A140TAG5	A0A140TAG5	MICOS complex subunit Mic60	Immt	Immt-S206	0.0374561	-0.0202912	-0.0289413	0.0374561	0.645262	0.797896	0.713696	0.645262	S	3							0.995273	0.00843914	115.49	85.419	115.49	-0.012642	337680000	206	ITAQNAAVQAVKAHSSTLKTAMDNSEIAGEK	UID1167			1
A0A140TAG5;A0A0G2JVH4;Q3KR86	410;442;410	A0A140TAG5	A0A140TAG5	MICOS complex subunit Mic60	Immt	Immt-S410	-0.00630933	0.0541097	-0.00591794	-0.00630933	0.945659	0.405451	0.939723	0.945659	S	4							1	7.14e-42	227.64	199.36	187.43	0.79279	485480000	410	RAFDSAVAKALEHHRSEIQAEQDRKVEEVRD	UID1168			1
A0A140TAG5;A0A0G2JVH4;Q3KR86	466;498;466	A0A140TAG5	A0A140TAG5	MICOS complex subunit Mic60	Immt	Immt-S466	0.0308503	0.00423386	-0.0101395	0.0308503	0.189829	0.906423	0.719371	0.189829	S	3							1	0.0256883	88.275	62.575	54.524	3.1338	24285000	466	KVQEQELKFEFEQDLSEKLSEQELEFHRRSQ	UID1169			1
A0A140TAG5;A0A0G2JVH4;Q3KR86	507;539;507	A0A140TAG5	A0A140TAG5	MICOS complex subunit Mic60	Immt	Immt-S507	0.0294075	0.0825032	0.0117127	0.0294075	0.315076	0.00947193	0.687997	0.315076	S	4							1	1.75e-13	144.22	126.12	144.22	0.82236	82466000	507	NTAYARLRGIEQAVQSHAVAEEEARKAHQLW	UID1170			1
A0A140TAG5;A0A0G2JVH4;Q3KR86	106;106;106	A0A140TAG5	A0A140TAG5	MICOS complex subunit Mic60	Immt	Immt-S106	0.15487	-0.122022	-0.041022	0.15487	0.00509683	0.0546932	0.591009	0.00509683	S	3							1	0.00751211	81.709	60.869	66.023	0.5225	157070000	106	GSAPYTVPLPKKPIQSGPLKISSVSEVMTDS	UID1172			1
A0A140TAG5;A0A0G2JVH4;Q3KR86	302;334;302	A0A140TAG5	A0A140TAG5	MICOS complex subunit Mic60	Immt	Immt-S302	0.0163569	-0.00886219	-0.0165411	0.0163569	0.766893	0.870578	0.73874	0.766893	S	2							1	0.00201567	141.08	84.536	136.5	0.013806	988020000	302	IVDLDSVVKKVQAAQSEAKVVSQYHELVVQA	UID1173			1
A0A140TAG5;A0A0G2JVH4;Q3KR86	292;324;292	A0A140TAG5	A0A140TAG5	MICOS complex subunit Mic60	Immt	Immt-S292	0.0290078	0.0422589	0.0557777	0.0290078	0.645262	0.480993	0.278238	0.645262	S	3							1	2.52e-06	142.1	121.15	142.1	2.3761	187080000	292	TAAEEKLHSMIVDLDSVVKKVQAAQSEAKVV	UID1174			1
A0A140TAG5;A0A0G2JVH4;Q3KR86	399;431;399	A0A140TAG5	A0A140TAG5	MICOS complex subunit Mic60	Immt	Immt-S399	-2.31e-05	0.0292306	0.0138973	-2.31e-05	0.999967	0.657597	0.838289	0.999967	S	3							1	0.000857692	150.21	86.671	66.56	1.7491	572640000	399	LALERQKLEEKRAFDSAVAKALEHHRSEIQA	UID1175			1
A0A140TAG5;A0A0G2JVH4;Q3KR86	34;34;34	A0A140TAG5	A0A140TAG5	MICOS complex subunit Mic60	Immt	Immt-S34	0.00545538	0.0571151	0.228981	0.00545538	0.928874	0.200018	9.76e-06	0.928874	S	3							0.755433	6.49e-68	252.37	226.63	106.3	-0.71881	173280000	34	CGKFVLRPLRPCRRYSTSSSSGVTAGKIAGA	UID1176			1
A0A140TAG5;A0A0G2JVH4;Q3KR86	215;247;215	A0A140TAG5	A0A140TAG5	MICOS complex subunit Mic60	Immt	Immt-S215	0.0537094	-0.0225058	-0.0240553	0.0537094	0.213908	0.669262	0.638941	0.213908	S	3							0.999755	1.25e-11	132.88	107.41	88.706	-0.36785	257930000	215	AVKAHSSTLKTAMDNSEIAGEKKSAQWRTVE	UID1177			1
A0A140TAG5;A0A0G2JVH4;Q3KR86	546;578;546	A0A140TAG5	A0A140TAG5	MICOS complex subunit Mic60	Immt	Immt-S546	-0.00292128	0.00994671	-0.00315118	-0.00292128	0.971438	0.860193	0.960996	0.971438	S	2							0.999958	4.22e-46	214.81	181.58	127.53	0.43023	89565000	546	SMKTSSAEMPTIPLGSAVEAIRVSCSDNEFT	UID1180			1
A0A140TAG5;A0A0G2JVH4;Q3KR86	308;340;308	A0A140TAG5	A0A140TAG5	MICOS complex subunit Mic60	Immt	Immt-S308	0.0305939	0.000215002	0.0149615	0.0305939	0.542574	0.997127	0.770071	0.542574	S	3							0.999629	0.000233918	122.46	95.837	122.46	0.4172	88348000	308	VVKKVQAAQSEAKVVSQYHELVVQARDDFRK	UID1181			1
A0A0G2JVH9;F1M2P6	193;193	A0A0G2JVH9	A0A0G2JVH9		Fam102b	Fam102b-S193	0.0108014	-0.0244751	-0.0176854	0.0108014	0.923477	0.775356	0.853171	0.923477	S	3							0.871015	4.75e-07	136.26	111.97	136.26	-0.96	267080000	193	LKVHLGIADLSAKSASVPDELGAWGHSRTSS	UID1186			1
G3V6Z3;A0A0G2JVI5;Q8VH46	549;567;549	G3V6Z3	G3V6Z3	Actin filament-associated protein 1	Afap1	Afap1-S549	-0.0398776	-0.0185567	-0.00864144	-0.0398776	0.620293	0.841391	0.922321	0.620293	S	2							0.99989	0.00100692	123.99	89.613	111.94	1.1538	97697000	549	QQKKVESAGGVKRTASNAEQYKYGKNRVEAD	UID1190			1
G3V6Z3;A0A0G2JVI5;Q8VH46	669;687;669	G3V6Z3	G3V6Z3	Actin filament-associated protein 1	Afap1	Afap1-S669	-0.0645857	0.0604888	-0.0240057	-0.0645857	0.034608	0.0743657	0.476473	0.034608	S	2							0.995608	0.00217798	113.69	96.918	113.69	0.74498	91592000	669	LGLAIEPKSGTSSPQSPVFRHRTLENSPISS	UID1191			1
A0A0G2JVJ5;A0A0G2K6R8	518;1443	A0A0G2JVJ5;A0A0G2K6R8	A0A0G2K6R8			-S1443	0.0646794	0.0345675	-0.0922163	0.0646794	0.38641	0.689228	0.147127	0.38641	S	3							0.999394	0.000413881	160.36	133.06	147.74	-0.27852	917460000	1443	VNGEAGPVPPPRAHGSFSHVRDADLLKKRRS	UID1194			1
A0A0G2JVJ5;A0A0G2K6R8	465;1390	A0A0G2JVJ5;A0A0G2K6R8	A0A0G2K6R8			-S1390	0.0201099	-0.0626164	-0.104264	0.0201099	0.780616	0.273293	0.0544976	0.780616	S	3							0.55737	0.000212476	82.342	72.971	82.342	1.0339	32268000	1390	GEAEVAQEAVPQEASSDGPRARSSTSPVVPT	UID1197			1
A0A0G2JVJ5;A0A0G2K6R8	191;191	A0A0G2JVJ5;A0A0G2K6R8	A0A0G2K6R8			-S191	0.0101947	-0.0727333	-0.192172	0.0101947	0.899382	0.211793	0.000918512	0.899382	S	3							1	4.04e-28	140.27	129.58	140.27	0.58679	147800000	191	SVKPSDVGNLDDFAESDEEEANGPGAPEVRA	UID1199			1
A0A0G2JVJ5;A0A0G2K6R8	501;1426	A0A0G2JVJ5;A0A0G2K6R8	A0A0G2K6R8			-S1426	0.0178599	-0.0153064	0.00305983	0.0178599	0.603585	0.624738	0.925515	0.603585	S	2							0.891706	7.76e-11	180.11	160.33	180.11	-0.18052	1038300000	1426	GVGAPASVSGVRLRRSSVNGEAGPVPPPRAH	UID1200			1
A0A0G2JVJ5;A0A0G2K6R8	502;1427	A0A0G2JVJ5;A0A0G2K6R8	A0A0G2K6R8			-S1427	0.0446062	-0.00594343	0.0231008	0.0446062	0.168429	0.877962	0.456791	0.168429	S	2							0.997833	1.7e-26	213.73	189.64	155.37	-0.62692	1597600000	1427	VGAPASVSGVRLRRSSVNGEAGPVPPPRAHG	UID1201			1
A0A0G2JVJ5;A0A0G2K6R8	438;1363	A0A0G2JVJ5;A0A0G2K6R8	A0A0G2K6R8			-S1363	0.113182	-0.0847278	-0.0381926	0.113182	0.00297158	0.0180148	0.341243	0.00297158	S	3							0.999064	5.78e-31	219.61	184.12	126.25	-0.017731	2632600000	1363	KEAVNRGTGAIPKVASRDTDLGSSSKDGEAE	UID1202			1
A0A0G2JVK3;Q9QZH4	182;182	A0A0G2JVK3	A0A0G2JVK3	5'-AMP-activated protein kinase subunit beta-2	Prkab2	Prkab2-S182	0.00928763	0.0475777	0.0689235	0.00928763	0.848137	0.187372	0.0445146	0.848137	S	2							0.906645	3.9e-149	289.87	241.05	289.87	-1.0745	8400800000	182	LDSMESSETSCRDLSSSPPGPYGQEMYVFRS	UID1204			1
A0A0G2JVK3;Q9QZH4	183;183	A0A0G2JVK3	A0A0G2JVK3	5'-AMP-activated protein kinase subunit beta-2	Prkab2	Prkab2-S183	0.0211502	0.0347139	0.0836026	0.0211502	0.611068	0.3194	0.00821042	0.611068	S	2							0.909199	6.72e-97	255.21	190.81	79.86	0.29568	726490000	183	DSMESSETSCRDLSSSPPGPYGQEMYVFRSE	UID1205			1
A0A0G2JVK3;Q9QZH4;G3V9X3	38;38;38	A0A0G2JVK3	A0A0G2JVK3	5'-AMP-activated protein kinase subunit beta-2	Prkab2	Prkab2-S38	-0.073818	-0.0993144	-0.176815	-0.073818	0.256047	0.230329	0.0126071	0.256047	S	4							0.867634	4.54e-25	149.12	130.75	139.73	2.11	4304100000	38	GGGHGPGKEHKIMVGSTDDPSVFSLPDSKLP	UID1206	ULK1	O75385	1
A0A0G2JVK3;Q9QZH4;G3V9X3	107;107;107	A0A0G2JVK3	A0A0G2JVK3	5'-AMP-activated protein kinase subunit beta-2	Prkab2	Prkab2-S107	0.00541274	0.0456438	-0.0334839	0.00541274	0.913682	0.231422	0.301475	0.913682	S	3							1	1.52e-18	153.87	135.95	100.93	0.18266	4869000000	107	SGSFNNWSTKIPLIKSHNDFVAILDLPEGEH	UID1207	AMPK;ULK1		1
A0A0G2JVM2;A0A0G2K0A8	1362;765	A0A0G2JVM2	A0A0G2JVM2			-S1362	-0.0186355	-0.0388005	-0.000457059	-0.0186355	0.823604	0.516609	0.996036	0.823604	S	3							0.998021	3.75e-102	253.7	223.56	96.453	-0.70552	389130000	1362	RDSLPSGPREEAQPASPSSVQDRSQASKPTP	UID1209			1
A0A0G2JVM2	50	A0A0G2JVM2	A0A0G2JVM2			-S50	-0.0943805	0.101259	0.00494357	-0.0943805	0.0265911	0.0512385	0.9427	0.0265911	S	2							0.981295	3.82e-88	198.85	177.99	173.44	1.2685	88387000	50	VAPLVGNNKPDASKDSTEVPDTSVSGSKAAN	UID1212			1
A0A0G2JVM2;A0A0G2K0A8	1212;615	A0A0G2JVM2	A0A0G2JVM2			-S1212	0.0417436	-0.0446579	0.0129008	0.0417436	0.314934	0.262873	0.791329	0.314934	S	3							0.762093	1.07e-11	163.13	143.86	124.59	-0.22587	3445300000	1212	GKHSASDPGPPPVVNSSSRSSSPAKAMDEGK	UID1214			1
A0A0G2JVM2;A0A0G2K0A8	1214;617	A0A0G2JVM2	A0A0G2JVM2			-S1214	-0.00710597	-0.0782136	0.0129152	-0.00710597	0.844357	0.00386164	0.68335	0.844357	S	2							0.699687	3.93e-24	197.38	155.07	160.43	0.47884	109470000	1214	HSASDPGPPPVVNSSSRSSSPAKAMDEGKVN	UID1216			1
A0A0G2JVM2	336	A0A0G2JVM2	A0A0G2JVM2			-S336	-0.0456735	0.0903453	0.0109037	-0.0456735	0.410254	0.0884355	0.871848	0.410254	S	3							0.988613	3.25e-29	177.73	159.04	164.91	1.1383	186780000	336	SGGELEDTKKLGDSESQGPDAEDLGDDPSQR	UID1220			1
A0A0G2JVM2	239	A0A0G2JVM2	A0A0G2JVM2			-S239	-0.0259327	0.0584292	0.0167787	-0.0259327	0.6176	0.215459	0.763286	0.6176	S	3							0.966704	1.95e-114	279.75	246.69	104.44	0.79267	5585700000	239	PANVILDTGKKSETTSEEAGDMGKESGSVVV	UID1221			1
A0A0G2JVN4;M0RDN9;Q6J1Y9	197;197;197	A0A0G2JVN4	A0A0G2JVN4	Ubiquitin carboxyl-terminal hydrolase;Ubiquitin carboxyl-terminal hydrolase 19	Usp19	Usp19-S197	-0.0270251	-0.0621852	0.077376	-0.0270251	0.233695	0.00917153	0.00188222	0.233695	S	3							0.995547	3.89e-11	137.12	112.33	137.12	0.0046947	168690000	197	NQKRAQGRGEVGSGASPGAQAGPSAKRAVHL	UID1224			1
A0A0G2JVP1	393	A0A0G2JVP1	A0A0G2JVP1			-S393	-0.121897	0.11651	0.220442	-0.121897	0.0410919	0.074535	0.000119276	0.0410919	S	3							0.97683	0.00271796	70.917	59.973	70.917	0.40298	20113000	393	RRPAVLLSDLATPENSRTRKVREYSDTFSEM	UID1229			1
A0A0G2JVQ1;P09605	367;371	A0A0G2JVQ1;P09605	A0A0G2JVQ1	Creatine kinase S-type, mitochondrial	Ckmt2	Ckmt2-S367	0.00923325	-0.0146285	0.0164731	0.00923325	0.843295	0.726923	0.677856	0.843295	S	3							0.999969	2.93e-23	139.41	114.62	129.8	1.6843	313500000	367	TGGVDTAAVADVYDISNIDRIGRSEVELVQI;TGGVDTAAVADVYDISNIDRIGRSEVKVELV	UID1231			1
A0A0G2JVQ1	148	A0A0G2JVQ1	A0A0G2JVQ1			-S148	0.0603303	0.0094758	0.0451845	0.0603303	0.398091	0.920723	0.540764	0.398091	S	4							1	7.6e-12	143.28	116.49	127.83	-0.13673	26537000000	148	GYDPRVMKHPTDLDASKITHGQFDERYVLSS	UID1232			1
A0A0G2JVQ1;Q5BJT9;P25809;P09605	315;319;319;319	A0A0G2JVQ1;P09605	A0A0G2JVQ1	Creatine kinase U-type, mitochondrial;Creatine kinase S-type, mitochondrial	Ckmt1b;Ckmt1;Ckmt2	Ckmt1b;Ckmt1;Ckmt2-S315	-0.00860744	0.0203478	0.0477954	-0.00860744	0.901794	0.728469	0.317599	0.901794	S	3							0.999953	4.01e-62	238.64	211.11	105.89	-2.972	827450000	315	EFMWNERLGYILTCPSNLGTGLRAGVHVRIP	UID1233			1
A0A0G2JVQ1;P09605	211;211	A0A0G2JVQ1;P09605	A0A0G2JVQ1	Creatine kinase S-type, mitochondrial	Ckmt2	Ckmt2-S211	0.0120951	0.114081	0.177373	0.0120951	0.890343	0.0512783	0.00664658	0.890343	S	2							0.99884	1.04e-06	146.1	130.37	85.554	-1.6789	63247000	211	LEGLKGDLAGRYYKLSEMTEQDQQRLIDDHF;LGGLKGDLAGRYYKLSEMTEQDQQRLIDDHF	UID1234			1
Q66HJ7;A0A0G2JVR0;Q03348	183;183;183	Q66HJ7	Q66HJ7	Receptor-type tyrosine-protein phosphatase;Receptor-type tyrosine-protein phosphatase alpha	Ptpra	Ptpra-S183	-0.0350575	-0.0408032	0.00225009	-0.0350575	0.712606	0.614205	0.982094	0.712606	S	2							0.999995	1.36e-08	195.85	175.82	195.85	0.88625	260590000	183	MLRFKKYKQAGSHSNSFRLSNGRTEDVEPQS	UID1236			1
A0A0G2JVR9;Q4FZU8	361;347	A0A0G2JVR9	A0A0G2JVR9	Protein FAM65A	Fam65a	Fam65a-S361	0.0141794	-0.00190219	0.022884	0.0141794	0.841581	0.979076	0.711752	0.841581	S	2							0.998963	7.96e-20	196.8	177.56	196.8	1.1992	189890000	361	NKASTVTKRFSTYSQSPPDTPSLREQAFYNM	UID1239			1
A0A0G2JVR9;Q4FZU8	36;22	A0A0G2JVR9	A0A0G2JVR9	Protein FAM65A	Fam65a	Fam65a-S36	0.0349061	0.0100802	0.0648622	0.0349061	0.511019	0.869357	0.16414	0.511019	S	2							0.98139	0.00012386	163.02	109.81	134.88	0.027856	142910000	36	RPQRRLLSARVSRSQSFAGVLGSQERGPRNF	UID1241			1
A0A0G2JVS0;F1LYA4;Q9JKB5	141;275;276	A0A0G2JVS0	A0A0G2JVS0	AT-rich interactive domain-containing protein 4B	Arid4b	Arid4b-S141	-0.0307199	-0.137999	-0.101908	-0.0307199	0.39529	0.00048842	0.00440279	0.39529	S	3							0.552148	2.25e-30	193.54	178.6	193.54	1.1828	24906000	141	IPANWKTELKEDSSSSEAEEEEEEEDDEKEK	UID1244			1
A0A0G2JVS0;F1LYA4;Q9JKB5	540;587;588	A0A0G2JVS0	A0A0G2JVS0	AT-rich interactive domain-containing protein 4B	Arid4b	Arid4b-S540	0.00384871	-0.0429678	0.0954634	0.00384871	0.88644	0.0228485	1.54e-05	0.88644	S	3							0.992604	0.012747	60.764	40.383	60.764	-0.54697	31981000	540	CKLRRLSKSPFQSNPSPEMVSKLDLADAKNS	UID1245			1
A0A0G2JVS0;F1LYA4;Q9JKB5	296;430;431	A0A0G2JVS0	A0A0G2JVS0	AT-rich interactive domain-containing protein 4B	Arid4b	Arid4b-S296	0.0401164	-0.0163407	-0.0321297	0.0401164	0.249624	0.715124	0.406811	0.249624	S	3							1	0.00248295	96.414	66.725	76.156	0.4345	186160000	296	PCKDCENKEIKVKEESDAEIKEVNVEDSKNM	UID1246			1
A0A0G2JVS3;Q3SWU4	194;194	A0A0G2JVS3	A0A0G2JVS3	Zinc finger and BTB domain-containing protein 44	Zbtb44	Zbtb44-S194	-0.0508334	0.123725	0.159194	-0.0508334	0.0119249	0.00109627	9.07e-07	0.0119249	S	2							1	0.00128983	107.37	84.542	107.37	-0.45978	39887000	194	ESRRKRKSYIVMSPESPVKCSTQTNSPQVLN	UID1248			1;2
A0A0G2JVS4;Q8CGU4	168;168	A0A0G2JVS4	A0A0G2JVS4	Arf-GAP with GTPase, ANK repeat and PH domain-containing protein 2	Agap2	Agap2-S168	0.280956	-0.254561	0.076176	0.280956	8.79e-07	2.11e-06	0.107267	8.79e-07	S	3							0.68532	0.00596606	58.107	44.68	58.107	-0.1003	11147000	168	PEPEGRTGGGVPGSSSPHPGTGSRRLKVAPP	UID1251			1
A0A0G2JVV5;Q5U2N2	108;143	A0A0G2JVV5	A0A0G2JVV5	Ubiquitin carboxyl-terminal hydrolase	Usp14	Usp14-S108	-0.157394	0.10351	0.0535404	-0.157394	0.00125091	0.00768859	0.0841284	0.00125091	S	3							0.999992	1.02e-08	161.1	137.77	161.1	-4.4512	31302000	108	ELKDALKRYAGALRASGEMASAQYITAALRD	UID1255			1
A0A0G2JVV5;Q5U2N2	358;393	A0A0G2JVV5	A0A0G2JVV5	Ubiquitin carboxyl-terminal hydrolase	Usp14	Usp14-S358	-0.00781697	-0.0184706	0.0106748	-0.00781697	0.856124	0.582994	0.779319	0.856124	S	3							1	0.000146912	100.77	63.149	69.188	-0.43724	189390000	358	EDKKVNQQPNANDKNSPPKEIKYEPFSFADD	UID1257			1
A0A0G2JVV5;Q5U2N2	456;491	A0A0G2JVV5	A0A0G2JVV5	Ubiquitin carboxyl-terminal hydrolase	Usp14	Usp14-S456	-0.0604909	0.038846	0.00852212	-0.0604909	0.0303015	0.234443	0.818834	0.0303015	S	2							1	0.0002193	154.66	141.61	136.96	-0.29797	90203000	456	VLLYGPRRVEIMEEDSEQ_____________	UID1258			1
D4A0B4;A0A0G2JVW3	2156;2322	D4A0B4	D4A0B4		Ankrd17	Ankrd17-S2156	0.0128053	-0.0694866	0.106879	0.0128053	0.826769	0.0391336	0.0124414	0.826769	S	2							0.999837	3.28e-08	153.2	128.19	112.03	1.4941	844020000	2156	SESPAQSVSSGVRAPSPAPSSVPLGSEKPSS	UID1259			1
A0A0G2JVW5	2052	A0A0G2JVW5	A0A0G2JVW5			-S2052	0.0469676	-0.121683	-0.131524	0.0469676	0.652271	0.159651	0.135335	0.652271	S	3							0.845773	0.000475425	118.21	92.675	84.15	-0.40248	422380000	2052	EETREGKKDKEGDRTSEEGKQKGKGSKPLMP	UID1263			1
A0A0G2JVW5	2912	A0A0G2JVW5	A0A0G2JVW5			-S2912	-0.140713	0.0203004	-0.123494	-0.140713	0.0438813	0.823975	0.0383635	0.0438813	S	2							0.499942	1.35e-31	188.56	154.86	188.56	0.12674	31553000	2912	GRPDVSRESTQPPEDSSPPASSESSSTRDSA	UID1266			1
A0A0G2JVW5	2913	A0A0G2JVW5	A0A0G2JVW5			-S2913	0.0206673	-0.0629748	-0.0117773	0.0206673	0.768124	0.269313	0.854423	0.768124	S	2							0.892928	1.35e-31	188.56	154.86	158.58	-1.0684	647370000	2913	RPDVSRESTQPPEDSSPPASSESSSTRDSAV	UID1267			1
A0A0G2JVW5	1906	A0A0G2JVW5	A0A0G2JVW5			-S1906	0.0212199	-0.0436946	0.0171278	0.0212199	0.430099	0.0715051	0.519982	0.430099	S	3							0.999804	4.16e-100	270.85	250.86	147.83	-0.23968	7092500000	1906	CIRIALPAPRGSGTASDDEFENLRIKGPNAV	UID1268			1
A0A0G2JVW5	3815	A0A0G2JVW5	A0A0G2JVW5			-S3815	-0.00056375	0.0321494	0.0983673	-0.00056375	0.990374	0.26497	0.0042513	0.990374	S	6							0.967746	1.04e-110	226.39	203.33	110.98	-0.17081	380380000	3815	TSVRREESPMDVDQPSPSAQDTQSIVVSDGT	UID1272			1
A0A0G2JVW5	1084	A0A0G2JVW5	A0A0G2JVW5			-S1084	0.0354904	0.159957	0.0334637	0.0354904	0.784218	0.141381	0.785718	0.784218	S	3							0.999656	0.000696399	86.748	68.336	86.748	1.289	9441700	1084	LLVKLCVGSPVRQRRSHHAASTTTAPTPAAR	UID1273			1
D3ZQR3;A0A0G2JVX9	362;362	D3ZQR3	D3ZQR3		Arpp21	Arpp21-S362	0.019245	-0.293767	-0.43259	0.019245	0.87545	0.00229409	0.0003334	0.87545	S	2							0.972732	9.13e-114	277.77	232.01	269.99	-0.92411	320520000	362	SETELRWPDHQRAWSSTDSDSSNRNLKPTMT	UID1278			1
D3ZQR3;A0A0G2JVX9	257;257	D3ZQR3	D3ZQR3		Arpp21	Arpp21-S257	-0.0214232	-0.0961036	-0.0234464	-0.0214232	0.852869	0.253764	0.823821	0.852869	S	3							0.895428	0.00777325	91.469	42.868	71.159	0.79155	262820000	257	SEESQKRFILKRDNSSIDKEDNQNRMHPFRD	UID1280			1
D3ZQR3;A0A0G2JVX9;Q5FVI0	2;2;2	D3ZQR3	D3ZQR3		Arpp21	Arpp21-S2	0.0461563	-0.147704	-0.125967	0.0461563	0.432362	0.00687799	0.0447308	0.432362	S	2							0.999513	1.9e-61	131.57	122.48	59.975	-0.93799	132240000	2	______________MSEQGELTPTILEEGRT	UID1281			1
D3ZQR3;A0A0G2JVX9;Q5FVI0	32;32;32	D3ZQR3	D3ZQR3		Arpp21	Arpp21-S32	0.198359	-0.219679	-0.156029	0.198359	0.0361469	0.0450233	0.185773	0.0361469	S	2							0.998184	8.76e-06	188.91	139.82	188.91	0.35396	3527900000	32	TEPESAPENGILKSESLDEEEKLELQRRLAA	UID1282			1
D3ZQR3;A0A0G2JVX9;A0A0G2K4E8;G3V9G7;F1LNT3	278;278;283;283;282	D3ZQR3;A0A0G2K4E8;F1LNT3	A0A0G2K4E8		Arpp21;R3hdm2;R3hdm1	Arpp21;R3hdm2;R3hdm1-S283	0.0612896	-0.143553	-0.107113	0.0612896	0.157277	0.00755649	0.00538966	0.157277	S	2							1	2.54e-13	203.39	174.58	203.39	-0.71226	698640000	283	DSQMRIRLKDDRRSKSIEEREEEYQRARDRI;ENQMRVPLQDGRRSKSIEEREEEYQRVRERI;NQNRMHPFRDDRRSKSIEEREEEYQRVRERI	UID1283			1
D3ZQR3;A0A0G2JVX9	381;381	D3ZQR3	D3ZQR3		Arpp21	Arpp21-S381	-0.0227211	-0.0940399	-0.204709	-0.0227211	0.862979	0.325173	0.0416685	0.862979	S	3							0.886752	5.4e-06	177.12	144.51	101.2	-1.2789	119250000	381	DSSNRNLKPTMTKTASFGGITVLTRGDSTSS	UID1284			1;2
D3ZQR3;A0A0G2JVX9	410;410	D3ZQR3	D3ZQR3		Arpp21	Arpp21-S410	0.103869	-0.186773	-0.194992	0.103869	0.189986	0.0287999	0.0130559	0.189986	S	2							0.919024	1.62e-214	316.46	274.26	285.98	-0.51697	81874000	410	SSTRSAGKLSKTGSESSSSAGSSGSLSRTHP	UID1286			1
A0A0G2JVY2;D3Z9U2	1097;1097	A0A0G2JVY2	A0A0G2JVY2		Cd163	Cd163-S1097	0.0094404	-0.0958706	-0.126754	0.0094404	0.946974	0.347974	0.181036	0.946974	S	3							1	6.62e-10	154.6	136.24	148.64	0.68461	692660000	1097	RGEVLIHQVQYQEMDSKTDDLDLLKSSGGR_	UID1287			1
F1LZX9;A0A0G2JVZ6	1045;1050	F1LZX9	F1LZX9		Itgav	Itgav-S1045	-0.0444773	0.032717	0.0203717	-0.0444773	0.00130988	0.0225197	0.0867887	0.00130988	S	2							0.964773	0.000114325	115.38	103.41	115.38	-0.62807	26083000	1045	QEREQLQPHENGEGNSET_____________	UID1288			1
A0A0G2JW01;E9PT39;A0A0G2K5D0	281;101;114	A0A0G2JW01	A0A0G2JW01			-S281	-0.136534	0.203465	0.0331774	-0.136534	0.0725252	0.0136862	0.717315	0.0725252	S	3							1	0.00254978	102.87	70.032	88.021	-0.098378	22158000	281	LILKEEMEKENRERASLLASRYDSPLHSASH	UID1290			1
A0A0G2JW01;E9PT39;A0A0G2K5D0	355;175;188	A0A0G2JW01	A0A0G2JW01			-S355	-0.0251193	0.000237765	-0.000155016	-0.0251193	0.672879	0.997127	0.998308	0.672879	S	3							1	0.000559298	138.35	106.5	53.001	-0.61213	551670000	355	LPDGHMPAMRMDRGVSMPNMLEPKIFPYEML	UID1291			1
A0A0G2JW01;E9PT39;A0A0G2K5D0	223;43;56	A0A0G2JW01	A0A0G2JW01			-S223	-0.0745531	0.0673438	0.0377914	-0.0745531	0.236256	0.304593	0.574863	0.236256	S	3							0.995192	0.000584912	70.449	52.311	70.449	0.49837	82658000	223	NEIPKIETDHWPGPPSLAAIGTDPRRRSSGR	UID1292			1
A0A0G2JW01;A0A0G2JY49	36;36	A0A0G2JW01	A0A0G2JW01			-S36	-0.0148142	0.079802	0.057517	-0.0148142	0.667261	0.00857011	0.0508216	0.667261	S	2							0.797605	2.45e-47	173.95	153.3	92.445	-0.38385	83026000	36	KQSTKTEEKLRPTRTSSESIYSRPGSSIPGS	UID1293			1
A0A0G2JW01;A0A0G2JY49;A0A0G2K7Z4;F1LWK7	51;51;95;412	A0A0G2JW01;A0A0G2K7Z4	A0A0G2JW01		Ablim1	Ablim1-S51	-0.144381	-0.0117107	-0.0280953	-0.144381	0.00928018	0.889855	0.709608	0.00928018	S	3							0.997714	2.28e-48	176.26	146.33	176.26	-0.29658	73898000	51	SSESIYSRPGSSIPGSPGHTIYAKVDNEILD	UID1296			1
A0A0G2JW01;A0A0G2JY49;A0A0G2K7Z4;F1LWK7	106;106;150;467	A0A0G2JW01;A0A0G2K7Z4	A0A0G2JW01		Ablim1	Ablim1-S106	-0.113837	0.060931	0.0940151	-0.113837	0.0341501	0.203141	0.0157279	0.0341501	S	3							1	0.000238942	170.95	119.5	86.641	-1.0693	618020000	106	EPFYTSGYEDKQDRQSLGESPRTLSPTPSAE	UID1297			1;2
A0A0G2JW01;A0A0G2JY49;A0A0G2K7Z4;F1LWK7	110;110;154;471	A0A0G2JW01;A0A0G2K7Z4	A0A0G2JW01		Ablim1	Ablim1-S110	-0.0860721	-0.0225731	0.121398	-0.0860721	0.352102	0.836093	0.161068	0.352102	S	2							1	1.63e-05	157.75	92.905	133.75	0.46817	3211500000	110	TSGYEDKQDRQSLGESPRTLSPTPSAEGFQD	UID1298			1;2;4
A0A0G2JW01;A0A0G2JY49;A0A0G2K7Z4;F1LWK7	115;115;159;476	A0A0G2JW01;A0A0G2K7Z4	A0A0G2JW01		Ablim1	Ablim1-S115	-0.09295	0.0329736	0.114647	-0.09295	0.0842764	0.606909	0.0719838	0.0842764	S	3							0.983762	9.22e-90	260.47	222.1	109.5	-0.41615	9372900000	115	DKQDRQSLGESPRTLSPTPSAEGFQDGRDRM	UID1299			1;2;4
A0A0G2JW01;A0A0G2JY49;A0A0G2K7Z4;F1LWK7	119;119;163;480	A0A0G2JW01;A0A0G2K7Z4	A0A0G2JW01		Ablim1	Ablim1-S119	0.409889	-0.36841	0.0321986	0.409889	1.34e-07	0.000138496	0.756379	1.34e-07	S	3							0.999614	2.72e-11	165.93	129.16	109.5	-0.41615	8719700000	119	RQSLGESPRTLSPTPSAEGFQDGRDRMIHRS	UID1300			1;2;4
A0A0G2JW01;E9PT39;A0A0G2K5D0	235;55;68	A0A0G2JW01	A0A0G2JW01			-S235	-0.0234536	0.0180778	0.0226183	-0.0234536	0.740307	0.79947	0.700319	0.740307	S	2							0.997702	6.64e-54	244.23	200.24	220.97	0.0016794	6543500000	235	GPPSLAAIGTDPRRRSSGREEDEEELLRRRQ	UID1301			1
A0A0G2JW01;E9PT39;A0A0G2K5D0	236;56;69	A0A0G2JW01	A0A0G2JW01			-S236	-0.064828	0.0741819	-0.0445849	-0.064828	0.668454	0.609803	0.715563	0.668454	S	2							0.999654	1.54e-84	261.61	220.89	249.71	1.0148	3258100000	236	PPSLAAIGTDPRRRSSGREEDEEELLRRRQL	UID1302			1
A0A0G2JW01;E9PT39;A0A0G2K5D0	318;138;151	A0A0G2JW01	A0A0G2JW01			-S318	-0.0803435	0.0216646	-0.0397695	-0.0803435	0.195403	0.763227	0.539307	0.195403	S	3							0.954277	6e-96	230.74	214.72	230.74	0.23747	304630000	318	SSLPGYGKSGLHRPVSTDFAQYNSYGDVSGG	UID1303			1
A0A0G2JW01;E9PT39;A0A0G2K5D0	326;146;159	A0A0G2JW01	A0A0G2JW01			-S326	0.10537	-0.152162	0.066342	0.10537	0.00150349	9.95e-05	0.026761	0.00150349	S	4							0.933561	1.47e-08	87.16	73.753	87.16	1.5949	23476000	326	SGLHRPVSTDFAQYNSYGDVSGGVRDYQTLP	UID1304			1
A0A0G2JW01;A0A0G2JY49;A0A0G2K7Z4;F1LWK7	136;136;180;497	A0A0G2JW01;A0A0G2K7Z4	A0A0G2JW01		Ablim1	Ablim1-S136	-0.0639146	0.0427005	-0.0672741	-0.0639146	0.275977	0.500465	0.23249	0.275977	S	2							0.990269	1e-135	282.09	256.02	282.09	0.8209	4395600000	136	EGFQDGRDRMIHRSTSQGSINSPVYSRHSYT	UID1306			1;2
A0A0G2JW01;A0A0G2JY49;A0A0G2K7Z4;F1LWK7	139;139;183;500	A0A0G2JW01;A0A0G2K7Z4	A0A0G2JW01		Ablim1	Ablim1-S139	-0.16812	-0.00775132	0.0696581	-0.16812	0.0206573	0.940824	0.386345	0.0206573	S	3							0.999872	9.18e-85	256.35	234.98	138.98	0.20583	1162200000	139	QDGRDRMIHRSTSQGSINSPVYSRHSYTPTT	UID1307			1;2
A0A0G2JW01;A0A0G2JY49;A0A0G2K7Z4;F1LWK7	142;142;186;503	A0A0G2JW01;A0A0G2K7Z4	A0A0G2JW01		Ablim1	Ablim1-S142	-0.0316636	-0.108855	0.127784	-0.0316636	0.746319	0.170868	0.0738506	0.746319	S	2							0.999756	6.15e-45	229.39	204.47	176.19	-0.32156	154800000	142	RDRMIHRSTSQGSINSPVYSRHSYTPTTSRS	UID1308			1
A0A0G2JW01;E9PT39;A0A0G2K5D0	304;124;137	A0A0G2JW01	A0A0G2JW01			-S304	-0.0256023	-0.0161053	0.0291573	-0.0256023	0.660956	0.782624	0.575078	0.660956	S	2							0.999574	0.00378644	143.03	107.52	143.03	0.31902	1273200000	304	SPLHSASHAPSSKTSSLPGYGKSGLHRPVST	UID1309			1
A0A0G2JW01;E9PT39;A0A0G2K5D0	289;109;122	A0A0G2JW01	A0A0G2JW01			-S289	-0.150475	0.0172826	0.259968	-0.150475	0.207591	0.907289	0.0279232	0.207591	S	4							0.993807	2.71e-09	162.37	133.3	139.04	-0.96921	594410000	289	KENRERASLLASRYDSPLHSASHAPSSKTSS	UID1310			1
A0A0G2JW01;E9PT39;A0A0G2K5D0	299;119;132	A0A0G2JW01	A0A0G2JW01			-S299	-0.0822553	0.00686081	-0.00844677	-0.0822553	0.0171874	0.88431	0.848517	0.0171874	S	3							0.883999	4.08e-09	142.35	116.7	142.35	0.52728	57045000	299	ASRYDSPLHSASHAPSSKTSSLPGYGKSGLH	UID1311			1
Q5XIM8;A0A0G2JW03	328;328	Q5XIM8	Q5XIM8		Lpin1	Lpin1-S328	0.0983824	-0.091466	0.0762561	0.0983824	0.0325976	0.116818	0.146985	0.0325976	S	2							0.999497	0.00119224	167.04	76.329	125.18	0.50894	4025700000	328	PQAAKSSSPHKMKDSSPLGGRKMADKIHFQT	UID1313			1
Q5XIM8;A0A0G2JW03	921;921	Q5XIM8	Q5XIM8		Lpin1	Lpin1-S921	0.147709	0.114094	0.336418	0.147709	0.0244366	0.298631	0.000224022	0.0244366	S	2							0.674946	1.01e-07	159.18	137.4	159.18	-0.96809	507000000	921	FWREPLPPFENQDVHSASA____________	UID1314			1
Q5XIM8;A0A0G2JW03	923;923	Q5XIM8	Q5XIM8		Lpin1	Lpin1-S923	0.115209	0.0301625	0.252844	0.115209	0.0244658	0.727252	0.000197292	0.0244658	S	3							0.931153	5.05e-08	151.49	140.22	85.046	-0.53868	542890000	923	REPLPPFENQDVHSASA______________	UID1315			1
Q5XIM8;A0A0G2JW03	368;368	Q5XIM8	Q5XIM8		Lpin1	Lpin1-S368	0.211576	-0.100965	0.116166	0.211576	9.36e-06	0.0581163	0.0136576	9.36e-06	S	3							1	0.0172008	80.688	34.692	73.985	0.66779	15909000	368	SDQSPTMARGLLIHQSKAQTEMQFVNEEDLE	UID1316			1
Q5XIM8;A0A0G2JW03	356;356	Q5XIM8	Q5XIM8		Lpin1	Lpin1-S356	0.0814461	0.0764223	0.20738	0.0814461	0.449004	0.509248	0.0322019	0.449004	S	4							0.939499	4.7e-38	179.47	168.36	179.47	1.1697	869320000	356	FQTIHSESSDTFSDQSPTMARGLLIHQSKAQ	UID1317			1
Q5XIM8;A0A0G2JW03	293;293	Q5XIM8	Q5XIM8		Lpin1	Lpin1-S293	0.298705	-0.0272441	0.191826	0.298705	7.13e-06	0.790623	0.0110032	7.13e-06	S	3							0.999058	0.00537391	96.229	76.987	75.416	0.99612	223770000	293	SRPSTPKSDSELVSKSADRLTPKNNLEMLWL	UID1318			1
Q5XIM8;A0A0G2JW03	285;285	Q5XIM8	Q5XIM8		Lpin1	Lpin1-S285	0.158262	-0.170325	-0.0228843	0.158262	0.00332256	0.0239262	0.825765	0.00332256	S	2							0.999208	2.66e-10	200.09	91.284	115.82	1.2968	3273000000	285	HASESPSGSRPSTPKSDSELVSKSADRLTPK	UID1320			1
A0A0G2JW08;F1LM88;O08593	84;84;28	A0A0G2JW08	A0A0G2JW08	High affinity cAMP-specific 3',5'-cyclic phosphodiesterase 7A	Pde7a	Pde7a-S84	-0.00827266	0.0812159	0.0633325	-0.00827266	0.939879	0.316585	0.378522	0.939879	S	3							0.999978	0.00201222	98.368	84.59	98.368	-0.22922	39199000	84	VRVRSRAGFETERRGSHPYIDFRIFHAQSEI	UID1324			1
A0A0G2JW28;D3ZCH7;G3V9D7;Q62847-2;Q62847	644;644;676;644;676	A0A0G2JW28	A0A0G2JW28	Gamma-adducin	Add3	Add3-S644	-0.0517218	-0.0875717	-0.0440741	-0.0517218	0.535826	0.275846	0.563419	0.535826	S	4							0.998741	1.03e-76	235.69	209.75	111.4	-0.2004	3567500000	644	IKSPDRTEEVLSPDGSPSKSPSKKKKKFRTP	UID1331			1
A0A0G2JW28;D3ZCH7;G3V9D7;Q62847-2;Q62847	648;648;680;648;680	A0A0G2JW28	A0A0G2JW28	Gamma-adducin	Add3	Add3-S648	-0.0352302	-0.0950412	-0.0287515	-0.0352302	0.758736	0.273869	0.764753	0.758736	S	3							0.993956	1.45e-64	221.29	199.28	218.98	0.28692	8641900000	648	DRTEEVLSPDGSPSKSPSKKKKKFRTPSFLK	UID1333			1
A0A0G2JW50	787	A0A0G2JW50	A0A0G2JW50			-S787	-0.0426935	0.0210937	0.10302	-0.0426935	0.437246	0.734305	0.0380486	0.437246	S	3							0.994238	0.0103449	67.136	45.906	50.608	0.75537	23359000	787	SGIAQKGPSSLNHTPSIRRLSLLALPPPSPT	UID1337			1
A0A0G2JW50;F1LXD6	564;630	A0A0G2JW50	A0A0G2JW50		Pitpnm2	Pitpnm2-S564	-0.0621565	-0.00229656	0.0416121	-0.0621565	0.574513	0.984246	0.706256	0.574513	S	4							0.966385	0.0010725	101.72	79.491	82.55	-2.119	75717000	564	SGGGSSLESSRHLSRSNIDIPRSNGTEDSRK	UID1338			1
A0A0G2JW50;F1LXD6	1197;1209	A0A0G2JW50	A0A0G2JW50		Pitpnm2	Pitpnm2-S1197	0.00263289	0.0725025	0.101122	0.00263289	0.986536	0.474042	0.242329	0.986536	S	3							1	0.000301721	102.67	86.533	87.228	2.1255	106130000	1197	RPARNTATRMALRKGSFGLPGQGDFLRSRNH	UID1339			1
A0A0G2JW50;F1LXD6	330;396	A0A0G2JW50	A0A0G2JW50		Pitpnm2	Pitpnm2-S330	-0.0350796	0.0982293	0.0417035	-0.0350796	0.4035	0.0175949	0.280794	0.4035	S	4							0.523358	0.00077387	53.895	40.707	53.895	3.1671	12608000	330	QDSLYHQSGSEFRVASSVEQLNTIEDEVSQP	UID1344			1
A0A0G2JW51;Q5BJS0	201;226	A0A0G2JW51	A0A0G2JW51	Putative ATP-dependent RNA helicase DHX30	Dhx30	Dhx30-S201	-0.0586415	0.0645652	0.080395	-0.0586415	0.0335117	0.0371254	0.010279	0.0335117	S	2							0.999208	0.000151287	130.1	114.73	92.457	-3.4264	32444000	201	TQQDSHNPLRDSRGGSFEMTDDDSAIRALTQ	UID1345			1
G3V7L1;A0A0G2JW60	933;938	G3V7L1	G3V7L1		Utrn	Utrn-S933	-0.00068879	-0.0213051	-0.00120944	-0.00068879	0.992645	0.668485	0.984342	0.992645	S	3							0.953553	4.48e-46	207.77	184.89	151.02	-2.1617	4459700000	933	TLKKMLSESEKAAQASLSALNDPSAVEQALQ	UID1346			1
G3V7L1;A0A0G2JW60	295;300	G3V7L1	G3V7L1		Utrn	Utrn-S295	0.0271157	0.0781713	0.0266049	0.0271157	0.612928	0.06301	0.551042	0.612928	S	3							1	7.48e-33	184.72	167.02	184.72	-3.0493	44143000	295	EEINIQSAVLTEEGQSPRAETPSTVTEVDMD	UID1347			1
G3V7L1;A0A0G2JW60	1405;1410	G3V7L1	G3V7L1		Utrn	Utrn-S1405	-0.123705	-0.0923226	-0.161613	-0.123705	0.106724	0.258116	0.0381223	0.106724	S	3							0.936328	0.000280244	117.97	100.75	117.97	0.66955	60719000	1405	TLEELKKNVRPQPPTSPEGRTTRGGSQMDLL	UID1348			1
A0A0G2JW65;Q99JE4	804;805	A0A0G2JW65	A0A0G2JW65	Ras-specific guanine nucleotide-releasing factor 2	Rasgrf2	Rasgrf2-S804	0.228006	-0.212476	0.268763	0.228006	2.27e-08	1.05e-05	4.9e-05	2.27e-08	S	3							0.867221	0.0123025	53.585	41.669	51.876	-0.29455	16004000	804	PADRAGDSTDMSPCRSPSTTPRHLRYRQPGG	UID1352			1
A0A0G2JW65;Q99JE4	717;717	A0A0G2JW65	A0A0G2JW65	Ras-specific guanine nucleotide-releasing factor 2	Rasgrf2	Rasgrf2-S717	0.101849	0.0182864	0.170206	0.101849	0.0187337	0.824791	0.00618895	0.0187337	S	3							1	0.00286839	93.348	69.506	93.348	0.5673	70682000	717	FATSQNNREHLVDGKSPRLCRKFSSPPPLAV	UID1353			1
A0A0G2JW66;F1M7R5;A0A0G2K463;Q9WUJ3	1070;1070;1101;1070	A0A0G2JW66	A0A0G2JW66	Myomegalin	Pde4dip	Pde4dip-S1070	-0.0964271	0.115251	-0.0100964	-0.0964271	0.413792	0.246417	0.941656	0.413792	S	3							1	9.31e-09	122.3	105.61	122.3	-1.3009	392600000	1070	CLENAELKEQMGEAMSDGWEVEEDKEKGEVM	UID1357			1
A0A0G2JW66;F1M7R5;A0A0G2K463	1589;1591;1583	A0A0G2JW66	A0A0G2JW66		Pde4dip	Pde4dip-S1589	0.0643441	-0.152107	-0.0326917	0.0643441	0.203818	0.00210831	0.521894	0.203818	S	3							0.94232	0.000537666	92.096	79.304	92.096	0.035298	15115000	1589	KVIEVLQAKLDTRSLSPPSSHAASDSHRSAS	UID1359			1
A0A0G2JW66;F1M7R5;A0A0G2K463;Q9WUJ3	2284;2286;2278;2287	A0A0G2JW66	A0A0G2JW66	Myomegalin	Pde4dip	Pde4dip-S2284	-0.152445	0.0743487	0.129002	-0.152445	0.0574876	0.436671	0.144378	0.0574876	S	3							0.999982	0.000439036	103.16	79.84	103.16	1.8898	9798900	2284	QSTAVRLKTANQRKKSMEQFIVSHLTRTHDV	UID1360			1
A0A0G2JW66;F1M7R5;A0A0G2K463;Q9WUJ3	1767;1769;1761;1770	A0A0G2JW66	A0A0G2JW66	Myomegalin	Pde4dip	Pde4dip-S1767	0.0177874	0.00834164	-0.0840633	0.0177874	0.860373	0.92499	0.240234	0.860373	S	3							1	0.000284069	114.33	91.749	114.33	0.40217	116750000	1767	TEASSPRYSNPAQPHSPARGTIELGRILEPG	UID1363			1
A0A0G2JW85;Q9QYJ2	809;809	A0A0G2JW85	A0A0G2JW85	Ras GTPase-activating protein 3	Rasa3	Rasa3-S809	0.0219861	-0.113901	-0.0784677	0.0219861	0.819884	0.147784	0.264481	0.819884	S	3							0.999903	0.00752979	75.316	49.843	75.316	1.0369	189870000	809	HAQYRRNKFKKTRYGSQEHPIGDKSFQNYIR	UID1364			1
A0A0G2JW88	1717	A0A0G2JW88	A0A0G2JW88			-S1717	0.00788237	0.092683	-0.0885854	0.00788237	0.939111	0.21111	0.201229	0.939111	S	3							0.996631	0.000583862	110.55	72.182	110.55	-0.34403	318040000	1717	SQERERAKLLKASGVSRQEEGKAAVGLTGND	UID1368			1
A0A0G2JW88;Q5M7W5;Q5M7W5-2	1862;786;712	A0A0G2JW88	A0A0G2JW88	Microtubule-associated protein 4	Map4	Map4-S1862	0.0253762	-0.0663376	0.00719823	0.0253762	0.629733	0.0813475	0.872368	0.629733	S	3							0.940876	1.9e-105	271.67	240.48	89.041	-0.64546	2410800000	1862	LRPGPKTTPTISKATSPSTLVSTGSSSRSPS	UID1369			1
A0A0G2JW88;Q5M7W5;Q5M7W5-2	1871;795;721	A0A0G2JW88	A0A0G2JW88	Microtubule-associated protein 4	Map4	Map4-S1871	0.0370928	0.105712	-0.0459448	0.0370928	0.480153	0.0482823	0.351091	0.480153	S	2							0.989369	3.31e-140	283.13	256.42	283.13	-0.21913	132110000	1871	TISKATSPSTLVSTGSSSRSPSTTLPKRPTT	UID1371			1
A0A0G2JW88;Q5M7W5;Q5M7W5-2	1875;799;725	A0A0G2JW88	A0A0G2JW88	Microtubule-associated protein 4	Map4	Map4-S1875	-0.0522758	0.0152458	0.0308819	-0.0522758	0.570025	0.869753	0.723155	0.570025	S	3							0.971162	1.1e-73	224.83	207.23	220.53	-1.0638	567820000	1875	ATSPSTLVSTGSSSRSPSTTLPKRPTTTKTE	UID1374			1
A0A0G2JW88;Q5M7W5;Q5M7W5-2	1877;801;727	A0A0G2JW88	A0A0G2JW88	Microtubule-associated protein 4	Map4	Map4-S1877	-0.0398951	0.0286461	0.0191463	-0.0398951	0.564328	0.687318	0.776442	0.564328	S	3							0.745709	0.000636019	74.269	56.101	64.654	0.42956	74617000	1877	SPSTLVSTGSSSRSPSTTLPKRPTTTKTEGK	UID1375			1
A0A0G2JW88;Q5M7W5;Q5M7W5-2	231;231;231	A0A0G2JW88	A0A0G2JW88	Microtubule-associated protein 4	Map4	Map4-S231	0.0658311	0.103453	0.228337	0.0658311	0.276797	0.0934283	0.000320089	0.276797	S	3							1	0.00901497	125.48	58.859	84.17	0.22249	495970000	231	TAQPATELSKAVDLESVKEQLPAKALEMMAG	UID1376			1
A0A0G2JW88	871	A0A0G2JW88	A0A0G2JW88			-S871	0.045168	-0.0213899	0.0667476	0.045168	0.285886	0.672666	0.116382	0.285886	S	3							0.986135	0.0133269	84.615	42.424	84.615	-0.2366	95118000	871	LHPKPLVDTGRAVSPSSVKGAPVDSSAHEVS	UID1378			1
A0A0G2JW88	835	A0A0G2JW88	A0A0G2JW88			-S835	2.45e-05	-0.069649	-0.0685236	2.45e-05	0.999967	0.198227	0.191436	0.999967	S	4							0.99963	3.17e-110	242.83	221.06	192.07	-1.0681	1371300000	835	KAQLKPRVEDDHRDKSPLSENQDNLLQQEEE	UID1380			1
A0A0G2JW88	852	A0A0G2JW88	A0A0G2JW88			-S852	-0.0133685	0.120469	-0.00600371	-0.0133685	0.925739	0.258263	0.960902	0.925739	S	4							1	2.67e-65	208.86	176.35	204.88	0.81748	639700000	852	LSENQDNLLQQEEERSPAVLHPKPLVDTGRA	UID1382			1
A0A0G2JW88;Q5M7W5;Q5M7W5-2	330;330;330	A0A0G2JW88	A0A0G2JW88	Microtubule-associated protein 4	Map4	Map4-S330	-0.0960125	0.0197767	0.0112487	-0.0960125	0.00160188	0.647756	0.735659	0.00160188	S	3							0.63953	0.000521022	97.129	82.253	97.129	-0.12198	38713000	330	AAQVKDTMSSVEPDISSAKNTAPPTEEETVP	UID1385			1
A0A0G2JW88;Q5M7W5;Q5M7W5-2	522;522;522	A0A0G2JW88	A0A0G2JW88	Microtubule-associated protein 4	Map4	Map4-S522	0.0255829	-0.0412435	0.0407021	0.0255829	0.682926	0.323381	0.351091	0.682926	S	2							0.999191	9.85e-67	247.69	217.36	247.69	-0.15988	12613000000	522	PLSEEEVASIKDVSPSPETETAKNADLHSGT	UID1387			1;2
A0A0G2JW88	1394	A0A0G2JW88	A0A0G2JW88			-S1394	-0.200934	0.346612	0.276062	-0.200934	5.17e-05	6.9e-07	5.01e-05	5.17e-05	S	3							1	4.53e-12	128.52	108.1	73.632	-0.075063	65477000	1394	QVGKEDNSFPDSSRKSEQDNNFKLFAQDMCS	UID1389			1
A0A0G2JW88;Q5M7W5;Q5M7W5-2	260;260;260	A0A0G2JW88	A0A0G2JW88	Microtubule-associated protein 4	Map4	Map4-S260	0.0405774	-0.00877309	0.142366	0.0405774	0.505427	0.879188	0.00549489	0.505427	S	2							0.999898	4.81e-256	319.32	292.35	319.32	0.6974	9550000000	260	AGQTTDAVPSKESEGSPDTDAAPGPDTDVTL	UID1391			1;2
A0A0G2JW88	1453	A0A0G2JW88	A0A0G2JW88			-S1453	0.0509367	0.331141	0.16795	0.0509367	0.628438	0.000795452	0.0658204	0.628438	S	3							1	4.4e-05	149.02	119.08	149.02	0.37239	113180000	1453	TCTEAQKKFSSLGDHSLKNKGGLADYSANGE	UID1393			1
A0A0G2JW88	893	A0A0G2JW88	A0A0G2JW88			-S893	-0.0243774	0.0252064	0.0978617	-0.0243774	0.667733	0.65293	0.0339019	0.667733	S	2							1	0.000860224	113.56	97.669	113.56	0.38612	60246000	893	VDSSAHEVSTLRGGCSPLLGQEIMNRVPKPT	UID1396			1
A0A0G2JW88	1213	A0A0G2JW88	A0A0G2JW88			-S1213	-0.220903	0.293048	-0.0531407	-0.220903	0.000122781	5.97e-06	0.377675	0.000122781	S	4							0.865701	2.95e-32	186.06	159.58	164.94	-0.43385	117170000	1213	GQISPKIHTPLFSHTSSTATEEVADTKSKKV	UID1397			1
A0A0G2JW88	2052	A0A0G2JW88	A0A0G2JW88			-S2052	-0.140226	0.235806	0.0242285	-0.140226	8.5e-05	8.45e-07	0.579848	8.5e-05	S	4							0.943306	0.00443608	83.243	41.331	52.79	-0.77247	22316000	2052	PPAGKVQIVSKKVSYSHIQSKCGSKDNIKHV	UID1400			1
A0A0G2JW88;Q5M7W5;Q5M7W5-2	1978;902;828	A0A0G2JW88	A0A0G2JW88	Microtubule-associated protein 4	Map4	Map4-S1978	0.0612082	-0.0481615	-0.0654209	0.0612082	0.596937	0.660283	0.413136	0.596937	S	3							0.997531	0.000576347	155.47	110.04	99.011	1.62	628500000	1978	PSSSAPRVSRLATTVSAPDLKSVRSKVGSTE	UID1401			1
A0A0G2JW88	1177	A0A0G2JW88	A0A0G2JW88			-S1177	-0.0240871	-0.0038725	0.05179	-0.0240871	0.721567	0.954279	0.380089	0.721567	S	4							1	6.25e-05	107.06	85.806	51.348	-1.2156	306030000	1177	YPVQPSRMEGREEIVSPPCIEKQSNDGNVAH	UID1402			1
A0A0G2JW88;Q5M7W5;Q5M7W5-2	535;535;535	A0A0G2JW88	A0A0G2JW88	Microtubule-associated protein 4	Map4	Map4-S535	0.0617923	-0.0148128	-0.00419518	0.0617923	0.103896	0.731801	0.931168	0.103896	S	4							0.9021	3.68e-13	102.55	90.396	102.55	0.70334	95245000	535	SPSPETETAKNADLHSGTELTLDNSMTPPSD	UID1403			1
A0A0G2JW88	1195	A0A0G2JW88	A0A0G2JW88			-S1195	0.129416	0.0961977	0.0908693	0.129416	0.000553624	0.0178081	0.00921664	0.000553624	S	4							0.999988	4.4e-18	145.34	127.43	145.34	0.055448	39873000	1195	CIEKQSNDGNVAHKNSVLGQISPKIHTPLFS	UID1406			1
A0A0G2JW88	1201	A0A0G2JW88	A0A0G2JW88			-S1201	0.0496438	0.0105004	0.126883	0.0496438	0.214301	0.826837	0.00208842	0.214301	S	2							1	2.05e-08	193.04	167.86	178.49	-0.40424	3471900000	1201	NDGNVAHKNSVLGQISPKIHTPLFSHTSSTA	UID1407			1
A0A0G2JW88;Q5M7W5;Q5M7W5-2	1971;895;821	A0A0G2JW88	A0A0G2JW88	Microtubule-associated protein 4	Map4	Map4-S1971	-0.192196	0.391712	0.220739	-0.192196	1.86e-05	3.99e-07	0.000748935	1.86e-05	S	3							0.999637	0.00404543	85.522	60.136	85.522	-0.68084	28617000	1971	KKPTSTKPSSSAPRVSRLATTVSAPDLKSVR	UID1409			1
A0A0G2JW88	1185	A0A0G2JW88	A0A0G2JW88			-S1185	-0.0199627	0.119641	0.0498167	-0.0199627	0.809143	0.0282302	0.447402	0.809143	S	3							1	0.00301205	86.944	69.471	77.204	-0.25118	30874000	1185	EGREEIVSPPCIEKQSNDGNVAHKNSVLGQI	UID1410			1
A0A0G2JW88;Q5M7W5	1814;738	A0A0G2JW88	A0A0G2JW88	Microtubule-associated protein 4	Map4	Map4-S1814	0.0178314	0.08572	0.00258866	0.0178314	0.846651	0.197416	0.97719	0.846651	S	3							0.960209	4.75e-06	109.37	93.978	85.737	0.87602	100390000	1814	APHKRPAAATATARPSTLPARDLKPKPITET	UID1411			1
A0A0G2JW88	1016	A0A0G2JW88	A0A0G2JW88			-S1016	-0.168285	0.172057	-0.0337925	-0.168285	4.46e-06	0.000213244	0.515847	4.46e-06	S	4							0.499997	0.00395884	68.187	51.307	68.187	-2.1135	5515300	1016	RKGRGPGKVRAGSGKSGGKSEVPFLLDSNKE	UID1412			1
A0A0G2JW88	1020	A0A0G2JW88	A0A0G2JW88			-S1020	-0.168285	0.172057	-0.0337925	-0.168285	4.46e-06	0.000213244	0.515847	4.46e-06	S	4							0.499997	0.00395884	68.187	51.307	68.187	-2.1135	5515300	1020	GPGKVRAGSGKSGGKSEVPFLLDSNKEGRAV	UID1413			1
A0A0G2JW88	1482	A0A0G2JW88	A0A0G2JW88			-S1482	-0.158111	0.496146	0.0677272	-0.158111	0.00286626	2e-08	0.311566	0.00286626	S	5							0.71458	8.66e-05	58.418	43.714	58.418	0.25735	31859000	1482	GEGLTPKSHAVGEPESEQHGSSEHPAQHATE	UID1414			1
A0A0G2JW88;Q5M7W5;Q5M7W5-2	1917;841;767	A0A0G2JW88	A0A0G2JW88	Microtubule-associated protein 4	Map4	Map4-S1917	0.15675	-0.0964146	-0.235139	0.15675	0.288372	0.575287	0.0681899	0.288372	S	3							0.979692	0.00520945	131.62	65.07	94.409	0.11137	80795000	1917	KSATADLSRSKTTSASSVKRNTTPTGATPPA	UID1418			1
A0A0G2JW88;Q5M7W5;Q5M7W5-2	1918;842;768	A0A0G2JW88	A0A0G2JW88	Microtubule-associated protein 4	Map4	Map4-S1918	0.145997	-0.180208	-0.438148	0.145997	0.283503	0.209666	0.00348213	0.283503	S	3							0.993954	1.71e-05	187.22	98.846	101.48	-0.36912	557630000	1918	SATADLSRSKTTSASSVKRNTTPTGATPPAG	UID1419			1
A0A0G2JW88;Q5M7W5;Q5M7W5-2	1991;915;841	A0A0G2JW88	A0A0G2JW88	Microtubule-associated protein 4	Map4	Map4-S1991	0.0810357	-0.127914	0.0867131	0.0810357	0.322817	0.0783304	0.150381	0.322817	S	3							0.87478	0.0074403	154.01	115.26	91.087	-0.39782	3063900000	1991	TVSAPDLKSVRSKVGSTENMKHQPGGGRAKV	UID1420			1
A0A0G2JW88;Q5M7W5;Q5M7W5-2	1948;872;798	A0A0G2JW88	A0A0G2JW88	Microtubule-associated protein 4	Map4	Map4-S1948	0.0559794	0.110924	0.165341	0.0559794	0.646562	0.28061	0.0652038	0.646562	S	2							0.991575	4.07e-14	204.56	154.09	204.56	-0.058755	156010000	1948	GMASTRVKPMSAPCRSSVALSVDKKPTSTKP	UID1421			1
A0A0G2JW88;Q5M7W5;Q5M7W5-2	1949;873;799	A0A0G2JW88	A0A0G2JW88	Microtubule-associated protein 4	Map4	Map4-S1949	0.0743777	0.120326	0.17663	0.0743777	0.596481	0.337584	0.0869733	0.596481	S	3							0.561574	0.00413851	91.313	75.339	57.164	0.95874	59832000	1949	MASTRVKPMSAPCRSSVALSVDKKPTSTKPS	UID1422			1
A0A0G2JW88;Q5M7W5;Q5M7W5-2	610;610;610	A0A0G2JW88	A0A0G2JW88	Microtubule-associated protein 4	Map4	Map4-S610	0.00227527	0.153818	0.0274429	0.00227527	0.945729	0.000203618	0.284874	0.945729	S	3							0.805114	8.12e-05	157.19	135.43	157.19	2.6855	23475000	610	PCTISPEPVKAADQKSTLPVDEGSPLEKLEQ	UID1423			1
A0A0G2JW88;Q5M7W5;Q5M7W5-2	618;618;618	A0A0G2JW88	A0A0G2JW88	Microtubule-associated protein 4	Map4	Map4-S618	0.0529654	-0.0497338	0.109827	0.0529654	0.411671	0.189385	0.0370176	0.411671	S	3							1	6.87e-42	230.54	194.12	164.15	-0.43313	2419900000	618	VKAADQKSTLPVDEGSPLEKLEQKETSGSQP	UID1424			1
A0A0G2JW88;Q5M7W5;Q5M7W5-2	2123;978;904	A0A0G2JW88	A0A0G2JW88	Microtubule-associated protein 4	Map4	Map4-S2123	0.0702255	-0.0903969	0.0919698	0.0702255	0.24526	0.11849	0.0517544	0.24526	S	3							1	1.23e-38	214.94	165.73	49.134	3.4498	11576000000	2123	SQKLNFKEKAQAKVGSLDNVGHLPAGGTVKT	UID1425			1;2
A0A0G2JW88;Q5M7W5;Q5M7W5-2	509;509;509	A0A0G2JW88	A0A0G2JW88	Microtubule-associated protein 4	Map4	Map4-S509	-0.0954378	0.0640181	0.0232439	-0.0954378	0.00211596	0.0140509	0.522058	0.00211596	S	3							0.999999	8.44e-12	129.29	110.69	129.29	2.3919	892570000	509	LPETKVTEFNNVTPLSEEEVASIKDVSPSPE	UID1430			1;2
A0A0G2JW88;Q5M7W5;Q5M7W5-2	515;515;515	A0A0G2JW88	A0A0G2JW88	Microtubule-associated protein 4	Map4	Map4-S515	-0.0175901	0.0125261	0.0192626	-0.0175901	0.571945	0.676233	0.503949	0.571945	S	2							0.999994	6.42e-76	203.26	167.6	203.26	-0.73697	1018800000	515	TEFNNVTPLSEEEVASIKDVSPSPETETAKN	UID1431			1;2
F7FKI5;D4A5G8;A0A0G2JW90;P26284	311;312;312;312	F7FKI5	F7FKI5	Pyruvate dehydrogenase E1 component subunit alpha;Pyruvate dehydrogenase E1 component subunit alpha, somatic form, mitochondrial	Pdha1;Pdha1l1	Pdha1;Pdha1l1-S311	0.0303491	-0.00322628	-0.000366405	0.0303491	0.494056	0.953226	0.994756	0.494056	S	3							1	0.00119324	103.14	57.164	56.122	0.83785	248940000	311	PGVSYRTREEIQEVRSKSDPIMLLKDRMVNS	UID1432			1
F7FKI5;D4A5G8;A0A0G2JW90;P26284	330;331;331;331	F7FKI5	F7FKI5	Pyruvate dehydrogenase E1 component subunit alpha;Pyruvate dehydrogenase E1 component subunit alpha, somatic form, mitochondrial	Pdha1;Pdha1l1	Pdha1;Pdha1l1-S330	0.110857	-0.0494643	0.0971439	0.110857	0.000537618	0.234576	0.0077894	0.000537618	S	3							0.999983	0.000157819	126.07	95.583	126.07	-0.33416	22322000	330	PIMLLKDRMVNSNLASVEELKEIDVEVRKEI	UID1433			1
F7FKI5;D4A5G8;A0A0G2JW90;P26284	21;21;21;21	F7FKI5	F7FKI5	Pyruvate dehydrogenase E1 component subunit alpha;Pyruvate dehydrogenase E1 component subunit alpha, somatic form, mitochondrial	Pdha1;Pdha1l1	Pdha1;Pdha1l1-S21	0.00259343	0.0396022	-0.0517648	0.00259343	0.982649	0.66059	0.490389	0.982649	S	3							1	0.000988752	94.532	75.709	88.78	-1.2735	66100000	21	AAVSRVLAGAAQKPASRVLVASRNFANDATF	UID1434			1
F7FKI5;D4A5G8;A0A0G2JW90;P26284	231;232;232;232	F7FKI5	F7FKI5	Pyruvate dehydrogenase E1 component subunit alpha;Pyruvate dehydrogenase E1 component subunit alpha, somatic form, mitochondrial	Pdha1;Pdha1l1	Pdha1;Pdha1l1-S231	0.148063	-0.253714	-0.0887108	0.148063	0.0494454	0.00351533	0.351673	0.0494454	S	1							0.999765	3.62e-06	184.27	143.92	183.08	-0.21745	183000000000	231	PCIFICENNRYGMGTSVERAAASTDYYKRGD	UID1435			1
F7FKI5;D4A5G8;A0A0G2JW90;P26284	292;293;293;293	F7FKI5	F7FKI5	Pyruvate dehydrogenase E1 component subunit alpha;Pyruvate dehydrogenase E1 component subunit alpha, somatic form, mitochondrial	Pdha1;Pdha1l1	Pdha1;Pdha1l1-S292	-0.0268237	0.136871	-0.00613873	-0.0268237	0.739441	0.0177715	0.939723	0.739441	S	3							0.999938	4.38e-06	161.08	136.52	117.53	0.38655	48905000000	292	GPILMELQTYRYHGHSMSDPGVSYRTREEIQ	UID1436			1;2
F7FKI5;D4A5G8;A0A0G2JW90;P26284	294;295;295;295	F7FKI5	F7FKI5	Pyruvate dehydrogenase E1 component subunit alpha;Pyruvate dehydrogenase E1 component subunit alpha, somatic form, mitochondrial	Pdha1;Pdha1l1	Pdha1;Pdha1l1-S294	0.0159734	0.102835	0.0226979	0.0159734	0.894876	0.215993	0.819994	0.894876	S	3							0.993484	5.95e-16	200.79	160.76	82.85	-0.045928	17489000000	294	ILMELQTYRYHGHSMSDPGVSYRTREEIQEV	UID1437			1;2
F7FKI5;D4A5G8;A0A0G2JW90;P26284	299;300;300;300	F7FKI5	F7FKI5	Pyruvate dehydrogenase E1 component subunit alpha;Pyruvate dehydrogenase E1 component subunit alpha, somatic form, mitochondrial	Pdha1;Pdha1l1	Pdha1;Pdha1l1-S299	-0.0673207	0.044777	0.0729431	-0.0673207	0.352102	0.605703	0.336705	0.352102	S	2							1	6.73e-20	204.94	183.64	204.94	-1.015	9717700000	299	QTYRYHGHSMSDPGVSYRTREEIQEVRSKSD	UID1438			1;2
Q6DGF2;A0A0G2JW94	299;182	Q6DGF2	Q6DGF2		Clint1	Clint1-S299	0.0313267	0.00565854	0.209548	0.0313267	0.660272	0.91203	0.00126491	0.660272	S	4							0.999462	5.55e-136	241.25	223.58	124.59	-0.19859	2713800000	299	TIDLGAAAHYTGDKASPDQNASTHTPQSSAK	UID1439			1
Q6DGF2;A0A0G2JW94	227;110	Q6DGF2	Q6DGF2		Clint1	Clint1-S227	-0.101795	0.0193715	0.0236094	-0.101795	0.21005	0.865991	0.829513	0.21005	S	3							1	1.57e-05	125.72	55.741	112.94	1.7459	96546000	227	IDDTISKFRRKDREDSPERCSDSDEEKKARR	UID1440			1
B5DF63;D3ZKE6;A0A0G2JWA5;P0C219	545;586;607;652	B5DF63	B5DF63	Sarcolemmal membrane-associated protein	Slmap	Slmap-S545	-0.102729	-0.128922	-0.155581	-0.102729	3.99e-05	0.000106767	3.83e-06	3.99e-05	S	2							1	0.00209878	167.99	135.92	167.99	0.15169	299490000	545	LKKVRAELEGWRKAASEYEEEIRSLQSTFQL	UID1442			1
A0A0G2JWA8;A0A0G2K9T4;M9MMM9;A0A0G2JU82;D3ZHV2	4477;4405;2382;2382;2454	A0A0G2JWA8	A0A0G2JWA8	Microtubule-actin cross-linking factor 1	Macf1	Macf1-S4477	-0.046125	-0.0395918	-0.0084414	-0.046125	0.256233	0.414151	0.87393	0.256233	S	3							1	0.0189068	60.434	39.563	59.607	-0.49964	10168000	4477	QAESNKAFLAELEQNSPKIQKVKEALAGLLE	UID1444			1
A0A0G2JWA8;A0A0G2K9T4	2832;2781	A0A0G2JWA8	A0A0G2JWA8			-S2832	-0.0174076	-0.0580578	0.0539886	-0.0174076	0.841581	0.354876	0.388864	0.841581	S	4							0.545852	1.09e-129	216.35	192.87	216.35	-0.28646	299060000	2832	ISVEMEGQRQDEEKASSDNEVSASIVSPGGL	UID1445			1
A0A0G2JWA8;A0A0G2K9T4;M9MMM9;A0A0G2JU82;D3ZHV2	280;229;208;208;280	A0A0G2JWA8	A0A0G2JWA8	Microtubule-actin cross-linking factor 1	Macf1	Macf1-S280	-0.0292237	0.0160807	-0.00412307	-0.0292237	0.492505	0.726135	0.924424	0.492505	S	3							1	0.00154584	82.877	65.799	82.877	2.8784	138350000	280	LGVTRLLDAEDVDVPSPDEKSVITYVSSIYD	UID1446			1
A0A0G2JWA8;A0A0G2K9T4;M9MMM9;A0A0G2JU82;D3ZHV2	3883;3832;1788;1788;1860	A0A0G2JWA8	A0A0G2JWA8	Microtubule-actin cross-linking factor 1	Macf1	Macf1-S3883	0.0377024	-0.0623499	0.0615851	0.0377024	0.611277	0.20413	0.268924	0.611277	S	4							0.996068	3.46e-06	156.17	114.52	85.576	-0.46343	410300000	3883	GSSPEALNSLLKRQGSFSEDVISHKGDLRFV	UID1450			1
Q9QX19;E9PSL7;A0A0G2JWA9	1584;2021;2035	Q9QX19	Q9QX19		Cit	Cit-S1584	0.0666166	-0.141231	-0.0618864	0.0666166	0.560801	0.0910228	0.527807	0.560801	S	3							0.99995	0.00951134	69.188	38.704	58.577	0.48765	34974000	1584	REKSPGRMLSTRRERSPGRLFEDSSRGRLPA	UID1455			1
Q5XI19;A0A0G2JWC7	339;339	Q5XI19	Q5XI19		Fermt2	Fermt2-S339	0.00529061	-0.0145585	-0.02773	0.00529061	0.939879	0.814883	0.602856	0.939879	S	4							1	2.24e-74	188.54	145.25	171.56	-0.51586	5474900000	339	INKLSIMTSENHLNNSDKEVDEVDAALSDLE	UID1457			1
A0A0G2JWD2;Q5XI81	444;449	A0A0G2JWD2	A0A0G2JWD2	Fragile X mental retardation syndrome-related protein 1	Fxr1	Fxr1-S444	-0.00112839	0.0611338	0.0583872	-0.00112839	0.990465	0.356446	0.329939	0.990465	S	2							1	4.95e-97	258.87	237.33	74.769	1.2802	3750400000	444	LSNPSETESERKDELSDWSLAGEDDRETRHQ	UID1458			1;2
A0A0G2JWD2;Q5XI81	447;452	A0A0G2JWD2	A0A0G2JWD2	Fragile X mental retardation syndrome-related protein 1	Fxr1	Fxr1-S447	-0.0145464	0.00249838	0.029221	-0.0145464	0.901218	0.982153	0.758263	0.901218	S	2							1	5.24e-146	284.53	246.15	74.769	1.2802	2369600000	447	PSETESERKDELSDWSLAGEDDRETRHQRDS	UID1459			1;2
A0A0G2JWD2;Q5XI81	509;514	A0A0G2JWD2	A0A0G2JWD2	Fragile X mental retardation syndrome-related protein 1	Fxr1	Fxr1-S509	0.00112104	0.0126974	0.0563709	0.00112104	0.988981	0.843528	0.295898	0.988981	S	4							0.999526	1.14e-166	258.97	254.48	252.18	-0.29518	1936000000	509	KDPDSNPYSLLDNTESDQTADTDASESHHST	UID1460			1
A0A0G2JWD2;Q5XI81	433;438	A0A0G2JWD2	A0A0G2JWD2	Fragile X mental retardation syndrome-related protein 1	Fxr1	Fxr1-S433	0.0259351	0.0116887	0.131819	0.0259351	0.627489	0.842939	0.00559124	0.627489	S	3							0.998947	4.18e-155	270.46	256.3	227.33	-1.0442	3189600000	433	NYTSGYGTNSELSNPSETESERKDELSDWSL	UID1463			1
A0A0G2JWD2;Q5XI81	400;405	A0A0G2JWD2	A0A0G2JWD2	Fragile X mental retardation syndrome-related protein 1	Fxr1	Fxr1-S400	0.0211082	-0.0388626	0.0591233	0.0211082	0.666476	0.319074	0.122661	0.666476	S	2							0.996872	2.11e-62	241.98	219.26	239.37	1.2984	247000000	400	PEKEKGYATDESTVSSVQGSRSYSGRGRGRR	UID1465			1;2
A0A0G2JWD6	276	A0A0G2JWD6	A0A0G2JWD6			-S276	0.0596558	-0.0523673	-0.00058265	0.0596558	0.284818	0.275908	0.994338	0.284818	S	2							1	1.18e-08	196.58	162.39	196.58	-0.60522	9576600000	276	REDDGVEDNEKNFYDSDDEEKKSGKKKPYSM	UID1469			1
A0A0G2JWE1;A0A0G2K6J5;B2GV99;Q64119	57;57;57;57	A0A0G2JWE1	A0A0G2JWE1	Myosin light polypeptide 6	Myl6	Myl6-S57	-0.0434873	0.0261664	-0.109015	-0.0434873	0.491485	0.68495	0.0262166	0.491485	S	3							1	0.0134469	96.668	67.581	96.668	-1.4442	8575300	57	NPTNAEVLKVLGNPKSDEMNVKVLDFEHFLP	UID1471			1
A0A0G2JWE3;Q3SWT4	342;342	A0A0G2JWE3	A0A0G2JWE3	Protein IWS1 homolog	Iws1	Iws1-S342	0.0489316	-0.0406509	-0.00188653	0.0489316	0.346477	0.377829	0.97625	0.346477	S	3							1	3.17e-11	198.57	165.52	59.248	0.32828	643430000	342	KEGDEKVAKRKAAVLSDSEDEDKASAAKKSR	UID1472			1;2
A0A0G2JWE3;Q3SWT4	344;344	A0A0G2JWE3	A0A0G2JWE3	Protein IWS1 homolog	Iws1	Iws1-S344	0.0414029	-0.0151993	-0.00502261	0.0414029	0.523402	0.814997	0.942588	0.523402	S	3							1	1.23e-07	186.58	150.62	59.248	0.32828	672400000	344	GDEKVAKRKAAVLSDSEDEDKASAAKKSRVI	UID1473			1;2
A0A0G2JWE3;Q3SWT4	108;108	A0A0G2JWE3	A0A0G2JWE3	Protein IWS1 homolog	Iws1	Iws1-S108	-0.0552943	-0.0090712	0.0199047	-0.0552943	0.0187584	0.776348	0.476085	0.0187584	S	4							0.965682	1.4e-38	147.97	133.04	147.97	0.61333	33042000	108	SDSESEEHAESPASDSENEAVHQQGSDSEKE	UID1475			1
A0A0G2JWE3;Q3SWT4	27;27	A0A0G2JWE3	A0A0G2JWE3	Protein IWS1 homolog	Iws1	Iws1-S27	0.0479992	-0.0691314	-0.0156184	0.0479992	0.516872	0.311742	0.854505	0.516872	S	3							0.992812	4.07e-177	288.21	277.33	124.82	0.093927	287220000	27	DDGGATPVQDERDSGSDGEDDVNEQHSGSDT	UID1476			1
A0A0G2JWE3;Q3SWT4	44;44	A0A0G2JWE3	A0A0G2JWE3	Protein IWS1 homolog	Iws1	Iws1-S44	-0.150836	0.139074	0.409593	-0.150836	0.0629653	0.207296	0.000182331	0.0629653	S	3							0.916481	4.81e-09	117.57	108.48	117.57	1.0516	13330000	44	GEDDVNEQHSGSDTGSVDRHSENETSDREDG	UID1477			1
A0A0G2JWE3;Q3SWT4	457;457	A0A0G2JWE3	A0A0G2JWE3	Protein IWS1 homolog	Iws1	Iws1-S457	0.0517974	-0.0313764	0.0975433	0.0517974	0.0724907	0.263498	0.00423367	0.0724907	S	3							1	4.57e-53	237.07	209.43	48.527	-0.16275	234300000	457	LEEEKNETQLKEAEDSDSDDNIKRGKHMDFL	UID1478			1;2
A0A0G2JWE3;Q3SWT4	289;289	A0A0G2JWE3	A0A0G2JWE3	Protein IWS1 homolog	Iws1	Iws1-S289	0.377417	-0.594174	-0.00996085	0.377417	0.000671075	1.35e-06	0.936279	0.000671075	S	4							1	1.77e-12	154.95	139.22	154.95	1.5119	31523000	289	KPESEDSDGENKREDSEVQNESDGHADRKGL	UID1479			1
A0A0G2JWE3;Q3SWT4	295;295	A0A0G2JWE3	A0A0G2JWE3	Protein IWS1 homolog	Iws1	Iws1-S295	-0.033895	0.0455538	-0.102009	-0.033895	0.851393	0.776348	0.423937	0.851393	S	4							1	6.06e-25	196.1	172.93	195.13	-0.61947	701140000	295	SDGENKREDSEVQNESDGHADRKGLHSSDSE	UID1480			1
A0A0G2JWE3;Q3SWT4	280;280	A0A0G2JWE3	A0A0G2JWE3	Protein IWS1 homolog	Iws1	Iws1-S280	-0.0318038	0.0491206	0.118937	-0.0318038	0.551026	0.31344	0.00798114	0.551026	S	4							0.997975	2.49e-05	130.72	99.744	130.72	-0.089526	72078000	280	AEDASRHKEKPESEDSDGENKREDSEVQNES	UID1481			1
A0A0G2JWE3;Q3SWT4	307;307	A0A0G2JWE3	A0A0G2JWE3	Protein IWS1 homolog	Iws1	Iws1-S307	-0.000428866	-0.145468	-0.115182	-0.000428866	0.991722	4.11e-06	7.77e-05	0.991722	S	3							0.968358	2.11e-12	194.13	173.47	194.13	0.2623	53270000	307	QNESDGHADRKGLHSSDSEEEEPKRQKIDSD	UID1482			1
A0A0G2JWE3;Q3SWT4	263;263	A0A0G2JWE3	A0A0G2JWE3	Protein IWS1 homolog	Iws1	Iws1-S263	0.0174651	0.0309646	0.0564913	0.0174651	0.841581	0.683741	0.400428	0.841581	S	2							0.998216	7.7e-68	251.96	218.32	183.52	0.14509	195670000	263	SDSESEDPQKGPASDSEAEDASRHKEKPESE	UID1483			1
A0A0G2JWE3;Q3SWT4	54;54	A0A0G2JWE3	A0A0G2JWE3	Protein IWS1 homolog	Iws1	Iws1-S54	0.0424353	-0.0132891	-0.00760846	0.0424353	0.505044	0.854899	0.918642	0.505044	S	4							0.994054	3.08e-11	180.76	166.77	154.74	-0.14473	611710000	54	GSDTGSVDRHSENETSDREDGLTKIHNGTDS	UID1484			1
A0A0G2JWE3;Q3SWT4	321;321	A0A0G2JWE3	A0A0G2JWE3	Protein IWS1 homolog	Iws1	Iws1-S321	0.00449145	0.00197335	0.0328529	0.00449145	0.974783	0.984742	0.756113	0.974783	S	3							1	1.85e-05	184.9	156.92	101.39	-0.23538	5008800000	321	SSDSEEEEPKRQKIDSDDDGEKEGDEKVAKR	UID1485			1
A0A0G2JWE3;Q3SWT4	185;185	A0A0G2JWE3	A0A0G2JWE3	Protein IWS1 homolog	Iws1	Iws1-S185	0.00653884	0.0181213	0.0801559	0.00653884	0.901489	0.689105	0.0353566	0.901489	S	3							0.972861	1.91e-07	176.29	153.69	176.29	-0.35206	181950000	185	SDSESEEPPKPRISDSESEELPKPRISDSES	UID1488			1
A0A0G2JWE3;Q3SWT4	665;665	A0A0G2JWE3	A0A0G2JWE3	Protein IWS1 homolog	Iws1	Iws1-S665	0.0489372	-0.0628051	-0.192233	0.0489372	0.527798	0.371114	0.00721069	0.527798	S	3							0.837574	0.000130005	135.02	107.6	87.083	1.458	49607000	665	REQRDLEQMPQRRRMSSTGGQTPRRDLEKVL	UID1489			1
A0A0G2JWE3;Q3SWT4	383;383	A0A0G2JWE3	A0A0G2JWE3	Protein IWS1 homolog	Iws1	Iws1-S383	0.0116782	-0.00756929	-0.0476276	0.0116782	0.795621	0.843457	0.0526563	0.795621	S	3							0.997222	2.49e-10	129.02	108.93	100.19	0.47966	1163800000	383	DVVSDKSGKREKTVASDSEEEVGKEESSVKK	UID1490			1;2
A0A0G2JWE3;Q3SWT4	365;365	A0A0G2JWE3	A0A0G2JWE3	Protein IWS1 homolog	Iws1	Iws1-S365	0.148985	-0.0848806	0.106884	0.148985	3.84e-08	0.00098407	0.000317303	3.84e-08	S	3							0.996765	1.01e-09	147.09	136.24	147.09	-0.061134	160810000	365	ASAAKKSRVISDADDSDSDVVSDKSGKREKT	UID1493			1
A0A0G2JWF4;F1LR71	193;193	A0A0G2JWF4	A0A0G2JWF4		Aspscr1	Aspscr1-S193	0.0256737	-0.0172068	-0.0375744	0.0256737	0.647427	0.763558	0.43781	0.647427	S	4							0.941034	1.15e-99	215.4	199.78	185.97	0.53527	1341000000	193	TGKQESIAVRSKPPGSPVSSMSADQASSSPL	UID1501			1
A0A0G2JWF4;F1LR71	196;196	A0A0G2JWF4	A0A0G2JWF4		Aspscr1	Aspscr1-S196	-0.0277525	-0.0530414	-0.0860867	-0.0277525	0.426614	0.0643735	0.0191863	0.426614	S	3							0.640237	6.72e-84	195.92	179.3	132.81	0.05373	135290000	196	QESIAVRSKPPGSPVSSMSADQASSSPLLPL	UID1502			1
D4A2C4;A0A0G2JWF7	692;742	D4A2C4	D4A2C4		Morc2	Morc2-S692	0.0669709	-0.067921	0.0552669	0.0669709	0.307289	0.350047	0.445307	0.307289	S	4							1	9.82e-10	164.2	148.06	79.762	0.0085208	134920000	692	KQSMASSGRKRSLVVSDEEEAEEEAEKRKER	UID1511			1;2
G3V6A8;A0A0G2JWG6	908;949	G3V6A8	G3V6A8		Golgb1	Golgb1-S908	-0.0217729	0.290167	0.14374	-0.0217729	0.647185	7.42e-06	0.0041095	0.647185	S	3							0.715489	0.000795218	95.662	72.589	95.662	0.055167	49890000	908	EGAKKEQVEDSGAESSPKHGPHESSAQEPVC	UID1513			1
G3V6A8;A0A0G2JWG6	498;539	G3V6A8	G3V6A8		Golgb1	Golgb1-S498	0.00970215	0.00736529	-0.0190155	0.00970215	0.881559	0.900701	0.734663	0.881559	S	4							0.725299	1e-107	263.26	242.37	127.92	2.0985	897120000	498	CEVSTAGIALLNRSDSSTEESGQDVLENTFS	UID1514			1
G3V6A8;A0A0G2JWG6	1740;1781	G3V6A8	G3V6A8		Golgb1	Golgb1-S1740	-0.2129	0.145907	0.137674	-0.2129	2.4e-07	8.2e-05	0.000133321	2.4e-07	S	3							0.999215	0.000250191	125.5	91.816	125.5	1.3822	41613000	1740	VTEAVVGKSQEQDSLSENAKLEDAEATLLAN	UID1515			1
A0A0G2JWJ3	116	A0A0G2JWJ3	A0A0G2JWJ3			-S116	-0.0453778	-0.0542968	-0.0771694	-0.0453778	0.00205817	0.0546599	0.00136479	0.00205817	S	3							0.997593	1.06e-11	133.86	110.62	99.711	1.4042	25247000	116	NIIDRFQKASVSGPNSPSESRRERTYRPGSA	UID1516			1
A0A0G2JWK2;Q00566;Q00566-2	68;68;96	A0A0G2JWK2	A0A0G2JWK2	Methyl-CpG-binding protein 2	Mecp2	Mecp2-S68	0.0616634	-0.0165227	0.0609217	0.0616634	0.0218187	0.691368	0.0525626	0.0218187	S	3							0.838519	2.42e-26	150.64	132.82	150.64	-0.17131	75585000	68	SAEPAEAGKAETSESSGSAPAVPEASASPKQ	UID1520			1;2
A0A0G2JWK2;Q00566;Q00566-2	78;78;106	A0A0G2JWK2	A0A0G2JWK2	Methyl-CpG-binding protein 2	Mecp2	Mecp2-S78	0.0366861	-0.0348634	-0.00687969	0.0366861	0.207961	0.301437	0.864323	0.207961	S	2							0.91189	1.14e-146	280.63	246.2	275.31	-0.80138	409000000	78	ETSESSGSAPAVPEASASPKQRRSIIRDRGP	UID1522			1
A0A0G2JWK2;Q00566;Q00566-2	80;80;108	A0A0G2JWK2	A0A0G2JWK2	Methyl-CpG-binding protein 2	Mecp2	Mecp2-S80	-0.0154967	-0.00668588	-0.0237212	-0.0154967	0.658116	0.854923	0.417659	0.658116	S	3							0.987816	2.75e-206	301.93	262.92	159.16	-1.4732	22642000000	80	SESSGSAPAVPEASASPKQRRSIIRDRGPMY	UID1523			1;2
A0A0G2JWK2;Q00566;Q00566-2	421;421;449	A0A0G2JWK2	A0A0G2JWK2	Methyl-CpG-binding protein 2	Mecp2	Mecp2-S421	0.0866852	-0.0918757	-0.085367	0.0866852	0.0235101	0.0251591	0.0462085	0.0235101	S	3	+	activity, induced	cell differentiation, altered; transcription, induced				0.997361	0.0043121	93.623	68.406	82.069	-1.3827	55296000	421	LSSSICKEEKMPRAGSLESDGCPKEPAKTQP	UID1524	CAMK2	Q9UQM7;P11798	1
A0A0G2JWK2;Q00566;Q00566-2	13;13;41	A0A0G2JWK2	A0A0G2JWK2	Methyl-CpG-binding protein 2	Mecp2	Mecp2-S13	-0.0496776	0.0538232	-0.016087	-0.0496776	0.338402	0.2356	0.770485	0.338402	S	2							1	0.00119787	142.39	104.71	142.39	-0.29813	129640000	13	___MVAGMLGLREEKSEDQDLQGLKEKPLKF	UID1528			1
A0A0G2JWK2;Q00566;Q00566-2	360;360;388	A0A0G2JWK2	A0A0G2JWK2	Methyl-CpG-binding protein 2	Mecp2	Mecp2-S360	0.0769124	-0.171258	-0.167672	0.0769124	0.386105	0.0435801	0.0804819	0.386105	S	3							0.988089	0.00206169	97.911	74.307	97.911	0.84369	714010000	360	KSKESSPKGRSSSASSPPKKEHHHHHHHAES	UID1530			1
A0A0G2JWK2;Q00566;Q00566-2	164;164;192	A0A0G2JWK2	A0A0G2JWK2	Methyl-CpG-binding protein 2	Mecp2	Mecp2-S164	0.0762095	-0.133685	-0.0370115	0.0762095	0.000286496	3.02e-08	0.102185	0.000286496	S	3							0.996438	1.67e-126	256.75	224.34	256.75	0.79024	210120000	164	SLDPNDFDFTVTGRGSPSRREQKPPKKPKSP	UID1531			1
A0A0G2JWK7;P31232	172;166	A0A0G2JWK7	A0A0G2JWK7	Transgelin	Tagln	Tagln-S172	-0.369041	0.465577	0.136478	-0.369041	6.88e-07	8.73e-09	0.0961636	6.88e-07	S	3							0.96499	0.0143814	67.118	39.469	65.495	1.792	29414000	172	WFMKKAQEHKREFTDSQLQEGKHVIGLQMGS	UID1533			1
A0A0G2JWK7;P31232	187;181	A0A0G2JWK7	A0A0G2JWK7	Transgelin	Tagln	Tagln-S187	-0.0201003	0.0592966	-0.124238	-0.0201003	0.830641	0.475163	0.0768362	0.830641	S	3							1	0.000542325	110.31	79.694	64.224	-0.092624	115270000	187	SQLQEGKHVIGLQMGSNRGASQAGMTGYGRP	UID1535			1
A0A0G2JWL1	11	A0A0G2JWL1	A0A0G2JWL1			-S11	0.0800302	-0.0757594	-0.0690049	0.0800302	0.00809326	0.0155279	0.0185259	0.00809326	S	3							1	0.000256878	100.45	75.515	93.371	-0.97277	32311000	11	_____MRGRRAPRPGSAEVPAAARDAETLRA	UID1536			1
A0A0G2JWL3;F1LM28;P97526	2460;2484;2496	A0A0G2JWL3	A0A0G2JWL3	Neurofibromin	Nf1	Nf1-S2460	-0.0194964	-0.0197189	0.0185091	-0.0194964	0.787552	0.777419	0.76336	0.787552	S	2							0.973273	8.4e-30	197.71	166.1	176.01	0.066326	294780000	2460	SEGYLAATYPAVGQTSPRARKSMSLDMGQPS	UID1537			1
A0A0G2JWL3;F1LM28;P97526	2762;2786;2798	A0A0G2JWL3	A0A0G2JWL3	Neurofibromin	Nf1	Nf1-S2762	0.0272414	0.0105739	0.0798174	0.0272414	0.720592	0.900701	0.195855	0.720592	S	3							0.972811	0.00140449	97.813	46.537	86.344	-0.54831	47269000	2762	SPTTGHCNSGRTRHGSASQVQKQRSAGSFKR	UID1538			1
A0A0G2JWL3;F1LM28;P97526	2488;2512;2524	A0A0G2JWL3	A0A0G2JWL3	Neurofibromin	Nf1	Nf1-S2488	0.0122906	-0.0368181	-0.108467	0.0122906	0.843927	0.475163	0.0259714	0.843927	S	3							0.999951	0.00157206	139.76	110.67	84.352	0.27662	172970000	2488	QPSQANTKKLLGTRKSFDHLISDTKAPKRQE	UID1539			1
A0A0G2JWL3;F1LM28;P97526	2468;2492;2504	A0A0G2JWL3	A0A0G2JWL3	Neurofibromin	Nf1	Nf1-S2468	-0.099032	0.171063	0.000709668	-0.099032	2.4e-05	2.57e-07	0.982012	2.4e-05	S	3							0.824085	0.000255996	98.227	84.321	98.227	3.5154	34390000	2468	YPAVGQTSPRARKSMSLDMGQPSQANTKKLL	UID1540			1
A0A0G2JWM2;Q5RJQ4	368;330	A0A0G2JWM2	A0A0G2JWM2	NAD-dependent protein deacetylase sirtuin-2	Sirt2	Sirt2-S368	-0.044398	0.0655499	-0.0271981	-0.044398	0.258313	0.0982539	0.492223	0.258313	S	3							0.949154	1.43e-41	154.35	142.39	98.839	-2.4012	123510000	368	DAQSGSQASNPSATVSPRKSPPPAKEAARTK	UID1541			1
A0A0G2JWM4	236	A0A0G2JWM4	A0A0G2JWM4			-S236	-0.0448196	-0.0080047	0.0487401	-0.0448196	0.442344	0.911661	0.394573	0.442344	S	2							0.999995	4.44e-289	334.51	294.93	311.58	2.1521	302860000	236	TNKVTLYNTDQDGSDSPRSSLNNSLSDQSLA	UID1544			1
A0A0G2JWM5;Q5XIN3	420;386	A0A0G2JWM5	A0A0G2JWM5	TRAF3-interacting protein 1	Traf3ip1	Traf3ip1-S420	0.0282364	-0.0937692	-0.066061	0.0282364	0.70221	0.100404	0.227382	0.70221	S	3							0.906865	1.44e-10	131.09	118.53	131.09	-1.1151	39058000	420	NAEPEPAVKQKGDSPSDAEGEAVPTSQDKLE	UID1545			1
A0A0G2JWN9;E9PTN1	456;462	A0A0G2JWN9	A0A0G2JWN9		Brd8	Brd8-S456	-0.0116176	-0.059541	-0.0520538	-0.0116176	0.875296	0.260085	0.268924	0.875296	S	2							1	0.00603371	105.17	76.772	105.17	1.6537	100480000	456	KEECFRSGVAEAPGGSKAPSIDGKEDLDLAE	UID1550			1
A0A0G2JWR7;Q5QJV7	22;22	A0A0G2JWR7	A0A0G2JWR7	Steroid hormone receptor ERR1	Esrra	Esrra-S22	0.08238	-0.0749102	0.115265	0.08238	0.181532	0.224042	0.0498577	0.181532	S	3							0.998008	0.00363331	85.672	53.664	85.672	-0.41762	85556000	22	GIEPLYIKAEPASPDSPKGSSETETEPPVTL	UID1559			1
A0A0G2JWR7;Q5QJV7	27;27	A0A0G2JWR7	A0A0G2JWR7	Steroid hormone receptor ERR1	Esrra	Esrra-S27	-0.014519	0.022844	0.120843	-0.014519	0.750107	0.602017	0.00115587	0.750107	S	2							0.998656	0	355.27	327.55	278.34	1.0158	872770000	27	YIKAEPASPDSPKGSSETETEPPVTLASGPA	UID1562			1
A0A0G2JWS3;Q0KL00	1633;1633	A0A0G2JWS3	A0A0G2JWS3	Piezo-type mechanosensitive ion channel component 1	Piezo1	Piezo1-S1633	-0.069331	0.0225812	-0.0261803	-0.069331	0.276532	0.777419	0.729725	0.276532	S	3							0.947878	0.000482495	134.99	91.093	134.99	1.0067	35800000	1633	SQELLANARTRMRTASELLLDRRLRIPELEE	UID1564			1
A0A0G2JWU7;A0A0G2JXN5;Q62655;F1LQ90;Q62655-2	513;392;433;433;433	A0A0G2JWU7	A0A0G2JWU7	Transcription factor 4	Tcf4	Tcf4-S513	0.0657746	-0.0549355	0.104752	0.0657746	0.180923	0.182287	0.0260055	0.180923	S	3							1	1.76e-84	240.87	209.88	94.011	-0.94002	1250600000	513	GLQGQSVSSGSSEIKSDDEGDENLQDTKSSE	UID1569			1
A0A0G2JWU7	66	A0A0G2JWU7	A0A0G2JWU7			-S66	-0.0981017	0.0942981	0.00337069	-0.0981017	0.00272668	0.00369715	0.928795	0.00272668	S	3							0.940297	0.000149932	97.49	79.474	50.752	0.34619	19032000	66	EDRSSSGSWGNGGHPSPSRNYGDGTPYDHMT	UID1577			1
A0A0G2JWW2;F1M332	17;67	A0A0G2JWW2	A0A0G2JWW2		Arhgap28	Arhgap28-S17	-0.0496963	0.104407	-0.0932807	-0.0496963	0.441319	0.0234005	0.0602205	0.441319	S	3							0.757949	5.47e-10	126.55	113.78	95.209	1.2406	44290000	17	LSNESLHPPTFSRSNSQASVDSSTSVEEFWK	UID1578			1
D3Z950;A0A0G2JWX1;F1LMZ8	92;92;14	D3Z950	D3Z950	26S proteasome non-ATPase regulatory subunit 11	Psmd11	Psmd11-S92	0.133324	0.0451407	-0.00959949	0.133324	0.041518	0.586254	0.903821	0.041518	S	2							0.997921	0.00324446	164.9	120.91	164.9	0.8584	299230000	92	GKMAAAAVVEFQRAQSLLSTDREASIDILHS	UID1579			1
B4F7D1;A0A0G2JX01	648;648	B4F7D1	B4F7D1		Ttc7a	Ttc7a-S648	-0.285156	-0.0900937	-0.303851	-0.285156	0.137643	0.750874	0.139127	0.137643	S	3							0.999953	0.000213237	153.95	92.785	119.55	1.6116	96645000	648	ALYNFSQLGGLEKDGSFEGLTVKKQNGIHLT	UID1580			1
Q5BJN2;A0A0G2JX07	194;344	Q5BJN2	Q5BJN2		Dapk2	Dapk2-S194	-0.0127341	0.0237373	0.127654	-0.0127341	0.842376	0.659974	0.00385935	0.842376	S	3							0.986613	3.35e-53	239.38	209.12	85.909	1.5167	57108000	194	KKVHLRTSEDLRNCESDTEENIARRKALHPR	UID1581			1
Q5BJN2;A0A0G2JX07	144;294	Q5BJN2	Q5BJN2		Dapk2	Dapk2-S144	0.0518365	0.00563923	-0.106305	0.0518365	0.216158	0.922719	0.0110017	0.216158	S	4							1	3.77e-06	153.2	113.94	96.435	0.67974	334280000	144	WIMPVDNQQAMVRRESVVNLENFKKQYVRRR	UID1582			1
A0A0G2JX30	78	A0A0G2JX30	A0A0G2JX30			-S78	0.0217571	-0.0848314	0.0229999	0.0217571	0.229789	2.01e-05	0.0825017	0.229789	S	4							0.929202	7.23e-08	113.99	94.264	99.441	0.19018	168340000	78	GALDEARKAEVDGSLSDSHVSPPAKRTLKQP	UID1585			1
A0A0G2JX30	16	A0A0G2JX30	A0A0G2JX30			-S16	-0.0224678	0.00289054	0.0224934	-0.0224678	0.711414	0.964108	0.646845	0.711414	S	3							1	8.27e-16	128.22	118.26	128.22	-0.84821	101970000	16	MVNTRKSSLRLLGSKSPGPGPGPGAGVEPGA	UID1588			1
B1WBT4;A0A0G2JX62	378;378	B1WBT4	B1WBT4		Srpk2	Srpk2-S378	0.0367102	0.0389327	0.0828019	0.0367102	0.487309	0.462535	0.0709897	0.487309	S	4							0.995396	0.000150169	81.839	72.555	81.839	-1.9151	47703000	378	DVEQELENIDPTWMESPKANGHIENGLFLLE	UID1596			1
A0A0G2JX64;P04692-6;Q91XN6;P04692-3;Q63607;A0A0G2K7F7;A0A140TAF0;P04692	61;61;61;61;61;70;62;61	A0A0G2JX64;A0A0G2K7F7;A0A140TAF0;P04692	P04692	Tropomyosin alpha-1 chain	Tpm1	Tpm1-S61	0.0128407	0.025928	0.0233305	0.0128407	0.860839	0.682239	0.697464	0.860839	S	3							1	1.48e-08	178.01	140.43	174.78	-0.36189	15404000000	61	LQKKLKGTEDELDKYSEALKDAQEKLELAEK;MQKKLKGTEDELDKYSEALKDAQEKLELAEK	UID1599			1
A0A0G2JX64;P04692-6;Q91XN6;P04692-3;Q63607;A0A0G2K7F7;P04692	45;45;45;45;45;54;45	A0A0G2JX64;A0A0G2K7F7;P04692	P04692	Tropomyosin alpha-1 chain	Tpm1	Tpm1-S45	0.0838667	-0.0148888	0.0160188	0.0838667	0.379974	0.900701	0.889138	0.379974	S	3							1	2.64e-10	201.09	156.78	71.344	-0.69342	8797500000	45	KAAEDRSKQLEDELVSLQKKLKGTEDELDKY	UID1600			1
A0A0G2JX74;P42346	2448;2448	A0A0G2JX74	A0A0G2JX74	Serine/threonine-protein kinase mTOR	Mtor	Mtor-S2448	0.0885656	0.0717646	0.238639	0.0885656	0.0560865	0.329474	0.00012621	0.0560865	S	3	+		translation, altered				0.764294	4.28e-84	221.96	206.18	141.72	-1.4048	420550000	2448	DTNAKGNKRSRTRTDSYSAGQSVEILDGVEL	UID1601	mTOR		1;2
A0A0G2K451;A0A0G2JX76;Q1AAU6;A0A0G2JZQ0;Q1AAU6-3;Q1AAU6-2	525;671;729;655;717;729	A0A0G2K451	A0A0G2K451	Arf-GAP with SH3 domain, ANK repeat and PH domain-containing protein 1	Asap1	Asap1-S525	0.00682913	-0.0397897	0.0486732	0.00682913	0.932744	0.542611	0.420834	0.932744	S	4							1	4.39e-26	192.18	171.74	126.45	4.362	261510000	525	HVEYEWNLRQDEMDESDDDLDDKPSPIKKER	UID1606			1
A0A0G2K451;A0A0G2JX76;Q1AAU6;A0A0G2JZQ0;Q1AAU6-3;Q1AAU6-2	838;984;1042;911;973;985	A0A0G2K451	A0A0G2K451	Arf-GAP with SH3 domain, ANK repeat and PH domain-containing protein 1	Asap1	Asap1-S838	0.0419012	-0.0685612	0.0994025	0.0419012	0.261536	0.0149124	0.00553528	0.261536	S	3							0.999929	7.34e-06	147.83	128.7	147.83	1.3089	23343000	838	QPPSEVTQRSHTGDLSPNVQSRDAIQKQASE	UID1608			1
A0A0G2JX77;A0A0G2K7S6;F1LSM3;Q9R037	50;50;14;40	A0A0G2JX77;A0A0G2K7S6	A0A0G2K7S6	WD repeat-containing protein 44	Wdr44	Wdr44-S50	0.020666	-0.0227457	0.0687037	0.020666	0.727212	0.690835	0.10301	0.727212	S	2							1	1.17e-20	210.86	163.13	210.86	-1.2527	3517700000	50	SFKETKNTGNKAGNESPVQELRQDVSKKIIE	UID1610			1
A0A0G2JX77;A0A0G2K7S6;F1LSM3;Q9R037	302;302;265;292	A0A0G2JX77;A0A0G2K7S6	A0A0G2K7S6	WD repeat-containing protein 44	Wdr44	Wdr44-S302	0.0400945	-0.0580941	0.0503983	0.0400945	0.443372	0.256744	0.243484	0.443372	S	4							0.99399	2.68e-89	176.06	155.47	176.06	-2.9855	600200000	302	SLLTTNMASESTVRDSLPSLDLASATSGDKI	UID1616			1
A0A0G2JX77;A0A0G2K7S6;F1LSM3;Q9R037	201;201;165;191	A0A0G2JX77;A0A0G2K7S6	A0A0G2K7S6	WD repeat-containing protein 44	Wdr44	Wdr44-S201	0.0528181	-0.0143488	0.00421863	0.0528181	0.0248036	0.561807	0.897795	0.0248036	S	2							0.954476	2.56e-15	191	171.4	191	0.47415	349450000	201	VKEGDVVNPASSDALSTKDFAAVEEVAPAKP	UID1618			1
A0A0G2JX77;A0A0G2K7S6;F1LSM3;Q9R037	580;576;539;569	A0A0G2JX77;A0A0G2K7S6	A0A0G2K7S6	WD repeat-containing protein 44	Wdr44	Wdr44-S576	0.0541476	-0.0438324	0.0415291	0.0541476	0.261166	0.431194	0.446216	0.261166	S	3							0.805343	2.24e-10	129.77	117	129.77	-0.49339	159060000	576	RVSPSPSQESLSSSKSDTDMGVCSGTDEDPD	UID1619			1
A0A0G2JX77;A0A0G2K7S6;F1LSM3;Q9R037	344;344;307;334	A0A0G2JX77;A0A0G2K7S6	A0A0G2K7S6	WD repeat-containing protein 44	Wdr44	Wdr44-S344	0.0328131	-0.024452	0.0411138	0.0328131	0.45034	0.610806	0.318648	0.45034	S	3							0.81491	2.68e-14	133.95	108.44	93.767	-0.84051	123910000	344	VQTVAGEVMGPQRPRSNSGRELTDEEILASV	UID1620			1
A0A0G2JX77;A0A0G2K7S6;F1LSM3;Q9R037	346;346;309;336	A0A0G2JX77;A0A0G2K7S6	A0A0G2K7S6	WD repeat-containing protein 44	Wdr44	Wdr44-S346	0.0389449	0.0434405	0.0449301	0.0389449	0.145362	0.117261	0.114983	0.145362	S	4							0.769245	3.93e-19	170.58	147.7	170.58	-0.87963	82779000	346	TVAGEVMGPQRPRSNSGRELTDEEILASVMI	UID1621			1
A0A0G2JX77;A0A0G2K7S6;F1LSM3;Q9R037	478;474;437;467	A0A0G2JX77;A0A0G2K7S6	A0A0G2K7S6	WD repeat-containing protein 44	Wdr44	Wdr44-S474	-0.0727436	-0.0965807	-0.000746482	-0.0727436	0.0486529	0.0125788	0.98837	0.0486529	S	4							0.743069	6.45e-19	123.51	107.9	123.51	-0.34425	48214000	474	VRDEVFHTDQDDPSSSDDEGMPYTRPVKFKA	UID1623			1
A0A0G2JX77	409	A0A0G2JX77	A0A0G2JX77			-S409	0.0471196	-0.0570441	-0.00627813	0.0471196	0.178229	0.170679	0.892857	0.178229	S	2							0.999996	4.87e-290	342.28	305.46	342.28	0.16737	4453800000	409	TKEYVRYELSNDATQSDDEEKLQSQQTDTDG	UID1624			1;2
A0A0G2JX77;A0A0G2K7S6;F1LSM3;Q9R037	569;565;528;558	A0A0G2JX77;A0A0G2K7S6	A0A0G2K7S6	WD repeat-containing protein 44	Wdr44	Wdr44-S565	-0.0068811	-0.0737537	0.139114	-0.0068811	0.93133	0.176906	0.00575516	0.93133	S	3							0.713606	1.09e-19	152.23	126.82	152.23	1.6205	64510000	565	NNMRMKYNTEGRVSPSPSQESLSSSKSDTDM	UID1626			1
D3ZMW5;A0A0G2JX92	369;405	D3ZMW5	D3ZMW5		Sh3pxd2a	Sh3pxd2a-S369	0.0611252	0.00298321	0.0817908	0.0611252	0.316619	0.970349	0.157195	0.316619	S	3							0.952945	0.0160828	69.786	57.831	68.786	0.29006	46178000	369	SPAVARIAPQRAQISSPNLRTRPPPRRESSL	UID1629			1
D3ZMW5;A0A0G2JX92	592;628	D3ZMW5	D3ZMW5		Sh3pxd2a	Sh3pxd2a-S592	-0.01945	0.0291192	0.05923	-0.01945	0.654789	0.412202	0.0652437	0.654789	S	3							0.874193	0.000705661	78.272	58.949	78.272	0.29591	90648000	592	TEDTLSARGSSGDSDSPGNSSLSLAMKNSPK	UID1632			1
D3ZMW5;A0A0G2JX92	942;978	D3ZMW5	D3ZMW5		Sh3pxd2a	Sh3pxd2a-S942	0.0127946	-0.0497727	-0.0914747	0.0127946	0.817028	0.337577	0.0226157	0.817028	S	2							0.999997	9.75e-114	272.54	205.46	272.54	0.19355	448760000	942	PPKDNNLSCALRRNESLTATDSVRGVRRNSS	UID1634			1
D3ZMW5;A0A0G2JX92	761;797	D3ZMW5	D3ZMW5		Sh3pxd2a	Sh3pxd2a-S761	0.00664441	-0.0261112	0.0101797	0.00664441	0.922386	0.585358	0.864682	0.922386	S	3							0.999999	1.71e-07	114.35	98.048	114.35	1.6484	259440000	761	SELPPQTASEGSRRGSADIIPLPATTPPCVP	UID1636			1
D3ZMW5;A0A0G2JX92	541;577	D3ZMW5	D3ZMW5		Sh3pxd2a	Sh3pxd2a-S541	0.0421415	-0.0266631	0.0118885	0.0421415	0.190933	0.447564	0.745709	0.190933	S	2							0.89927	0.00226419	120.55	93.404	73.885	-0.34918	22309000	541	DRGSGDKHPAQPRRTSPASSLQRAHFKVGES	UID1637			1
D3ZMW5;A0A0G2JX92	670;706	D3ZMW5	D3ZMW5		Sh3pxd2a	Sh3pxd2a-S670	0.0497527	-0.0149707	-0.0512749	0.0497527	0.479914	0.789033	0.423937	0.479914	S	3							0.990677	0.00176465	112.44	81.779	87.088	0.098574	258510000	670	SSLSKNSGDLKPRSASDAGIRDSPKGGTKKD	UID1639			1
D3ZMW5;A0A0G2JX92	515;551	D3ZMW5	D3ZMW5		Sh3pxd2a	Sh3pxd2a-S515	-0.0324607	-0.013478	0.0800045	-0.0324607	0.446905	0.795335	0.0505702	0.446905	S	3							0.999972	8.04e-22	120.34	103.54	105.32	-0.63217	132770000	515	KYEEPEYDIPAFGFDSEPELNEEPTEDRGSG	UID1642			1
D4A9Q2;A0A0G2JX94	822;870	D4A9Q2	D4A9Q2		Amot	Amot-S822	0.131342	-0.0931972	0.0860474	0.131342	1.62e-05	0.000257058	0.00117447	1.62e-05	S	4							0.959125	5.31e-06	88.872	80.371	88.872	-0.32753	50522000	822	LLGGDYRAEPVPSTPSPVPPSTPLLSAHSKT	UID1644			1
D4A9Q2;A0A0G2JX94	229;229	D4A9Q2	D4A9Q2		Amot	Amot-S229	-0.0652205	0.10515	-0.0680142	-0.0652205	0.0744826	0.00177426	0.0478086	0.0744826	S	3							0.977048	0.0200924	59.513	44.312	57.148	0.21795	14138000	229	SSEFYKAQGPPPSQHSLKSMEHRGPPPEYPF	UID1645			1
D4A9Q2;A0A0G2JX94	694;742	D4A9Q2	D4A9Q2		Amot	Amot-S694	0.17282	0.0149347	-0.00997143	0.17282	0.00118634	0.831157	0.884873	0.00118634	S	3							0.999382	1.83e-43	159.2	139.48	159.2	-1.0947	190410000	694	AATVAAQRDTTVISHSPNTSYDTALEARIQK	UID1646			1
D4A9Q2;A0A0G2JX94	310;310	D4A9Q2	D4A9Q2		Amot	Amot-S310	-0.0578129	0.0458708	-0.0288169	-0.0578129	0.0568573	0.17316	0.342839	0.0568573	S	4							0.734024	9.51e-32	145.76	132.96	91.507	-0.48147	41028000	310	DIASLSFSARNSQPHSPTSSLTAGAASLPLL	UID1647			1
D4A9Q2;A0A0G2JX94	1088;1148	D4A9Q2	D4A9Q2		Amot	Amot-S1088	0.0664292	-0.00243772	0.0434279	0.0664292	0.315076	0.974934	0.499731	0.315076	S	4							0.800426	2.46e-05	69.045	57.304	47.784	-1.1549	71992000	1088	EGPASPGASSGPRRLSTPNLMCNPDKPDGPA	UID1648			1
F1LP59;A0A0G2JXA1;P69735	320;322;330	F1LP59	F1LP59	Rab3 GTPase-activating protein catalytic subunit	Rab3gap1	Rab3gap1-S320	0.0257352	-0.0632545	-0.0412289	0.0257352	0.598551	0.0646722	0.30179	0.598551	S	3							0.916886	0.00168053	101.43	75.73	101.43	-0.92897	108550000	320	CCIERKKARDEGKKTSPSDSMTKAYPADAGK	UID1649			1
F1LVR8;A0A0G2K3Y9;F1LV40;A0A0G2JXC5	616;616;651;726	F1LVR8	F1LVR8		Mkl1	Mkl1-S616	0.00458333	-0.0612959	0.00587847	0.00458333	0.955353	0.326172	0.931029	0.955353	S	4							1	1.84e-13	107.83	82.428	107.83	-0.87957	65003000	616	VPTTNHGDAQAPAPESPPVVVKQEAGPPEPD	UID1653			1
A0A0H2UHF9;A0A140TAH7;A0A0G2JXC7;Q6KC51-2;Q6KC51	279;279;279;279;279	A0A0H2UHF9	A0A0H2UHF9	Actin-binding LIM protein 2	Ablim2	Ablim2-S279	-0.0682979	0.0709673	0.0172743	-0.0682979	0.207955	0.263927	0.800845	0.207955	S	2							0.952622	7.88e-198	301.7	242.87	248.92	0.84238	2878000000	279	RQAARTEDKSKETRTSSESIVSVPASSTSGS	UID1657			1;2;3
A0A0H2UHF9;A0A140TAH7;A0A0G2JXC7;Q6KC51-2;Q6KC51	282;282;282;282;282	A0A0H2UHF9	A0A0H2UHF9	Actin-binding LIM protein 2	Ablim2	Ablim2-S282	-0.084311	0.0792423	-0.0823713	-0.084311	0.0479573	0.0987217	0.0625757	0.0479573	S	2							0.989747	4.06e-48	218.64	185.65	218.64	-1.764	1081500000	282	ARTEDKSKETRTSSESIVSVPASSTSGSPSR	UID1659			1;2;3
A0A0H2UHF9;A0A140TAH7;A0A0G2JXC7;Q6KC51-2;Q6KC51	294;294;294;294;294	A0A0H2UHF9	A0A0H2UHF9	Actin-binding LIM protein 2	Ablim2	Ablim2-S294	-0.0735765	0.0892726	0.028228	-0.0735765	0.518878	0.410308	0.821049	0.518878	S	2							0.999511	0	415.76	361.48	356.81	0.78701	1278600000	294	SSESIVSVPASSTSGSPSRVIYAKLGDEILD	UID1664			1
A0A0G2JXD9	1170	A0A0G2JXD9	A0A0G2JXD9			-S1170	-0.0384082	-0.026074	0.086626	-0.0384082	0.74705	0.833034	0.411959	0.74705	S	2							1	0.000357247	113.99	90.238	84.892	-1.0484	52095000	1170	AYSKRAALLAAFQPESPRSNARLSLVRADSD	UID1667			1
A0A0G2JXD9	595	A0A0G2JXD9	A0A0G2JXD9			-S595	-0.0149159	0.00366748	0.00233157	-0.0149159	0.825087	0.949709	0.971188	0.825087	S	3							0.982995	1.52e-20	173.3	154.89	162.22	-0.52348	140090000	595	FPPLKSEDSGIGLSASSPELSEHLRVPRVSA	UID1668			1
A0A0G2JXD9	596	A0A0G2JXD9	A0A0G2JXD9			-S596	0.033336	-0.0276759	-0.0857853	0.033336	0.353175	0.446467	0.00107399	0.353175	S	3							0.752217	8.93e-09	121.33	108.35	98.135	-0.9314	58550000	596	PPLKSEDSGIGLSASSPELSEHLRVPRVSAE	UID1669			1
M0R4L7;G3V9C7;G3V8B3;D3ZWM5;A0A0G2JXE0;D3ZNH4;A0A0G2JXI9;D4A817;D3ZLY9;Q00715;Q00729;M0RBQ5;D3ZNZ9	113;113;113;113;113;113;113;113;113;112;114;113;113	M0R4L7;D3ZNZ9	M0R4L7	Histone H2B;Histone H2B type 1;Histone H2B type 1-A	Hist1h2bl;Hist1h2bk;LOC100910200;Hist1h2bb;Hist1h2bo;LOC100912338;Hist1h2bh;Hist1h2ba;Hist3h2bb;Hist3h2ba	Hist1h2bl;Hist1h2bk;LOC100910200;Hist1h2bb;Hist1h2bo;LOC100912338;Hist1h2bh;Hist1h2ba;Hist3h2bb;Hist3h2ba-S113	-0.00369088	0.0364286	-0.00983261	-0.00369088	0.951275	0.376889	0.842192	0.951275	S	3							0.999986	0.00530004	140.45	107.07	85.29	-1.2129	1065500000	113	AVRLLLPGELAKHAVSEGTKAVTKYTSSK__	UID1672			1
M0R4L7;G3V9C7;G3V8B3;D3ZWM5;A0A0G2JXE0;D3ZNH4;A0A0G2JXI9;D4A817;D3ZLY9;Q00715;Q00729;M0RBQ5;A0A0G2K7R1;D3ZNZ9	56;56;56;56;56;56;56;56;56;56;57;56;56;56	M0R4L7;D3ZNZ9	M0R4L7	Histone H2B;Histone H2B type 1;Histone H2B type 1-A	Hist1h2bl;Hist1h2bk;LOC100910200;Hist1h2bb;Hist1h2bo;LOC100912338;Hist1h2bh;Hist1h2ba;Hist3h2bb;Hist3h2ba	Hist1h2bl;Hist1h2bk;LOC100910200;Hist1h2bb;Hist1h2bo;LOC100912338;Hist1h2bh;Hist1h2ba;Hist3h2bb;Hist3h2ba-S56	0.0237829	-0.00166024	-0.00717965	0.0237829	0.317997	0.958021	0.791748	0.317997	S	3							0.888509	0.000763664	131.69	98.463	102.5	1.0263	106350000	56	YVYKVLKQVHPDTGISSKAMGIMNSFVNDIF	UID1673			1
A0A0G2JXG2;M0RB75	457;457	A0A0G2JXG2	A0A0G2JXG2		Kdm4b	Kdm4b-S457	-0.117646	-0.0721694	-0.0861049	-0.117646	0.00659847	0.160884	0.0177918	0.00659847	S	3							0.996551	3.25e-31	139.91	133.11	139.91	1.6923	31686000	457	SRRETMPEEEEEEELSPSQGHEAEGVEEDGR	UID1675			1
A0A0G2JXH4;F1LMQ1;Q9Z1N3	1802;1802;1802	A0A0G2JXH4	A0A0G2JXH4	Unconventional myosin-IXa	Myo9a	Myo9a-S1802	0.0869687	-0.0714257	0.0107187	0.0869687	0.000238603	0.00261905	0.647882	0.000238603	S	2							0.990203	0.0176668	103.88	60.599	92.247	0.15088	77173000	1802	RFSSVDEQARLHKAMSQGEITKLAGRQKSSD	UID1680			1
A0A0G2JXH4;F1LMQ1;Q9Z1N3	1224;1224;1224	A0A0G2JXH4	A0A0G2JXH4	Unconventional myosin-IXa	Myo9a	Myo9a-S1224	0.0615277	-0.0429975	0.0204781	0.0615277	0.12802	0.317594	0.644096	0.12802	S	2							0.994099	0.0136647	126.31	94.891	126.31	-0.56053	99517000	1224	ECKSVIESNRISRESSMDFSKESPDKQQERG	UID1681			1
A0A0G2JXH4;F1LMQ1;Q9Z1N3	1584;1584;1584	A0A0G2JXH4	A0A0G2JXH4	Unconventional myosin-IXa	Myo9a	Myo9a-S1584	-0.0254684	-0.0669814	-0.120709	-0.0254684	0.561081	0.124345	0.00179053	0.561081	S	3							0.996213	0.000148417	101.67	83.073	101.67	-0.22337	33121000	1584	HIQNTPSKGEAGVLGSPSALATKDSPSIHLP	UID1682			1
A0A0G2JXH4;F1LMQ1;Q9Z1N3	1300;1300;1300	A0A0G2JXH4	A0A0G2JXH4	Unconventional myosin-IXa	Myo9a	Myo9a-S1300	0.0415921	-0.0561089	-0.0637452	0.0415921	0.342439	0.176801	0.0692255	0.342439	S	3							0.978839	0.000737087	97.093	73.488	97.093	1.141	57344000	1300	IFSLELLKVRSLGGMSPSEERRWSTELMPEG	UID1684			1
A0A0G2JXH4;F1LMQ1;Q9Z1N3	1220;1220;1220	A0A0G2JXH4	A0A0G2JXH4	Unconventional myosin-IXa	Myo9a	Myo9a-S1220	-0.0488887	0.095647	-0.157216	-0.0488887	0.0347948	0.000144423	1.77e-07	0.0347948	S	3							0.995973	0.00739904	77.185	53.154	77.185	1.5779	42641000	1220	KAIEECKSVIESNRISRESSMDFSKESPDKQ	UID1685			1
A0A0G2K5R7;F1LZT8;A0A0G2JXH7	820;904;905	A0A0G2K5R7	A0A0G2K5R7		Med13l	Med13l-S820	-0.0249333	-0.0293081	-0.0573846	-0.0249333	0.231394	0.223391	0.0088861	0.231394	S	4							1	5.45e-06	111.57	96.642	111.57	0.69741	51190000	820	THLTEFRMEVEDGLGSPKPEDIKDFSYVHRV	UID1689			1
A0A0G2JXK1	2303	A0A0G2JXK1	A0A0G2JXK1			-S2303	-0.0283305	-0.0876546	0.132006	-0.0283305	0.356855	0.00444352	0.00022763	0.356855	S	4							0.999464	2.21e-11	118.68	103.91	113.15	0.92922	219200000	2303	PEGPRPRGADYTEPDSPREPPGGAHEPAPRS	UID1700			1;2
A0A0G2JXK1	2318	A0A0G2JXK1	A0A0G2JXK1			-S2318	-0.028998	-0.100272	0.00374061	-0.028998	0.745838	0.1918	0.966246	0.745838	S	4							1	3.56e-47	170.95	150.39	118.68	-0.54682	334300000	2318	SPREPPGGAHEPAPRSPRTPRAAGCASPRHG	UID1701			1;2
A0A0G2JXK1	2273	A0A0G2JXK1	A0A0G2JXK1			-S2273	-0.034468	-0.0220451	-0.0092099	-0.034468	0.603138	0.755586	0.896756	0.603138	S	2							1	0.00130091	125.89	112.49	104.49	-0.30046	149390000	2273	PAARRMAGPPAPPGGSPRGCRRAPRWPAHAP	UID1702			1
A0A0G2JXK1	2220	A0A0G2JXK1	A0A0G2JXK1			-S2220	-0.0378704	0.00161774	-0.00276578	-0.0378704	0.433868	0.97484	0.962445	0.433868	S	3							0.993685	5.36e-05	102.46	79.362	100.59	-1.0298	17997000	2220	REHATHRQGSSSVSGSPAPSTSGTSTPRRGR	UID1703			1
A0A0G2JXM6;G3V8X1;Q6AXT7	133;133;129	A0A0G2JXM6	A0A0G2JXM6	RNA-binding protein 42	Rbm42	Rbm42-S133	-0.0119318	-0.0819662	0.0348258	-0.0119318	0.847366	0.165676	0.539845	0.847366	S	3							0.999259	0.00623783	84.507	52.178	84.507	-0.22089	11614000	133	VGPVGFGPADRSHLDSPEAREAMFLRRAAGG	UID1706			1
A0A0G2JXR0	266	A0A0G2JXR0	A0A0G2JXR0			-S266	-0.0133809	0.0163857	0.0388011	-0.0133809	0.890754	0.852009	0.598997	0.890754	S	2							1	1.95e-64	248.13	192.94	160.91	-1.3729	93291000000	266	EALRRSRERFETERNSPRFAKLRNWHHGLSA	UID1715			1
A0A0G2JXR7;Q5XIB2	343;343	A0A0G2JXR7	A0A0G2JXR7	Peptidyl-prolyl cis-trans isomerase CWC27 homolog	Cwc27	Cwc27-S343	0.0169329	0.014271	-0.0198162	0.0169329	0.414629	0.443328	0.298123	0.414629	S	4							1	2.16e-23	148.51	130.57	146.63	0.24698	276020000	343	AAKQKKESATKAEKGSEEEEAVPDGPVAEYR	UID1717			1
A0A0G2JXR7;Q5XIB2	250;250	A0A0G2JXR7	A0A0G2JXR7	Peptidyl-prolyl cis-trans isomerase CWC27 homolog	Cwc27	Cwc27-S250	0.0120605	-0.00773512	0.00757426	0.0120605	0.799608	0.862583	0.850671	0.799608	S	3							0.983274	0.000524301	92.31	72.633	92.31	-0.30411	208080000	250	LLKDDPHLSSVPAVESEKDDATGDLEDDAED	UID1718			1
A0A0G2JXT6	595	A0A0G2JXT6	A0A0G2JXT6			-S595	0.00381815	0.00643754	0.0290304	0.00381815	0.971119	0.940996	0.709584	0.971119	S	4							0.996576	0.000491114	97.904	76.347	89.866	0.2859	106420000	595	SGILTKDLLHAVHPESPSLKTSLCLKEQSLL	UID1719			1
D4A8D5;A0A0G2JXT8	2083;2107	D4A8D5	D4A8D5		Flnb	Flnb-S2083	-0.0181996	0.0349244	0.0656394	-0.0181996	0.766893	0.513314	0.0539063	0.766893	S	3							0.997173	1.37e-05	108.34	85.104	108.34	1.1906	23668000	2083	EGRVKESITRTSRAPSVATVGSICDLNLKIP	UID1720			1
D4A8D5;A0A0G2JXT8;A0A0H2UHR7;D3ZHA0	846;846;869;869	D4A8D5;A0A0H2UHR7	A0A0H2UHR7	Filamin-C	Flnb;Flnc	Flnb;Flnc-S869	-0.0434938	0.0163349	0.0174064	-0.0434938	0.340034	0.76574	0.741949	0.340034	S	3							0.999498	0.00175793	118.76	84.975	100.38	-0.089147	1205400000	869	PASPFHIKVDPSHDASKVKAEGPGLSRTGVE;PASPFRVKVDPSHDASKVKAEGPGLSKAGVE	UID1723			1
A0A0G2JXT9	690	A0A0G2JXT9	A0A0G2JXT9			-S690	-0.0346517	-0.00642949	-0.0132141	-0.0346517	0.442591	0.906532	0.790203	0.442591	S	4							0.990878	1.29e-46	159.01	142.3	105.56	0.54386	137600000	690	RGAGTEDSPGGRPLVSPETPPTPGALRRRRK	UID1724			1
A0A0G2JXT9	995	A0A0G2JXT9	A0A0G2JXT9			-S995	0.0349593	-0.0414143	0.00597065	0.0349593	0.317166	0.256744	0.893017	0.317166	S	3							0.99999	1.22e-05	119.08	96.47	119.08	1.2656	188260000	995	PVDFPVRGHPTLQAPSLEDVTKQYMLTLHSG	UID1725			1
A0A0G2JXT9	954	A0A0G2JXT9	A0A0G2JXT9			-S954	0.0128252	0.0223155	0.0272527	0.0128252	0.730362	0.536181	0.367338	0.730362	S	4							0.999407	5.77e-05	101.17	79.611	86.727	-1.4342	214010000	954	SLTQVRSSSKHVRHASVPATFTPIVVPEPRR	UID1726			1
A0A0G2JXT9	142	A0A0G2JXT9	A0A0G2JXT9			-S142	-0.0298961	0.0219748	-0.0248836	-0.0298961	0.331009	0.44278	0.429276	0.331009	S	3							0.999971	4.05e-41	225.4	196.77	212	0.41539	2167500000	142	TEMRKLFGGPSSRRPSVDSEALGSTSPDRVS	UID1730			1;2
A0A0G2JXT9	2004	A0A0G2JXT9	A0A0G2JXT9			-S2004	-0.0276764	-0.00902398	0.0726046	-0.0276764	0.75976	0.916044	0.307552	0.75976	S	3							0.999972	0.00260081	89.231	67.673	89.231	0.65793	35082000	2004	PDTGPEKLPSLDHRDSPRRRGPASARPKMLV	UID1732			1
A0A0G2JXT9	414	A0A0G2JXT9	A0A0G2JXT9			-S414	0.000241132	0.101988	0.0245494	0.000241132	0.994962	3.64e-05	0.314528	0.994962	S	3							0.885816	3.24e-39	211.11	166.65	211.11	-0.0292	192990000	414	WSSRSSVSWGVYRSPSFGTGDGLLLRPQTRS	UID1734			1
A0A0G2JXT9	923	A0A0G2JXT9	A0A0G2JXT9			-S923	-0.084668	0.317858	0.0595548	-0.084668	0.505725	0.00957278	0.638176	0.505725	S	3							0.618263	0.0227245	78.264	40.178	78.264	1.341	14540000	923	PRLTRRGSKKRPARSSHQELRREEGYQDPTG	UID1735			1
A0A0G2JXU1;D3ZTY9	149;149	A0A0G2JXU1	A0A0G2JXU1		Nvl	Nvl-S149	-0.102837	0.0141713	-0.0397848	-0.102837	0.0215079	0.797455	0.397126	0.0215079	S	3							0.95909	1.23e-08	154.56	124.41	154.56	-0.082641	44445000	149	VSTTPKLEQREDATSSPLLSSKTDSMPLKTP	UID1740			1
A0A0G2JXU1;D3ZTY9	507;507	A0A0G2JXU1	A0A0G2JXU1		Nvl	Nvl-S507	0.0865303	-0.0782926	0.0898257	0.0865303	0.00865348	0.0230313	0.0146706	0.00865348	S	2							1	2.29e-40	221.85	196.92	179.56	1.5819	18808000	507	RQEQQRTEPETGGLPSDGEQGRSLGAEPPSE	UID1742			1
F1LMM2;A0A0G2JXV4;Q6AYS6	303;405;409	F1LMM2	F1LMM2	Sorting nexin-17	Snx17	Snx17-S303	0.0319724	-0.0433882	-0.196289	0.0319724	0.686134	0.556591	0.00116126	0.686134	S	2							1	3.06e-06	189.52	148.98	182.92	-0.67921	1973700000	303	KMLRRRVGGNLRRSDSQQAVKSPPLLESPDA	UID1743			1
F1LMM2;A0A0G2JXV4;Q6AYS6	315;417;421	F1LMM2	F1LMM2	Sorting nexin-17	Snx17	Snx17-S315	0.0557118	-0.0602926	0.0412975	0.0557118	0.147057	0.0928281	0.285386	0.147057	S	3							0.998502	0.0242628	57.973	41.433	57.973	0.92688	28884000	315	RSDSQQAVKSPPLLESPDASRESMVKLSSKL	UID1744			1
A0A0G2K7B3;A0A0G2JXW4;G3V9R8;A0A140TAI3	293;306;291;286	A0A0G2K7B3	A0A0G2K7B3	Heterogeneous nuclear ribonucleoprotein C	Hnrnpc	Hnrnpc-S293	0.0369665	-0.100142	0.00706633	0.0369665	0.560089	0.0655818	0.904887	0.560089	S	4							1	5.02e-64	225.23	213.44	169.6	0.74955	21166000000	293	KDDEKEPEEGEDDRDSANGEDDS________	UID1747			1
A0A0G2K7B3;A0A0G2JXW4;G3V9R8;A0A140TAI3	300;313;298;293	A0A0G2K7B3	A0A0G2K7B3	Heterogeneous nuclear ribonucleoprotein C	Hnrnpc	Hnrnpc-S300	0.085066	-0.120969	0.0216415	0.085066	0.0298878	0.0205752	0.661871	0.0298878	S	2							0.957698	6.94e-50	181.81	167.8	164.58	1.6263	823350000	300	EEGEDDRDSANGEDDS_______________	UID1748			1
A0A0G2K7B3;A0A0G2JXW4;G3V9R8;A0A140TAI3	255;268;253;248	A0A0G2K7B3	A0A0G2K7B3	Heterogeneous nuclear ribonucleoprotein C	Hnrnpc	Hnrnpc-S255	0.0336149	-0.060822	0.0117313	0.0336149	0.029687	0.00548422	0.604621	0.029687	S	3							1	0	381.81	362.17	322.39	1.5368	48385000000	255	DETNVKMESEAGADDSAEEGDLLDDDDNEDR	UID1750			1
A0A0G2K7B3;A0A0G2JXW4;G3V9R8;A0A140TAI3	228;241;226;221	A0A0G2K7B3	A0A0G2K7B3	Heterogeneous nuclear ribonucleoprotein C	Hnrnpc	Hnrnpc-S228	0.0692953	-0.0853864	0.00259357	0.0692953	0.0498312	0.025731	0.961573	0.0498312	S	2							0.999999	6.43e-46	231.17	196.9	228.62	-0.68323	8192400000	228	ADLSFSSPVEMKNEKSEEEQSSASVKKDETN	UID1751			1
A0A0G2K7B3;A0A0G2JXW4;G3V9R8;A0A140TAI3	233;246;231;226	A0A0G2K7B3	A0A0G2K7B3	Heterogeneous nuclear ribonucleoprotein C	Hnrnpc	Hnrnpc-S233	-0.181402	0.0845699	-0.104834	-0.181402	0.000230296	0.0586018	0.0464464	0.000230296	S	4							0.882978	3.19e-07	137.13	126.44	43.932	0.62029	220530000	233	SSPVEMKNEKSEEEQSSASVKKDETNVKMES	UID1752			1;2
A0A0G2K7B3;A0A0G2JXW4;G3V9R8;A0A140TAI3	236;249;234;229	A0A0G2K7B3	A0A0G2K7B3	Heterogeneous nuclear ribonucleoprotein C	Hnrnpc	Hnrnpc-S236	0.03082	-0.0230798	0.00740345	0.03082	0.590612	0.669262	0.905887	0.590612	S	4							0.996833	4.93e-15	174.28	150.95	172.42	-0.15037	566040000	236	VEMKNEKSEEEQSSASVKKDETNVKMESEAG	UID1754			1;2
A0A0G2K7B3;A0A0G2JXW4;G3V9R8	219;232;217	A0A0G2K7B3	A0A0G2K7B3	Heterogeneous nuclear ribonucleoprotein C	Hnrnpc	Hnrnpc-S219	0.0013659	-0.0139217	0.101192	0.0013659	0.982696	0.794094	0.0148934	0.982696	S	2							0.837489	5.03e-70	190.24	160.43	190.24	0.54295	97164000	219	KIEKEQSKQADLSFSSPVEMKNEKSEEEQSS	UID1756			1
A1L1L0;A0A0G2JXW5	40;40	A1L1L0	A1L1L0		Bbx	Bbx-S40	0.000225969	-0.03316	0.0358926	0.000225969	0.994026	0.0490401	0.02646	0.994026	S	3							1	2.04e-21	181.26	171.2	181.26	1.7467	101340000	40	CLQWHPLLAKKLLDFSEEEEEDEEEEDIDKV	UID1757			1
A1L1L0;A0A0G2JXW5	812;842	A1L1L0	A1L1L0		Bbx	Bbx-S812	0.00168329	-0.0140548	-0.000339779	0.00168329	0.96555	0.590154	0.992601	0.96555	S	4							0.999802	1.78e-08	120.33	101.5	120.33	0.74224	222080000	812	KTKITHLVRTADGRVSPAGGTLDDKPKEQLQ	UID1758			1
A0A0G2JXY6;Q00954	174;207	A0A0G2JXY6	A0A0G2JXY6	Sodium channel subunit beta-1	Scn1b	Scn1b-S174	-0.0630876	0.068495	0.0456752	-0.0630876	0.208506	0.203039	0.41916	0.208506	S	4							0.972129	9.86e-13	123.72	109.71	114.24	1.47	117150000	174	AAQENASEYLAITSESKENCTGVQVAE____	UID1762			1
F1LQ45;A0A0G2JXY9;Q9Z1Z3	192;192;192	F1LQ45	F1LQ45	Epsin-2	Epn2	Epn2-S192	-0.0313011	-0.0608568	-0.00604025	-0.0313011	0.420875	0.193319	0.895035	0.420875	S	3							0.999098	3.86e-10	178.67	158.88	129.88	-0.20924	650390000	192	LSTSYSEQEYGKAGGSPASYHGSTSPRVSSE	UID1766			1;2
F1LQ45;A0A0G2JXY9;Q9Z1Z3	195;195;195	F1LQ45	F1LQ45	Epsin-2	Epn2	Epn2-S195	-0.0170722	-0.0318733	-0.0509874	-0.0170722	0.767672	0.517129	0.269643	0.767672	S	3							0.997813	1.44e-05	115.29	90.108	93.768	-0.14131	300240000	195	SYSEQEYGKAGGSPASYHGSTSPRVSSELEQ	UID1767			1;2
F1LQ45;A0A0G2JXY9;Q505I9	173;173;173	F1LQ45	F1LQ45		Epn2	Epn2-S173	-0.0126904	-0.0280862	0.00344137	-0.0126904	0.692828	0.323335	0.919555	0.692828	S	3							0.870984	1.62e-57	229.96	207.73	128.12	0.41431	1210900000	173	ATGVGSNQITFGRGSSQPNLSTSYSEQEYGK	UID1769			1
F1LQ45;A0A0G2JXY9;Q505I9;Q9Z1Z3	427;439;484;427	F1LQ45	F1LQ45	Epsin-2	Epn2	Epn2-S427	0.0278042	0.00844861	0.0462122	0.0278042	0.43739	0.833142	0.106827	0.43739	S	3							0.999087	0.00226743	78.987	63.566	71.527	0.46254	167820000	427	SKKPAESGASVPPQDSRTTSPDLFESQSLTS	UID1770			1
F1LQ45;A0A0G2JXY9;Q505I9;Q9Z1Z3	255;267;312;255	F1LQ45	F1LQ45	Epsin-2	Epn2	Epn2-S255	0.220334	-0.292625	-0.0287151	0.220334	4.62e-06	4.17e-07	0.473668	4.62e-06	S	4							0.779658	1.41e-05	130.4	103.62	130.4	-0.64565	38996000	255	LRRGDDLRLQMALEESRRDTVKVPKKKEVKA	UID1771			1
F1LQ45;A0A0G2JXY9;Q505I9;Q9Z1Z3	431;443;488;431	F1LQ45	F1LQ45	Epsin-2	Epn2	Epn2-S431	0.0528728	-0.0400946	0.039532	0.0528728	0.241879	0.365643	0.451325	0.241879	S	2							0.834575	1.9e-34	157.74	132.78	157.74	-0.8606	175180000	431	AESGASVPPQDSRTTSPDLFESQSLTSASSK	UID1772			1
A0A0G2JXZ3	833	A0A0G2JXZ3	A0A0G2JXZ3			-S833	0.0477473	-0.0487941	0.0382505	0.0477473	0.138988	0.233844	0.31224	0.138988	S	4							1	1.51e-08	189.13	147.73	164.59	-0.31021	1696700000	833	GAARKSVSDKEEHDFSEDEKQSKKVVDSRGH	UID1774			1;2
A0A0G2JXZ3;P70486	1045;162	A0A0G2JXZ3	A0A0G2JXZ3	Transcriptional regulator ATRX	Atrx	Atrx-S1045	-0.00558454	-0.0530062	-0.0519117	-0.00558454	0.895036	0.0646879	0.064372	0.895036	S	3							0.995527	9.17e-07	156.73	128.08	107.72	-0.6219	630410000	1045	GKKWKDKSCEKKEELSDSVDRLPVKGESCDS	UID1775			1
A0A0G2JXZ3;P70486	1047;164	A0A0G2JXZ3	A0A0G2JXZ3	Transcriptional regulator ATRX	Atrx	Atrx-S1047	0.0736507	-0.063565	-0.0348931	0.0736507	0.13175	0.216552	0.499185	0.13175	S	4							0.968649	1.41e-07	140.16	119.34	104.88	-0.4223	332980000	1047	KWKDKSCEKKEELSDSVDRLPVKGESCDSSE	UID1776			1
A0A0G2JXZ3;P70486	919;36	A0A0G2JXZ3	A0A0G2JXZ3	Transcriptional regulator ATRX	Atrx	Atrx-S919	0.0311029	-0.051583	-0.0197301	0.0311029	0.242105	0.0424664	0.532099	0.242105	S	3							1	0.00105193	117.2	80.775	57.328	1.6197	1186700000	919	SAGSEKPSGKEENVHSPEDKRVTKSKEKSKH	UID1777			1
A0A0G2JXZ3	625	A0A0G2JXZ3	A0A0G2JXZ3			-S625	0.0163492	-0.0440593	-0.0207709	0.0163492	0.72829	0.257832	0.612876	0.72829	S	4							0.577158	1.08e-154	268.45	246.57	268.45	-0.17163	1652500000	625	SGVARSSEKCRPREESSDNEHSVEHDVTILL	UID1778			1
A0A0G2JXZ3	1513	A0A0G2JXZ3	A0A0G2JXZ3			-S1513	0.0454665	0.00323117	0.0650612	0.0454665	0.126649	0.941181	0.0242798	0.126649	S	3							0.998244	0.00119514	91.441	77.022	91.441	0.60431	20991000	1513	REREKLREVIEIEDASPTKCPITTKLVLDED	UID1780			1
A0A0G2JXZ3	770	A0A0G2JXZ3	A0A0G2JXZ3			-S770	0.0735134	-0.0335003	-0.00241063	0.0735134	0.0695604	0.506783	0.968114	0.0695604	S	3							0.978761	3.37e-06	138.66	107.27	138.66	1.3937	77807000	770	SQRGKDDNGKRKRKNSTSGSDFDTKKGKSAE	UID1782			1
A0A0G2JXZ3	590	A0A0G2JXZ3	A0A0G2JXZ3			-S590	0.0196101	-0.0300001	0.0309074	0.0196101	0.671948	0.456548	0.438321	0.671948	S	3							0.996972	0.000770049	96.707	77.496	96.707	-0.59802	24789000	590	RKELYVKLTPVSLSNSPLKGVDCQEAPQEKN	UID1786			1
A0A0G2JXZ3	669	A0A0G2JXZ3	A0A0G2JXZ3			-S669	-0.00678677	-0.0329555	0.0364828	-0.00678677	0.944277	0.676703	0.596769	0.944277	S	3							0.999985	2.52e-22	180.31	156.75	89.557	-0.45513	488720000	669	TPLRRQTESNPAVSNSDEEGNETIKEKQKLS	UID1789			1;2
A0A0G2JXZ3	875	A0A0G2JXZ3	A0A0G2JXZ3			-S875	-0.091851	-0.0269506	-0.0720549	-0.091851	0.284557	0.797997	0.413136	0.284557	S	3							0.856971	1.36e-37	156.52	145.42	150.71	-1.6598	25055000	875	GDDTGDAEGGPGGSSSPRQGSVEKGRSVVEF	UID1792			1
A0A0G2JXZ3;P70486	1139;256	A0A0G2JXZ3	A0A0G2JXZ3	Transcriptional regulator ATRX	Atrx	Atrx-S1139	-0.0378471	-0.0693333	0.0108058	-0.0378471	0.539288	0.224867	0.873548	0.539288	S	2							0.98176	6.21e-122	272.74	241.1	272.74	-0.19939	170440000	1139	NSKRSTKEVKSGSSSSDAEGSSEDAKKQKKQ	UID1793			1
A0A0G2JXZ3;D3ZZM6	92;83	A0A0G2JXZ3	A0A0G2JXZ3		Atrx	Atrx-S92	0.00905863	-0.0659391	-0.0300627	0.00905863	0.899382	0.219016	0.590115	0.899382	S	5							0.999986	2.49e-48	227.08	206.65	75.533	0.30902	3763900000	92	SRSKRKPSIVTKYVESDDEKPTDENVNEKAA	UID1798			1
A0A0G2JY08;D3ZFD0	1998;1988	A0A0G2JY08	A0A0G2JY08		Myo18a	Myo18a-S1998	0.029046	-0.0708263	0.0265981	0.029046	0.662461	0.108005	0.637065	0.662461	S	3							0.999902	0.0152347	92.866	72.089	70.808	-1.1586	1672300000	1998	VKSWLSKNKGPSKAPSDDGSLKSSSPTSHWK	UID1799			1
A0A0G2JY08;D3ZFD0	2002;1992	A0A0G2JY08	A0A0G2JY08		Myo18a	Myo18a-S2002	0.0256174	-0.0811003	-0.0426641	0.0256174	0.858296	0.47057	0.710964	0.858296	S	3							1	0.0012205	127.83	97.664	127.83	0.16919	2310100000	2002	LSKNKGPSKAPSDDGSLKSSSPTSHWKSLAP	UID1800			1
A0A0G2JY08;D3ZFD0	2041;2031	A0A0G2JY08	A0A0G2JY08		Myo18a	Myo18a-S2041	-0.00927996	0.0724916	0.0170014	-0.00927996	0.925591	0.320991	0.831963	0.925591	S	3							0.999947	4.02e-07	142.02	123.43	142.02	0.028136	201610000	2041	PVDSISRPRFSHNYLSDSDTEAKLTETNA__	UID1802			1;2
A0A0G2JY08;D3ZFD0	2043;2033	A0A0G2JY08	A0A0G2JY08		Myo18a	Myo18a-S2043	0.0347392	-0.0146896	-0.00985072	0.0347392	0.729394	0.880524	0.922321	0.729394	S	3							0.998852	4.38e-06	159.64	138.98	159.64	-0.30103	400320000	2043	DSISRPRFSHNYLSDSDTEAKLTETNA____	UID1803			1;2
A0A0G2JY08;D3ZFD0	1970;1960	A0A0G2JY08	A0A0G2JY08		Myo18a	Myo18a-S1970	-0.032898	-0.0397134	-0.0538419	-0.032898	0.779431	0.670058	0.522568	0.779431	S	4							1	2e-137	289.88	243.96	51.104	1.5971	22000000000	1970	MVTKYQKRKNKLEGDSDVDSELEDRVDGVKS	UID1808			1;2
A0A0G2JY08;D3ZFD0	1974;1964	A0A0G2JY08	A0A0G2JY08		Myo18a	Myo18a-S1974	0.0316292	0.0373319	0.0713054	0.0316292	0.421744	0.371105	0.0720648	0.421744	S	4							1	5.57e-91	251.02	226.13	51.104	1.5971	21166000000	1974	YQKRKNKLEGDSDVDSELEDRVDGVKSWLSK	UID1809			1;2
A0A0G2JY08;D3ZFD0	140;140	A0A0G2JY08	A0A0G2JY08		Myo18a	Myo18a-S140	0.083994	-0.0838401	-0.0139884	0.083994	0.212505	0.16887	0.845413	0.212505	S	2							0.999994	0.00747361	121.73	48.5	111.39	0.97447	137730000	140	GSLAKQNSQMIVKRFSFSQRSRDESASETST	UID1810			1
A0A0G2JY08;D3ZFD0	869;869	A0A0G2JY08	A0A0G2JY08		Myo18a	Myo18a-S869	0.0354689	-0.0370333	-0.0413849	0.0354689	0.45468	0.44528	0.366508	0.45468	S	2							1	0.00461223	115.18	71.893	115.18	-0.63543	23936000	869	SVAAVDQASHQSLVRSLAHADEARGLLWLLE	UID1811			1
A0A0G2JY08;D3ZFD0	2020;2010	A0A0G2JY08	A0A0G2JY08		Myo18a	Myo18a-S2020	-0.0229785	-0.0285143	0.015942	-0.0229785	0.448735	0.336412	0.587397	0.448735	S	3							1	5.78e-88	243.24	220.87	204.53	-0.55576	5596400000	2020	SSSPTSHWKSLAPDLSDDEHDPVDSISRPRF	UID1812			1
A0A0G2JY08;D3ZFD0	145;145	A0A0G2JY08	A0A0G2JY08		Myo18a	Myo18a-S145	-0.074855	-0.0394148	0.012661	-0.074855	0.17211	0.554712	0.504843	0.17211	S	4							0.89949	2.55e-52	185.83	168.24	185.83	-0.029723	57222000	145	QNSQMIVKRFSFSQRSRDESASETSTPSEHS	UID1813			1
A0A0G2JY08;D3ZFD0	2007;1997	A0A0G2JY08	A0A0G2JY08		Myo18a	Myo18a-S2007	0.0537634	-0.115501	-0.0147529	0.0537634	0.511019	0.0476784	0.859602	0.511019	S	2							0.976795	0.00398373	135.55	95.612	135.55	0.6529	208030000	2007	GPSKAPSDDGSLKSSSPTSHWKSLAPDLSDD	UID1817			1
A0A0G2JY08;D3ZFD0	728;728	A0A0G2JY08	A0A0G2JY08		Myo18a	Myo18a-S728	-0.00760321	-0.0310952	-0.0846846	-0.00760321	0.936295	0.696318	0.170068	0.936295	S	3							0.957094	1.05e-47	210.32	183.17	146.04	-0.11463	2023700000	728	IFKHQLKGGTLQRSTSFRQGPEESGLGEGTG	UID1818			1
A0A0G2JY08;D3ZFD0	72;72	A0A0G2JY08	A0A0G2JY08		Myo18a	Myo18a-S72	0.11593	-0.0125391	0.000255446	0.11593	0.0120057	0.801646	0.996839	0.0120057	S	3							0.829782	2.71e-14	148.69	136.64	133.98	-3.6959	112720000	72	KTRLEISNPIPIKVASGSDLHLTDIDSDSNR	UID1819			1
Q1EG89;A0A0G2JY12;Q66H76	306;335;335	Q1EG89	Q1EG89	Paxillin	Pxn	Pxn-S306	-0.0374135	0.0426233	0.0346656	-0.0374135	0.525005	0.454129	0.48781	0.525005	S	3							0.99984	1e-10	132.76	112.03	126.51	0.81697	272950000	306	GGLSKPGSQLDSMLGSLQSDLNKLGVATVAK	UID1825			1
Q1EG89;A0A0G2JY12;Q66H76	137;137;137	Q1EG89	Q1EG89	Paxillin	Pxn	Pxn-S137	-0.00637284	0.117807	0.148959	-0.00637284	0.954182	0.153754	0.0258389	0.954182	S	2							0.985295	0	324.29	294.99	282.41	-3.0406	523300000	137	NKQKSAEPSPTVMSSSLGSNLSELDRLLLEL	UID1831			1
Q1EG89;A0A0G2JY12;Q66H76	288;317;317	Q1EG89	Q1EG89	Paxillin	Pxn	Pxn-S288	-0.0356584	0.00812149	0.0123121	-0.0356584	0.573602	0.906475	0.856875	0.573602	S	2							0.913255	8.52e-18	177.64	127.36	177.64	0.41652	2520700000	288	LSDFKFMAQGKTGSSSPPGGLSKPGSQLDSM	UID1835			1
Q1EG89;A0A0G2JY12;Q66H76	83;83;83	Q1EG89	Q1EG89	Paxillin	Pxn	Pxn-S83	-0.0329132	0.0225465	-0.0515251	-0.0329132	0.6209	0.724222	0.349915	0.6209	S	3	+		cell adhesion, altered				0.99952	2.81e-13	143.93	126.01	143.93	-0.58199	1771900000	83	QWQPSGSRYAHQQPPSPSPIYSSSTKNSSAS	UID1836	P38; ERK	Q16539	1
A0A0G2JY18;Q498U6	8;8	A0A0G2JY18;Q498U6	Q498U6		Dffa	Dffa-S8	-0.00775898	0.0291412	-0.0446314	-0.00775898	0.932446	0.704279	0.48589	0.932446	S	4							1	2.31e-18	194.48	139.02	55.705	-0.69837	1287500000	8	________MELSRGASAPDPDDVGPLKPCLL	UID1837			1
A0A0G2JY18;Q498U6	28;28	A0A0G2JY18;Q498U6	Q498U6		Dffa	Dffa-S28	0.00161917	0.0206239	0.0659559	0.00161917	0.988981	0.82593	0.459145	0.988981	S	3							1	1.76e-41	218.69	191.73	169.19	-0.89188	776060000	28	DDVGPLKPCLLRRNHSREQHGVAASSLEELR	UID1838			1
A0A0G2JY18	322	A0A0G2JY18	A0A0G2JY18			-S322	0.0145957	-0.0606598	0.0481812	0.0145957	0.844122	0.221486	0.373367	0.844122	S	4							1	0.000162687	127.3	82.842	126.56	-0.23433	1498400000	322	RNLSAKRKPLPGDPQSPKRAKV_________	UID1839			1
A0A0G2JY18;Q498U6	107;107	A0A0G2JY18;Q498U6	Q498U6		Dffa	Dffa-S107	-0.0358559	0.0539157	0.0115319	-0.0358559	0.216123	0.0713886	0.741802	0.216123	S	3							0.962722	1.24e-41	154.77	142.69	137.9	0.48676	73182000	107	EKWAYNDSDGGTAWLSQESFDTDQTDSGAGV	UID1840			1
A0A0G2JY18;Q498U6	110;110	A0A0G2JY18;Q498U6	Q498U6		Dffa	Dffa-S110	-0.0184993	-0.00438557	0.0259061	-0.0184993	0.79281	0.951775	0.665841	0.79281	S	3							0.948625	1.24e-41	154.77	142.69	147.16	-0.86342	584650000	110	AYNDSDGGTAWLSQESFDTDQTDSGAGVKWK	UID1841			1
A0A0G2JY20;F1LN38;P63301	70;71;71	A0A0G2JY20	A0A0G2JY20	Selenoprotein W	Sepw1	Sepw1-S70	-0.0251954	0.166024	0.169851	-0.0251954	0.843565	0.0509142	0.0598151	0.843565	S	2							0.99999	1.11e-10	201.09	128.89	190.57	0.09511	1988900000	70	LVHSKKRGDGYVDTESKFRKLVTAIKAALAQ	UID1843			1
A0A0G2JY22	255	A0A0G2JY22	A0A0G2JY22			-S255	0.0388321	0.0633193	-0.0256093	0.0388321	0.224121	0.0507383	0.44173	0.224121	S	3							0.530268	0.000693246	80.355	65.742	56.681	-1.7969	52400000	255	PPSGIVKGMHKGSNRSSLMDTADGVPVNSRV	UID1844			1
A0A0G2JY22	202	A0A0G2JY22	A0A0G2JY22			-S202	-0.0503457	0.0926542	-0.0493969	-0.0503457	0.280845	0.0409693	0.280466	0.280845	S	2							0.994085	1.17e-11	187.35	162.84	158.93	3.1616	105930000	202	ASSTLSHGEVKGTSGSLADVFANTRIENVSA	UID1847			1
A0A0G2JY22	177	A0A0G2JY22	A0A0G2JY22			-S177	0.0802641	-0.0696575	0.0664378	0.0802641	0.0718589	0.238395	0.223586	0.0718589	S	3							0.982275	1.52e-05	109.05	87.653	98.491	-1.5624	36613000	177	ALQQSLQNAESWINRSIQGSSTSSSASSTLS	UID1848			1
A0A0G2JY22	99	A0A0G2JY22	A0A0G2JY22			-S99	0.0707365	-0.179926	-0.133137	0.0707365	0.045348	2.7e-05	0.00185805	0.045348	S	4							0.990584	7.64e-16	188.19	164.47	188.19	-0.27858	178060000	99	YHRSRSGGARDERYRSDIHTEAVQAALAKHK	UID1849			1
A0A0G2JY31;A0A0G2JZ73;P17475	168;172;168	A0A0G2JY31	A0A0G2JY31	Alpha-1-antiproteinase	Serpina1	Serpina1-S168	-0.0391662	-0.0524097	0.0229868	-0.0391662	0.72829	0.613693	0.840627	0.72829	S	3							0.999946	3.16e-14	132.36	116.59	99.11	1.86	57266000	168	KNNYHSEAFSVNFADSEEAKKVINDYVEKGT	UID1850			1
A0A0G2JY53	939	A0A0G2JY53	A0A0G2JY53			-S939	-0.0319476	0.0840149	0.0115005	-0.0319476	0.47703	0.0285539	0.76137	0.47703	S	2							1	9.64e-05	172.92	118.45	151.26	0.085004	21356000000	939	NSELTARGRKLEDECSELKKEIYDLEAILAK	UID1853			1
D3ZV33;A0A0G2JY58	363;416	D3ZV33	D3ZV33		Pogz	Pogz-S363	0.043309	0.0290023	0.112231	0.043309	0.0702698	0.0927811	0.000113987	0.0702698	S	4							0.838074	5.16e-08	119.01	95.21	118.32	0.92223	280900000	363	YQKKGKSLDAEPSVPSAAKPASPEKTAPVTS	UID1854			1
D3ZV33;A0A0G2JY58	369;422	D3ZV33	D3ZV33		Pogz	Pogz-S369	-0.054537	0.00190922	-0.0127825	-0.054537	0.466158	0.983749	0.893905	0.466158	S	3							0.999804	9.64e-15	137.41	112.62	119.32	1.3386	630620000	369	SLDAEPSVPSAAKPASPEKTAPVTSTPSSTP	UID1855			1
D3ZV33;A0A0G2JY58	389;442	D3ZV33	D3ZV33		Pogz	Pogz-S389	0.0191134	0.0407239	0.064968	0.0191134	0.649422	0.329886	0.0523787	0.649422	S	3							0.99217	0.000152998	92.426	73.546	92.426	-2.3792	66170000	389	APVTSTPSSTPIPALSPPTKVPEPSESAGDT	UID1856			1;2
D3ZYB4;A0A0G2JY62	243;281	D3ZYB4	D3ZYB4		Lpin2	Lpin2-S243	-0.0281443	0.0228596	0.0287155	-0.0281443	0.581749	0.66923	0.521583	0.581749	S	3							0.993819	8.66e-11	175.52	143.15	175.52	2.1526	258530000	243	WSPLETSYPQTVCPKSDSELEVKPSESLLRS	UID1859			1
A0A0G2JY68;M0RCH8	411;406	A0A0G2JY68	A0A0G2JY68			-S411	0.0199258	0.0506886	-0.00400438	0.0199258	0.879194	0.638385	0.974883	0.879194	S	3							0.999984	6.74e-11	135.49	123.58	135.49	1.0148	125410000	411	GKKRKALPATETPEASDPGISGKKQKKDVRE	UID1860			1
A0A0G2JY69;G3V907;Q9QYU1	35;35;35	A0A0G2JY69	A0A0G2JY69	Peroxisomal biogenesis factor 19	LOC100911356;Pex19	LOC100911356;Pex19-S35	0.0418144	-0.0489044	0.0315714	0.0418144	0.634706	0.554234	0.716876	0.634706	S	5							0.977428	6.55e-23	144.2	125.48	50.189	-0.15463	25151000000	35	ELLESALDDFDKAKPSPAPSPTISAPDASGP	UID1862			1;2
A0A0G2JY69;G3V907;Q9QYU1	66;66;66	A0A0G2JY69	A0A0G2JY69	Peroxisomal biogenesis factor 19	LOC100911356;Pex19	LOC100911356;Pex19-S66	-0.025439	-0.0205713	-0.170316	-0.025439	0.643739	0.662807	0.000798626	0.643739	S	3							1	0.00413851	105.46	75.91	91.313	0.70613	56557000	66	QKRSPGDTAKDALFASQEKFFQELFDSELAS	UID1865			1
A0A0G2JY73;D4A554	526;509	A0A0G2JY73;D4A554	D4A554		Eif4g3	Eif4g3-S509	0.0241641	0.0380653	0.0122286	0.0241641	0.707575	0.537248	0.845088	0.707575	S	3							0.999917	4.26e-33	188.08	168.87	188.08	-0.12194	164880000	509	LSKDAKETQDKAEAESDGQTEETADPQNAHA	UID1866			1
A0A0G2JY73;D4A554	585;568	A0A0G2JY73;D4A554	D4A554		Eif4g3	Eif4g3-S568	-0.0774568	0.0787375	0.0493684	-0.0774568	0.0131903	0.0282654	0.187703	0.0131903	S	3							1	9.15e-10	133.93	116.44	61.276	-0.75638	48343000	568	EVLEAEAEPKAEEELSVDSVLEPEQEKMSQG	UID1868			1;2
A0A0G2JY73;D4A554	1161;1163	A0A0G2JY73;D4A554	D4A554		Eif4g3	Eif4g3-S1163	-0.121104	-0.0579148	-0.286902	-0.121104	0.125155	0.610028	0.00157034	0.125155	S	2							0.998788	0.00120517	117.8	85.051	117.8	0.52437	132240000	1163	TPLDFDSRRALTSRGSMGREKSDKPLPAGTA	UID1870			1
A0A0G2JY73	1142	A0A0G2JY73	A0A0G2JY73			-S1142	-0.00745148	0.0628546	0.0605083	-0.00745148	0.797631	0.00698926	0.016884	0.797631	S	2							0.979139	8.29e-79	245.32	221.72	245.32	0.2027	124440000	1142	GSSGGAKASETAPSGSPSATPLDFDSRRALT	UID1872			1
A0A0G2JY73;D4A554	314;297	A0A0G2JY73;D4A554	D4A554		Eif4g3	Eif4g3-S297	0.0106877	-0.00897744	-0.0318269	0.0106877	0.847602	0.856526	0.467442	0.847602	S	3							0.999475	2.25e-17	134.66	121.05	134.66	0.46362	373730000	297	KEQAGQIPETAAGEPSPEPPRTSSPTTLPPL	UID1873			1;2
A0A0G2JY75;A0A0G2K679	165;165	A0A0G2JY75	A0A0G2JY75			-S165	-0.0372968	0.0295341	-0.0497862	-0.0372968	0.0943073	0.310806	0.0697245	0.0943073	S	3							1	0.00314028	85.287	65.448	57.328	-0.20383	138080000	165	DLLLLKLSKGLDQPESPHPKRPPEDFETPSG	UID1877			1
A0A0G2JYA2;Q9JHU5	39;39	A0A0G2JYA2	A0A0G2JYA2	Arfaptin-1	Arfip1	Arfip1-S39	-0.0120027	-0.0349944	-0.139531	-0.0120027	0.975825	0.906042	0.503949	0.975825	S	3							0.995643	1.33e-46	192.62	176.5	192.62	0.051998	587010000	39	AHEHGYNRDLKHSLPSGLGLSETQITSHGFD	UID1878	AMPK		1
A0A0G2JYA4;P63331;P62716	43;43;43	A0A0G2JYA4	A0A0G2JYA4	Serine/threonine-protein phosphatase 2A catalytic subunit alpha isoform;Serine/threonine-protein phosphatase 2A catalytic subunit beta isoform	Ppp2ca;Ppp2cb	Ppp2ca;Ppp2cb-S43	-0.0210092	0.0592439	-0.00685314	-0.0210092	0.150462	0.000332273	0.668402	0.150462	S	3							0.984664	1.55e-05	135.27	95.034	135.27	0.64256	105070000	43	VKSLCEKAKEILTKESNVQEVRCPVTVCGDV	UID1879			1
A0A0G2JYC6;E9PTR4	116;116	A0A0G2JYC6	A0A0G2JYC6		Ubap2l	Ubap2l-S116	0.188276	-0.464857	-0.195948	0.188276	0.357385	0.0172852	0.327204	0.357385	S	3							0.999499	9.44e-08	187.97	163.72	91.076	-1.5387	97461000	116	KKKGVSGQKDGGQTESNEEGKENRDRDRDYS	UID1883			1
A0A0G2JYC6;E9PTR4	356;376	A0A0G2JYC6	A0A0G2JYC6		Ubap2l	Ubap2l-S356	0.0531205	0.0539549	0.119446	0.0531205	0.41847	0.437936	0.0383327	0.41847	S	3							0.816052	7.21e-07	144.41	121.42	144.41	0.709	37356000	356	MLGKGFGDVGEAKGGSTTGSQFLEQFKTAQA	UID1885			1
A0A0G2JYC6;E9PTR4	493;513	A0A0G2JYC6	A0A0G2JYC6		Ubap2l	Ubap2l-S493	0.0683642	0.0151929	0.100493	0.0683642	0.600065	0.922951	0.398148	0.600065	S	2							0.749092	0.0276318	91.658	33.699	91.549	0.38359	1541600000	493	PQPAQQKLKQQKKKTSLTSKIPALAVEMPGS	UID1886			1
A0A0G2JYC6;E9PTR4	608;628	A0A0G2JYC6	A0A0G2JYC6		Ubap2l	Ubap2l-S608	0.0343818	0.0125786	0.148137	0.0343818	0.597356	0.860193	0.00573086	0.597356	S	2							0.978272	6.36e-41	172.33	145.22	102.03	-0.40872	554830000	608	EQRSTQTRRYPSSISSSPQKDLTQAKNGFSS	UID1889			1
A0A0G2JYC6;E9PTR4	609;629	A0A0G2JYC6	A0A0G2JYC6		Ubap2l	Ubap2l-S609	0.0386279	0.0112166	0.117496	0.0386279	0.317703	0.802962	0.00178485	0.317703	S	3							0.96905	6.36e-41	172.33	145.22	107.09	-0.065467	3425200000	609	QRSTQTRRYPSSISSSPQKDLTQAKNGFSSV	UID1890			1
A0A0G2JYC6;E9PTR4	416;436	A0A0G2JYC6	A0A0G2JYC6		Ubap2l	Ubap2l-S416	-0.00946227	-0.0303393	0.018493	-0.00946227	0.932972	0.757719	0.847463	0.932972	S	4							0.998944	3.6e-05	130.27	107.35	92.528	0.75274	1303400000	416	LVQYDLKSANDSTVHSPFTKRQAFTPSSTMM	UID1892			1
A0A0G2JYC6;E9PTR4	467;487	A0A0G2JYC6	A0A0G2JYC6		Ubap2l	Ubap2l-S467	0.0448958	-0.040347	0.0283451	0.0448958	0.559457	0.613517	0.71048	0.559457	S	4							0.989529	1.79e-36	150.14	132.23	108.75	-0.23775	762130000	467	PSSPLPSKSTSAPQMSPGSSDNQSSSPQPAQ	UID1893			1
A0A0G2JYC6;E9PTR4	471;491	A0A0G2JYC6	A0A0G2JYC6		Ubap2l	Ubap2l-S471	-0.0274044	-0.0138433	0.0341879	-0.0274044	0.721386	0.845209	0.622626	0.721386	S	3							0.729385	9.44e-11	114.76	105.6	114.76	-0.16295	166720000	471	LPSKSTSAPQMSPGSSDNQSSSPQPAQQKLK	UID1895			1
A0A0G2JYC6;E9PTR4	477;497	A0A0G2JYC6	A0A0G2JYC6		Ubap2l	Ubap2l-S477	0.0121274	-0.0817244	0.00752865	0.0121274	0.914248	0.332	0.941484	0.914248	S	3							0.778398	1.19e-14	124.03	111.6	111.64	0.27134	608730000	477	SAPQMSPGSSDNQSSSPQPAQQKLKQQKKKT	UID1898			1
A0A0G2JYD1;A0A0U1RRQ3;A0A0G2JYI7	254;254;260	A0A0G2JYD1	A0A0G2JYD1			-S254	0.0538361	-0.03853	-0.0822067	0.0538361	0.35021	0.510868	0.134916	0.35021	S	3							0.999266	2.03e-29	131.26	113.12	69.47	0.6474	244630000	254	LPSKSSYGLKGAWKNSVEEWTAEDWTEDLSE	UID1900			1
A0A0G2JYD1;A0A0U1RRQ3;A0A0G2JYI7	469;469;475	A0A0G2JYD1	A0A0G2JYD1			-S469	-0.0302314	0.30857	-0.0180058	-0.0302314	0.886566	0.0558724	0.922428	0.886566	S	3							1	5.27e-21	199.17	169.04	199.17	-0.081482	174920000	469	PPGLESFPSQTKHRESAPGDGPSTVNRLLQL	UID1901			1
A0A0G2JYD1;A0A0U1RRQ3;A0A0G2JYI7	634;634;640	A0A0G2JYD1	A0A0G2JYD1			-S634	-0.0159644	0.0221839	0.0817572	-0.0159644	0.821944	0.720623	0.102709	0.821944	S	4							0.994591	1.21e-27	144.04	130.95	113.71	0.42869	552330000	634	DQSSVHTRIAYQSPASPADAAPGSVANGHGG	UID1902			1
A0A0G2JYD4;D3ZKC6	1701;1701	A0A0G2JYD4	A0A0G2JYD4		Vps13d	Vps13d-S1701	0.123199	0.106611	0.37416	0.123199	8.3e-05	0.0306428	1.33e-12	8.3e-05	S	3							0.982399	0.000465742	115.8	93.227	115.8	0.57424	58789000	1701	KYKSLMVSRGAPKPSSLAQKEYLSQSCPSVS	UID1904			1
A0A0G2JYD4;D3ZKC6	2095;2095	A0A0G2JYD4	A0A0G2JYD4		Vps13d	Vps13d-S2095	0.0777308	-0.00245285	0.0647791	0.0777308	0.0964153	0.97323	0.169008	0.0964153	S	3							0.964202	0.00534356	80.979	57.743	53.569	0.15238	145730000	2095	ASPTDTMKHSMKKMPSTEDPKGPQVQGLFMM	UID1905			1
A0A0G2JYD4;D3ZKC6	1039;1039	A0A0G2JYD4	A0A0G2JYD4		Vps13d	Vps13d-S1039	-0.0238144	-0.0225857	0.00819198	-0.0238144	0.675955	0.680931	0.892743	0.675955	S	3							0.998071	4.51e-09	170.53	151.32	138.04	-0.0088227	854190000	1039	HKNLSFDIPTGSLRDSRAQSPVSGPNVAFQT	UID1908			1
A0A0G2JYD4;D3ZKC6	2129;2129	A0A0G2JYD4	A0A0G2JYD4		Vps13d	Vps13d-S2129	0.0361765	0.00741843	-0.110492	0.0361765	0.681453	0.936105	0.106754	0.681453	S	2							0.992282	0.0121969	100.93	65.42	100.93	0.11454	44318000	2129	GMGLGSLKSDFVPSASIKQRGQQAVPPISQS	UID1912			1
A0A0G2JYD4;D3ZKC6	765;765	A0A0G2JYD4	A0A0G2JYD4		Vps13d	Vps13d-S765	0.0164104	-0.0780493	0.0960579	0.0164104	0.577997	0.00562057	0.000749766	0.577997	S	3							0.999363	0.000431374	89.028	78.241	89.028	0.2111	16239000	765	RRKSGDDSASEENQFSDDEYKTPLATPPSTP	UID1913			1
B3DMA1;A0A0G2JYE0	304;304	B3DMA1	B3DMA1		Atxn2l	Atxn2l-S304	0.108807	0.0104013	0.144861	0.108807	0.000878392	0.836021	0.000157844	0.000878392	S	2							0.918128	0.0155499	113.1	85.232	112.04	-1.5172	52976000	304	QRELRAAQLAREIESSPQYRLRIAMENDDGR	UID1917			1
B3DMA1;A0A0G2JYE0	591;591	B3DMA1	B3DMA1		Atxn2l	Atxn2l-S591	0.0328748	-0.0565541	0.0541371	0.0328748	0.531034	0.108379	0.202442	0.531034	S	3							0.999402	9.78e-129	272.32	242.59	172.57	-2.8376	1698500000	591	KEKEVDGLLTSDPMGSPVSSKAESILDKEDK	UID1918			1;2
B3DMA1;A0A0G2JYE0	388;388	B3DMA1	B3DMA1		Atxn2l	Atxn2l-S388	-0.0337199	0.0306959	0.0537569	-0.0337199	0.780616	0.790237	0.593598	0.780616	S	3							0.901768	3.75e-10	137.13	119.62	127.17	-1.1494	95447000	388	GLSSLPPRGPHHLDNSSPGPGSEARGINGGP	UID1919			1
B3DMA1;A0A0G2JYE0	389;389	B3DMA1	B3DMA1		Atxn2l	Atxn2l-S389	0.0816327	-0.046481	0.129889	0.0816327	0.278422	0.576087	0.0901912	0.278422	S	3							0.983009	3.35e-13	166.47	151.79	166.47	-1.1926	296300000	389	LSSLPPRGPHHLDNSSPGPGSEARGINGGPS	UID1920			1
B3DMA1;A0A0G2JYE0	109;109	B3DMA1	B3DMA1		Atxn2l	Atxn2l-S109	0.00859363	-0.0512092	0.000798452	0.00859363	0.906085	0.287414	0.991376	0.906085	S	2							1	3.19e-20	193.8	159.36	176.44	1.6319	314460000	109	IGSVRGQTTGKGPPQSPVFEGVYNNSRMLHF	UID1921			1
B3DMA1;A0A0G2JYE0	337;337	B3DMA1	B3DMA1		Atxn2l	Atxn2l-S337	0.0471213	-0.082012	0.117646	0.0471213	0.611979	0.296416	0.133636	0.611979	S	2							0.998301	6.35e-08	188.92	153.6	180.95	-0.089564	2404500000	337	EEKHSAVQRQGSGRESPSLVSREGKYIPLPQ	UID1924			1
B3DMA1;A0A0G2JYE0	681;681	B3DMA1	B3DMA1		Atxn2l	Atxn2l-S681	0.0813891	-0.127779	0.113113	0.0813891	0.182221	0.0157249	0.0528825	0.182221	S	3							0.970923	0.000789927	136.81	106.6	102.97	0.36358	852000000	681	TKPLLSVNKSTSTPTSPGPRTHSTPSIPVLT	UID1926			1
A0A0G2JYE3;Q5SGD7	486;503	A0A0G2JYE3	A0A0G2JYE3	Connector enhancer of kinase suppressor of ras 3	Cnksr3	Cnksr3-S486	-0.0521569	0.148889	0.181214	-0.0521569	0.0565598	0.000144483	2.16e-06	0.0565598	S	3							1	0.0110204	77.062	62.827	77.062	1.4049	53558000	486	LTERHLVRGADYIRGSRCYINSDLHSSATIP	UID1927			1
A0A0G2JYF7;Q5U302	637;643	A0A0G2JYF7	A0A0G2JYF7		Ctnna1	Ctnna1-S637	0.00481	-0.0284889	0.0492961	0.00481	0.908676	0.240478	0.0748195	0.908676	S	3							1	5.05e-267	329.06	292.64	178.54	-0.7066	16277000000	637	RKAVLMIRTPEELDDSDFETEDFDVRSRTSV	UID1930			1;2
Q4W1H3;Q4W1H4;A0A0G2JYG5;Q63358	1250;1255;1255;1220	Q4W1H3	Q4W1H3	Unconventional myosin-IXb	myo9b;Myo9b	myo9b;Myo9b-S1250	-0.0107802	0.019229	0.0337556	-0.0107802	0.758094	0.512329	0.201229	0.758094	S	3							0.711667	8.01e-05	65.378	46.168	50.924	0.53629	32192000	1250	PSCPKQVPIVGDPPRSPSPLQRPASLDLDSR	UID1935			1
Q4W1H3;Q4W1H4;A0A0G2JYG5;Q63358	1357;1362;1362;1327	Q4W1H3	Q4W1H3	Unconventional myosin-IXb	myo9b;Myo9b	myo9b;Myo9b-S1357	0.0648949	-0.0283557	-0.0424414	0.0648949	0.222405	0.654794	0.429772	0.222405	S	3							0.999222	3.67e-05	153.41	146.56	112.68	0.22162	113450000	1357	RTAGAALTPTEERRISFSTSDVSKLSPVKTS	UID1937			1
Q4W1H3;Q4W1H4;A0A0G2JYG5;Q63358	1277;1282;1282;1247	Q4W1H3	Q4W1H3	Unconventional myosin-IXb	myo9b;Myo9b	myo9b;Myo9b-S1277	-0.00975348	-0.00666741	0.040388	-0.00975348	0.835805	0.881952	0.240681	0.835805	S	3							0.999989	4.43e-14	149.33	134.07	149.33	0.41588	149580000	1277	LDSRVSPVLPSSSLESPQDEDKGENSTKVQD	UID1938			1
A0A0G2JYG9;F1M2E9;D3ZRM9;P41123	132;139;140;140	A0A0G2JYG9	A0A0G2JYG9	60S ribosomal protein L13	LOC100360491;Rpl13	LOC100360491;Rpl13-S132	0.0384707	-0.0632166	0.0136205	0.0384707	0.459225	0.144754	0.805196	0.459225	S	3							0.967672	0.00123657	108.38	67.289	87.083	0.54961	664650000	132	ILLPRKPSAPKKGDSSAEELKLATQLTGPVM	UID1940			1
A0A0G2JYH1;O08561	536;511	A0A0G2JYH1	A0A0G2JYH1	Phosphatidylinositol 4-kinase beta	Pi4kb	Pi4kb-S536	0.0847246	-0.0886876	0.0420318	0.0847246	0.0906409	0.0696695	0.37187	0.0906409	S	4							0.99991	0.000722685	89.468	61.702	84.035	0.18518	90660000	536	KEPVFIAAGDIRRRLSEQLAHTPTAFKRDPE	UID1941			1
A0A0G2JYH1;O08561	300;275	A0A0G2JYH1	A0A0G2JYH1	Phosphatidylinositol 4-kinase beta	Pi4kb	Pi4kb-S300	0.139386	-0.110155	0.0610004	0.139386	2.73e-05	0.000444042	0.0239299	2.73e-05	S	3							0.679932	1.3e-11	177	152.46	165.69	1.1805	62643000	300	APDTGLSPSKRTHQRSKSDATASISLSSNLK	UID1942			1
B0BN10;A0A0G2JYH7	189;341	B0BN10	B0BN10		Sh2d3c	Sh2d3c-S189	0.0274809	0.0107867	0.0874374	0.0274809	0.521177	0.815615	0.0168191	0.521177	S	3							0.992424	0.00539728	98.105	72.166	79.089	1.9583	23307000	189	SYGLSQGSSKAASPASPSGPKGSHMKRRSVT	UID1946			1
B0BN10;A0A0G2JYH7	202;354	B0BN10	B0BN10		Sh2d3c	Sh2d3c-S202	0.0507277	-0.0472224	0.0615197	0.0507277	0.0292661	0.0611507	0.00190713	0.0292661	S	3							0.936618	0.000277455	113.96	97.329	113.96	2.974	59474000	202	PASPSGPKGSHMKRRSVTMTDGLTSDKVTRG	UID1947			1
A0A0G2JYI0;F1LZG6;A0A0G2JYR4	1022;948;1022	A0A0G2JYI0	A0A0G2JYI0		Lrba	Lrba-S1022	0.0123966	0.0698607	0.0207107	0.0123966	0.836353	0.136375	0.688777	0.836353	S	4							0.999993	1.45e-37	131.23	116.06	131.23	-0.17218	51164000	1022	PSEQDAAEMPELLENSGVEEEDGDDDYVELK	UID1952			1
A0A0G2JYI0;F1LZG6;A0A0G2JYR4	905;831;905	A0A0G2JYI0	A0A0G2JYI0		Lrba	Lrba-S905	0.050238	0.0569007	0.0212406	0.050238	0.5331	0.468324	0.777943	0.5331	S	6							0.938123	6.47e-30	121.28	105.2	121.28	1.4484	64686000	905	DVDVSEGPQHSDRKESLISPHFTTNSDENSS	UID1953			1
A0A0G2JYI0;F1LZG6	1698;1620	A0A0G2JYI0	A0A0G2JYI0		Lrba	Lrba-S1698	-0.0704794	-0.173271	0.0186673	-0.0704794	0.32158	0.00582814	0.801775	0.32158	S	3							0.78717	4.03e-30	97.692	90.893	97.692	-1.9239	40070000	1698	VSSVDSTQVPDAGGESPGSRSPNAKLPSVPA	UID1961			1
A0A0G2JYI0;A0A0G2JYR4	1044;1044	A0A0G2JYI0	A0A0G2JYI0			-S1044	0.0207446	-0.00298845	0.153067	0.0207446	0.7575	0.962609	0.00976002	0.7575	S	2							1	3.76e-23	211.52	178.26	101.2	1.5181	177480000	1044	GDDDYVELKVEGIEGSPAEEARLPPAERQGE	UID1962			1
A0A0G2JYI5;Q8R431	233;189	A0A0G2JYI5	A0A0G2JYI5	Monoglyceride lipase	Mgll	Mgll-S233	0.0720437	0.024191	0.0413926	0.0720437	0.160167	0.677554	0.503404	0.160167	S	4							0.970964	2.43e-22	179.79	162.14	156.88	0.078711	129490000	233	ISLGRIDSSVLSRNKSEVDLYNSDPLICHAG	UID1963			1
A0A0G2JYJ1;P0CE43;D3ZEA3	470;433;268	A0A0G2JYJ1	A0A0G2JYJ1	Growth factor receptor-bound protein 10	Grb10	Grb10-S470	0.0029554	0.00202651	0.0423907	0.0029554	0.975825	0.980846	0.510649	0.975825	S	2							0.965768	0.00132989	69.462	51.545	65.808	-2.2432	228180000	470	RKGLAPPFNAPMRSVSENSLVAMDFSGQIGR	UID1966			1;2
Q4QR81;A0A0G2JYJ7	33;33	Q4QR81	Q4QR81		Rbms2	Rbms2-S33	0.0801071	-0.0263481	-0.0210245	0.0801071	0.181532	0.70084	0.749886	0.181532	S	3							1	0.00191151	84.859	63.63	84.859	-1.0203	43513000	33	KNNKKLYVAQQMAPPSPRNGTPNSSSGSGGN	UID1968			1
A0A0G2JYK0;F1LM05;A0A0G2JXK5;P05544;A0A0G2K1T8	8;9;30;30;30	A0A0G2JYK0;A0A0G2K1T8	A0A0G2JYK0	Serine protease inhibitor A3L	LOC299282;Serpina3l	LOC299282;Serpina3l-S8	-0.278365	0.123	0.266522	-0.278365	0.235023	0.651878	0.346755	0.235023	S	2							0.999989	4.51e-05	184.24	156.76	156.58	-1.8042	7592000000	8	________VWGRDTLSHEDHGKGRQLHSLTL;CPAVLCDGTLGRDTLSHEDHGKGRQLHSLTL	UID1969			1
A0A0G2JYK2;Q3B7T9	205;205	A0A0G2JYK2	A0A0G2JYK2	Rab11 family-interacting protein 1	Rab11fip1	Rab11fip1-S205	-0.0788108	-0.0269754	-0.0412636	-0.0788108	0.0497463	0.605964	0.367629	0.0497463	S	4							0.86968	3.02e-09	99.311	84.698	99.311	-0.20263	103420000	205	DTASAIVPSTTPSVDSDDESFSKDKKKKSKI	UID1971			1;2
A0A0G2JYK2;Q3B7T9	361;361	A0A0G2JYK2	A0A0G2JYK2	Rab11 family-interacting protein 1	Rab11fip1	Rab11fip1-S361	-0.0245296	0.0503296	0.129323	-0.0245296	0.614605	0.329242	0.00232203	0.614605	S	3							0.979652	1.32e-07	178.01	126.46	103.97	0.18779	18162000	361	NSPSPQGFRKRHLFSSTENLAARSPKEPGEG	UID1972			1
A0A0G2JYK2;Q3B7T9;D3ZD48	159;159;150	A0A0G2JYK2;D3ZD48	A0A0G2JYK2	Rab11 family-interacting protein 1	Rab11fip1;Rab11fip2	Rab11fip1;Rab11fip2-S159	-0.0791321	-0.0294759	-0.0543351	-0.0791321	0.20734	0.703877	0.427132	0.20734	S	3							0.980994	0.00501762	73.983	58.412	73.983	2.1771	7326300	159	EIEVDIQFMRNNMTASMFDLSMKDKSRNPFG;EIKVNIQFMRNNMTASMFDLSMKDKTRSPFA	UID1973			1
A0A0G2JYM6;Q5XIC3	88;88	A0A0G2JYM6	A0A0G2JYM6	Hsp90 co-chaperone Cdc37-like 1	Cdc37l1	Cdc37l1-S88	0.0542342	-0.0254564	0.000898707	0.0542342	0.49026	0.77974	0.992666	0.49026	S	4							0.999847	1.55e-20	189.11	175.45	189.11	0.21831	421980000	88	EAQQKLGSLALHNSESLDQEHAKAQTAVSEL	UID1976			1
A0A0G2KB64;A0A0G2JYN5;Q925B3	1501;1502;1501	A0A0G2KB64	A0A0G2KB64	Transient receptor potential cation channel subfamily M member 7	Trpm7	Trpm7-S1501	-0.0635508	0.0415558	0.0146682	-0.0635508	0.317471	0.560759	0.849508	0.317471	S	3							0.987333	1.16e-42	228.2	194.37	194.53	0.72003	218570000	1501	PTSLHSEQESCSRRASTEDSPDVDSRAALLP	UID1977			1
A0A0G2KB64;A0A0G2JYN5;Q925B3	1510;1511;1510	A0A0G2KB64	A0A0G2KB64	Transient receptor potential cation channel subfamily M member 7	Trpm7	Trpm7-S1510	-0.113696	-0.0873554	-0.0153081	-0.113696	0.00694429	0.131941	0.801008	0.00694429	S	3							1	0.00065648	98.508	72.384	98.508	1.5613	13546000	1510	SCSRRASTEDSPDVDSRAALLPDWLRDRPTN	UID1978			1
A0A0G2JYP3;D3ZM54	557;557	A0A0G2JYP3	A0A0G2JYP3		LOC679087	LOC679087-S557	-0.00944058	0.037547	0.0546597	-0.00944058	0.893745	0.484589	0.267165	0.893745	S	3							0.999998	4.48e-09	142.94	104.92	142.94	2.2336	122090000	557	HFKHPRGYFQQSDRHSPEDFRHSPEDFGHPR	UID1980			1
A0A0G2JYP3;D3ZM54	602;602	A0A0G2JYP3	A0A0G2JYP3		LOC679087	LOC679087-S602	-0.0710505	0.0840181	-0.0719247	-0.0710505	0.266236	0.0885346	0.260118	0.266236	S	3							1	0.005173	80.96	66.273	80.96	-1.6419	19843000	602	PLEDWKWPLEDDFRQSREKDCRQLPEKDFRC	UID1983			1
F1LPE9;A0A0G2JYT1;Q811U3	37;37;37	F1LPE9	F1LPE9	ELKS/Rab6-interacting/CAST family member 1	Erc1	Erc1-S37	0.117686	-0.0599363	-0.0221394	0.117686	0.0228955	0.419098	0.789966	0.0228955	S	2							0.7305	7.06e-148	287.08	248.07	199.81	-0.28268	1827200000	37	PRLPRSPRLGHRRTNSTGGSSGNSVGGGSGK	UID1986			1
F1LPE9;A0A0G2JYT1;Q811U3	17;17;17	F1LPE9	F1LPE9	ELKS/Rab6-interacting/CAST family member 1	Erc1	Erc1-S17	0.0291401	-0.00655365	0.0474651	0.0291401	0.757784	0.944037	0.510098	0.757784	S	2							0.999995	2.86e-05	156.01	131.09	156.01	-0.0433	778320000	17	YGSARSVGKVEPSSQSPGRSPRLPRSPRLGH	UID1990			1;2
F1LPE9;A0A0G2JYT1;Q811U3	21;21;21	F1LPE9	F1LPE9	ELKS/Rab6-interacting/CAST family member 1	Erc1	Erc1-S21	0.0217069	-0.0595645	0.0106717	0.0217069	0.663544	0.141466	0.834987	0.663544	S	3							0.999937	2.54e-06	173.62	139.74	104.2	-0.99196	2791200000	21	RSVGKVEPSSQSPGRSPRLPRSPRLGHRRTN	UID1991			1;2
F1LQN9;A0A0G2JYT4;A0A0G2K2V5	476;481;311	F1LQN9	F1LQN9		Exoc1	Exoc1-S476	0.0680118	-0.011182	-0.184879	0.0680118	0.532878	0.930322	0.0569798	0.532878	S	2							0.992236	0.00107209	115.57	83.732	87.641	-2.221	200910000	476	GSTSSLNKLSVQSSGSRRSQSSSLLDMGNMS	UID1993			1
F1LQN9;A0A0G2JYT4;A0A0G2K2V5	462;467;297	F1LQN9	F1LQN9		Exoc1	Exoc1-S462	0.134904	-0.16226	0.0193497	0.134904	0.000269949	1.43e-05	0.642871	0.000269949	S	3							0.810728	0.000870118	180.19	131.91	65.842	1.8592	28268000	462	QETESLHGSSGKLTGSTSSLNKLSVQSSGSR	UID1994			1
F1LQN9;A0A0G2JYT4;A0A0G2K2V5	464;469;299	F1LQN9	F1LQN9		Exoc1	Exoc1-S464	0.0825065	-0.0492204	-0.00796232	0.0825065	2.29e-05	0.0119602	0.673282	2.29e-05	S	3							0.526511	0.0137339	68.536	34.739	68.536	-0.30861	96626000	464	TESLHGSSGKLTGSTSSLNKLSVQSSGSRRS	UID1995			1
F1LQN9;A0A0G2JYT4;A0A0G2K2V5	465;470;300	F1LQN9	F1LQN9		Exoc1	Exoc1-S465	0.0425387	-0.0341836	-0.00244712	0.0425387	0.348709	0.441683	0.962804	0.348709	S	2							0.99755	5.51e-15	209.97	157.03	209.97	-0.59519	240750000	465	ESLHGSSGKLTGSTSSLNKLSVQSSGSRRSQ	UID1996			1
F1LQN9;A0A0G2JYT4;A0A0G2K2V5	491;496;326	F1LQN9	F1LQN9		Exoc1	Exoc1-S491	-0.0926358	0.0145894	-0.0565853	-0.0926358	0.000624057	0.704524	0.0605212	0.000624057	S	3							0.833094	8.87e-26	145.52	129.42	145.52	-1.2212	28717000	491	SRRSQSSSLLDMGNMSASDLDVADRTKFDKI	UID1998			1
F1LQN9;A0A0G2JYT4;A0A0G2K2V5	493;498;328	F1LQN9	F1LQN9		Exoc1	Exoc1-S493	-0.0138269	-0.00153665	0.05395	-0.0138269	0.507918	0.94972	0.0050207	0.507918	S	2							0.982397	5.7e-27	170.11	146.55	168.68	-2.0407	595390000	493	RSQSSSLLDMGNMSASDLDVADRTKFDKIFE	UID1999			1
D3ZIJ7;A0A0G2JYT8	358;379	D3ZIJ7	D3ZIJ7		Foxn3	Foxn3-S358	0.241251	-0.379168	-0.0418701	0.241251	0.000313261	5.11e-07	0.587511	0.000313261	S	5							0.992109	1.28e-52	165.55	155.39	165.55	1.9498	35905000	358	SQEGSEGSFQSHESHSEPEEDDRKPSQKEGK	UID2000			1
D3ZIJ7;A0A0G2JYT8	415;436	D3ZIJ7	D3ZIJ7		Foxn3	Foxn3-S415	0.0881003	-0.109614	0.0723004	0.0881003	0.0674951	0.0171544	0.124594	0.0674951	S	3							0.999992	6.68e-05	126.07	105.97	117.67	2.8925	1041300000	415	DTLPLKKRRTEKPPESDDEEMKEAAGSLLHL	UID2001			1
D3ZIJ7;A0A0G2JYT8	319;340	D3ZIJ7	D3ZIJ7		Foxn3	Foxn3-S319	0.0359492	-0.101612	0.120004	0.0359492	0.737253	0.191268	0.1328	0.737253	S	3							0.942677	3.79e-189	285.53	264	285.53	0.12609	238790000	319	DHNYSSAKSSNARSTSPTSDSISSSSSSADD	UID2003			1
D3ZIJ7;A0A0G2JYT8	85;85	D3ZIJ7	D3ZIJ7		Foxn3	Foxn3-S85	0.0113221	-0.0097835	0.00925847	0.0113221	0.827732	0.830902	0.827229	0.827732	S	3							0.844493	7.5e-15	124.37	116.21	124.37	-2.5546	335310000	85	KNLLKSFGESVLRSVSPVQDLDDDTPPSPAH	UID2004			1;2
A0A0G2JYU6;D3ZAZ1	1028;965	A0A0G2JYU6	A0A0G2JYU6		Fmnl1	Fmnl1-S1028	-0.0205448	-0.0669923	-0.0387606	-0.0205448	0.592448	0.0494496	0.200871	0.592448	S	5							1	4.12e-20	150.59	131.27	150.59	1.4511	1692300000	1028	AAADTSGREEPPAPKSPPKARRQQMDLISEL	UID2006			1
A0A0G2JYU6	1100	A0A0G2JYU6	A0A0G2JYU6			-S1100	0.00799193	0.0276073	0.0152954	0.00799193	0.961553	0.826116	0.893017	0.961553	S	3							0.999989	0.00262005	76.713	61.448	76.713	-0.75194	28225000	1100	RRRPPGPPLPVTADLSL______________	UID2007			1
A0A0G2JYU8;A0A0G2KAS5;Q66HC7	380;381;381	A0A0G2JYU8	A0A0G2JYU8	Transcription factor SPT20 homolog	Supt20h	Supt20h-S380	-0.0290471	0.0220273	-0.0341934	-0.0290471	0.604155	0.703254	0.493548	0.604155	S	4							0.843145	9.33e-65	185.19	166.3	185.19	-1.7548	121750000	380	KIQPWKADEESDSQMSPSHSSADDHSNWFII	UID2009			1
A0A0G2JYV0;D3ZGX8	1124;1157	A0A0G2JYV0	A0A0G2JYV0		Brd4	Brd4-S1124	-0.0656863	0.0940863	0.0147535	-0.0656863	0.317166	0.135539	0.849064	0.317166	S	3							1	0.0169586	89.698	60.536	89.698	0.066564	29409000	1124	VQPQPLVVVKEEKIHSPIIRSEPFSTSLRPE	UID2012			1
A0A0G2JYV0;D3ZGX8	1052;1052	A0A0G2JYV0	A0A0G2JYV0		Brd4	Brd4-S1052	-0.0538216	-0.024432	0.021841	-0.0538216	0.216317	0.642115	0.667087	0.216317	S	3							1	0.00345816	79.771	65.613	71.692	1.0609	28035000	1052	PPQPAKPQQVIQHHPSPRHHKSDPYSAGHLR	UID2015			1
A0A0G2JYV0;D3ZGX8	602;602	A0A0G2JYV0	A0A0G2JYV0		Brd4	Brd4-S602	0.029263	-0.0597157	-0.0292139	0.029263	0.346251	0.0279261	0.239369	0.346251	S	3							0.999715	1.03e-35	221.9	171.29	221.9	-0.043723	4873100000	602	KEPAPTKTKPPPTYESEEEDKCKPMSYEEKR	UID2016			1
D3ZN60;A0A0G2JYZ1	447;478	D3ZN60	D3ZN60		Ttbk2	Ttbk2-S447	0.0439983	-0.0923736	0.0416572	0.0439983	0.0876067	0.00319105	0.142464	0.0876067	S	4							0.55885	0.000291496	92.492	77.722	77.357	1.326	18185000	447	TDKFLETCMEKMQKDSSAGKEPVLPALPHKP	UID2022			1
A0A0G2JZ11;D4A7U8	71;57	A0A0G2JZ11;D4A7U8	D4A7U8		Myoz1	Myoz1-S57	0.0940445	-0.0523068	-0.0255365	0.0940445	0.145703	0.450527	0.719236	0.145703	S	4							0.675527	5.79e-06	114.9	96.987	114.9	0.94036	10085000	57	RDVMLEELSLLTNRGSKMFKLRQMRVEKFIY	UID2027			1
A0A0G2JZ11;D4A7U8	43;29	A0A0G2JZ11;D4A7U8	D4A7U8		Myoz1	Myoz1-S29	0.00112304	0.0389951	-0.0375373	0.00112304	0.988981	0.464071	0.496296	0.988981	S	3							0.980968	1.67e-18	153.88	125.01	135.64	-1.4072	527820000	29	KSSKLIMELTGGGRESSGLNLGKKISVPRDV	UID2028			1
A0A0G2JZ11;D4A7U8	44;30	A0A0G2JZ11;D4A7U8	D4A7U8		Myoz1	Myoz1-S30	0.0517448	-0.037985	-0.0558329	0.0517448	0.386485	0.549262	0.372333	0.386485	S	3							0.998182	0.000510318	134.56	106.23	134.56	-0.3349	2131800000	30	SSKLIMELTGGGRESSGLNLGKKISVPRDVM	UID2029			1
A0A0G2JZ11;D4A7U8	94;80	A0A0G2JZ11;D4A7U8	D4A7U8		Myoz1	Myoz1-S80	0.0155329	-0.0255491	0.0201984	0.0155329	0.873596	0.76811	0.810855	0.873596	S	3							0.998125	7.47e-92	248.7	225.47	248.7	-0.042711	11477000000	80	MRVEKFIYENHPDVFSDSSMDHFQKFLPTVG	UID2030			1;2
A0A0G2JZ11;D4A7U8	96;82	A0A0G2JZ11;D4A7U8	D4A7U8		Myoz1	Myoz1-S82	-0.0058493	-0.0074206	-0.0776155	-0.0058493	0.970434	0.95589	0.460464	0.970434	S	4							0.947573	5.05e-48	214.49	197.96	88.627	2.4689	11166000000	82	VEKFIYENHPDVFSDSSMDHFQKFLPTVGGQ	UID2031			1;2
A0A0G2JZ11;D4A7U8	97;83	A0A0G2JZ11;D4A7U8	D4A7U8		Myoz1	Myoz1-S83	-0.0257599	0.0751923	-0.0407451	-0.0257599	0.84508	0.435283	0.704764	0.84508	S	3							0.975284	1.15e-19	159.46	130.33	97.095	0.0073953	11778000000	83	EKFIYENHPDVFSDSSMDHFQKFLPTVGGQL	UID2032			1;2
A0A0G2JZ11;D4A7U8	120;106	A0A0G2JZ11;D4A7U8	D4A7U8		Myoz1	Myoz1-S106	0.046239	0.0517423	0.0212618	0.046239	0.501448	0.437721	0.765285	0.501448	S	3							0.986031	2.14e-11	124.63	111.43	109.39	-2.1157	175970000	106	LPTVGGQLESAGQGFSYGKGSSGGQAGASGS	UID2033			1
A0A0G2JZ11;D4A7U8	125;111	A0A0G2JZ11;D4A7U8	D4A7U8		Myoz1	Myoz1-S111	-0.00125899	0.0626713	-0.0215603	-0.00125899	0.994038	0.606972	0.864323	0.994038	S	3							0.957691	2.08e-54	186.65	170.77	159.16	0.53532	197460000	111	GQLESAGQGFSYGKGSSGGQAGASGSAGQYG	UID2034			1
A0A0G2JZ11;D4A7U8	126;112	A0A0G2JZ11;D4A7U8	D4A7U8		Myoz1	Myoz1-S112	0.0139951	0.0187095	-0.123807	0.0139951	0.834296	0.761394	0.0124497	0.834296	S	2							0.647623	9.19e-05	110.98	85.387	110.98	-2.6834	801040000	112	QLESAGQGFSYGKGSSGGQAGASGSAGQYGS	UID2035			1
A0A0G2JZ11;D4A7U8	133;119	A0A0G2JZ11;D4A7U8	D4A7U8		Myoz1	Myoz1-S119	0.0877348	-0.0810127	0.0538937	0.0877348	0.339893	0.342158	0.537907	0.339893	S	3							0.988576	6.02e-05	103.71	89.839	78.707	-0.2703	50792000	119	GFSYGKGSSGGQAGASGSAGQYGSDRHQQGS	UID2036			1
A0A0G2JZ11;D4A7U8	135;121	A0A0G2JZ11;D4A7U8	D4A7U8		Myoz1	Myoz1-S121	0.00857018	0.00598614	-0.0294895	0.00857018	0.901489	0.918885	0.590449	0.901489	S	2							0.999818	0	415.1	386.52	415.1	0.14691	1343900000	121	SYGKGSSGGQAGASGSAGQYGSDRHQQGSGF	UID2037			1
A0A0G2JZ11;D4A7U8	148;134	A0A0G2JZ11;D4A7U8	D4A7U8		Myoz1	Myoz1-S134	-0.464785	0.944757	-0.295617	-0.464785	0.120091	0.00539359	0.300466	0.120091	S	4							1	1.55e-48	112.98	103.68	112.98	-2.483	1623800000	134	SGSAGQYGSDRHQQGSGFGAGGAGGPGGQAG	UID2039			1
A0A0G2JZ11;D4A7U8	178;164	A0A0G2JZ11;D4A7U8	D4A7U8		Myoz1	Myoz1-S164	0.11586	-0.0312008	-0.240033	0.11586	0.777666	0.942551	0.468752	0.777666	S	6							0.975186	3.52e-108	175.63	169.79	175.63	-0.57045	4700100000	164	GGGAAPGTVGVGEPGSGDQAGGDGKHVTVFK	UID2040			1
A0A0G2JZ11	11	A0A0G2JZ11	A0A0G2JZ11			-S11	-0.0619468	0.0172247	-0.0239867	-0.0619468	0.0237156	0.609803	0.29776	0.0237156	S	3							0.664286	2.36e-08	151.11	120.24	151.11	1.206	229380000	11	_____MESEHSRSVKSPSTMPLSGTPAPNKR	UID2041			1
A0A0G2JZ11;D4A7U8	197;183	A0A0G2JZ11;D4A7U8	D4A7U8		Myoz1	Myoz1-S183	0.0018937	0.0124033	0.117804	0.0018937	0.986018	0.891951	0.0841284	0.986018	S	2							0.999987	0.0122816	132.01	96.358	132.01	1.0364	332750000	183	AGGDGKHVTVFKTYISPWDRAMGVDPQQKVE	UID2044			1
A0A0G2JZ38	632	A0A0G2JZ38	A0A0G2JZ38			-S632	0.116823	-0.0407977	-0.0774568	0.116823	0.191444	0.716777	0.435391	0.191444	S	3							0.932325	0.000341952	117.18	102.3	117.18	0.6351	332260000	632	RKTVKLFWRELKPTGSPGCSRSRFGPCPTLW	UID2046			1
A0A0G2JZ38	501	A0A0G2JZ38	A0A0G2JZ38			-S501	0.146935	-0.219017	-0.0423857	0.146935	9.71e-05	1.85e-06	0.203593	9.71e-05	S	3							0.980583	1.54e-46	166.46	148.75	166.46	0.83304	446460000	501	LWDSSEPASAPRPPQSPVSPIVLRTQRSLEP	UID2049			1;2
A0A0G2JZ38	523	A0A0G2JZ38	A0A0G2JZ38			-S523	0.286346	-0.341063	-0.185666	0.286346	8.58e-08	9.67e-08	0.00138658	8.58e-08	S	3							1	5.92e-08	149.42	132.54	109.67	1.2169	1872000000	523	LRTQRSLEPEPKEPVSPRSPKTEPVQELPTH	UID2051			1;2
A0A0G2JZ38	360	A0A0G2JZ38	A0A0G2JZ38			-S360	0.18218	0.0144634	-0.244646	0.18218	0.183797	0.945255	0.124844	0.183797	S	4							0.98951	0.00071491	134.75	106.43	111.94	-0.74852	1243100000	360	AAAAAAGGRRERRKPSSEEGKRSRRSLEGGG	UID2053			1
A0A0G2JZ38	141	A0A0G2JZ38	A0A0G2JZ38			-S141	0.140133	-0.0438911	-0.21003	0.140133	0.149794	0.717987	0.0298442	0.149794	S	3							0.998702	0.0183857	86.18	20.645	80.986	-0.86282	978040000	141	KLYGSSGPELRRSLFSLKQIFQEDKDLVPEF	UID2055			1
A0A0G2JZ38	370	A0A0G2JZ38	A0A0G2JZ38			-S370	0.040216	0.123418	-0.0949574	0.040216	0.717475	0.214705	0.270788	0.717475	S	2							1	0.00642799	130.09	94.867	122.77	-0.60133	442980000	370	ERRKPSSEEGKRSRRSLEGGGCPVRTPEPGP	UID2056			1
A0A0G2JZ38	513	A0A0G2JZ38	A0A0G2JZ38			-S513	0.0487753	0.0272501	-0.155817	0.0487753	0.443375	0.659673	0.00748196	0.443375	S	3							1	9.91e-09	160.77	141.39	149.42	1.1326	2568600000	513	PPQSPVSPIVLRTQRSLEPEPKEPVSPRSPK	UID2057			1;2
A0A0G2JZ38	1060	A0A0G2JZ38	A0A0G2JZ38			-S1060	0.117738	0.0952426	-0.297674	0.117738	0.00164168	0.0239728	2.84e-09	0.00164168	S	3							0.9992	0.000186561	109.04	92.099	109.04	0.9001	83938000	1060	SMKSLLTSRPEDATHSRRSRGMVQSSSPVTH	UID2058			1
A0A0G2JZ48	933	A0A0G2JZ48	A0A0G2JZ48			-S933	-0.0263572	0.0947617	0.0599727	-0.0263572	0.792262	0.217849	0.459799	0.792262	S	2							0.999738	0.000367184	158.42	121.89	158.42	0.44136	80085000	933	EKEHKPFSVSSTPTMSRSSSLSGVDMAGLQT	UID2060			1
A0A0G2JZ48;A0A0G2K8G1;A0A0G2JYB3	341;341;341	A0A0G2JZ48	A0A0G2JZ48			-S341	0.0207919	-0.057731	0.0844567	0.0207919	0.697408	0.165342	0.0306736	0.697408	S	3							1	3.43e-179	305.46	266.1	148.41	-0.52752	1383800000	341	FSVQSLDSRSVSEINSDDELPGRGYALVPIV	UID2063			1
A0A0G2JZ50;Q4V8B0	57;59	A0A0G2JZ50	A0A0G2JZ50	Oxidation resistance protein 1	Oxr1	Oxr1-S57	0.250439	-0.0161264	0.227315	0.250439	0.388331	0.968196	0.438321	0.388331	S	4							0.970633	7.58e-38	134.97	117.53	121.28	-0.55364	99245000	57	APGDPGCGPGELRPPSPTSPEGPDTGQKKTL	UID2064			1
A0A0G2JZ50;Q4V8B0;A0A0G2KAL4;A0A0G2JYS1;A0A0G2K7Y2	486;488;407;426;495	A0A0G2JZ50;A0A0G2K7Y2	A0A0G2K7Y2	Oxidation resistance protein 1	Oxr1	Oxr1-S495	-0.0172419	0.0892737	-0.0336641	-0.0172419	0.879643	0.321754	0.707963	0.879643	S	4							0.999996	9.81e-09	188.47	164.99	188.47	0.48774	332000000	495	PTVLKDQQGKELKRDSETEVEELRKLWKTHS	UID2066			1
A0A0G2JZ50;Q4V8B0;A0A0G2KAL4;A0A0G2JYS1;A0A0G2K7Y2	337;339;258;277;346	A0A0G2JZ50;A0A0G2K7Y2	A0A0G2K7Y2	Oxidation resistance protein 1	Oxr1	Oxr1-S346	-0.0628496	0.0769082	-0.0598083	-0.0628496	0.433717	0.349792	0.394948	0.433717	S	4							0.833491	5.2e-109	235.67	214.2	134.73	2.9353	40156000	346	TEESLSEDVFTESELSPIREELPSSELRQEK	UID2068			1
A0A0G2JZ50;Q4V8B0;A0A0G2KAL4;A0A0G2JYS1;A0A0G2K7Y2	193;195;114;133;202	A0A0G2JZ50;A0A0G2K7Y2	A0A0G2K7Y2	Oxidation resistance protein 1	Oxr1	Oxr1-S202	-0.14198	0.126498	-0.260963	-0.14198	0.00614815	0.0436865	0.000187853	0.00614815	S	2							0.911011	1.07e-20	196.45	176.34	116.78	-1.874	46576000	202	PSSTESSIRPARVVSSTSEEEEAFTEKFLKI	UID2071			1
A0A0G2JZ50;Q4V8B0;A0A0G2KAL4;A0A0G2JYS1;A0A0G2K7Y2	195;197;116;135;204	A0A0G2JZ50;A0A0G2K7Y2	A0A0G2K7Y2	Oxidation resistance protein 1	Oxr1	Oxr1-S204	0.00213694	0.0207977	-0.189225	0.00213694	0.960381	0.568349	2.1e-06	0.960381	S	2							0.990902	6.88e-207	310.9	283.43	310.9	2.1727	674440000	204	STESSIRPARVVSSTSEEEEAFTEKFLKINC	UID2072			1
Q6IMY8;A0A0G2JZ52	58;58	Q6IMY8	Q6IMY8		Hnrnpu	Hnrnpu-S58	-0.100368	0.137604	0.0424367	-0.100368	9.55e-07	1.59e-06	0.108047	9.55e-07	S	3							1	4.25e-30	136.18	124.29	136.18	-0.52281	164310000	58	DNEAGGRPAMEPGNGSLDLGGDAAGRSGAGL	UID2073			1
Q6IMY8;A0A0G2JZ52	245;245	Q6IMY8	Q6IMY8		Hnrnpu	Hnrnpu-S245	0.0223611	-0.0253218	0.0303452	0.0223611	0.782325	0.721876	0.671624	0.782325	S	5							1	1.13e-77	202.86	191.85	173.48	0.92771	2194900000	245	GYFEYIEENKYSRAKSPQPPVEEEDEHFDDT	UID2074			1
Q6IMY8;A0A0G2JZ52	185;185	Q6IMY8	Q6IMY8		Hnrnpu	Hnrnpu-S185	0.216017	-0.311636	0.044547	0.216017	0.000270483	7.12e-06	0.491715	0.000270483	S	3							0.815275	8.62e-15	176.42	144.59	102.98	0.98279	32890000	185	RGPGKEAAGKSSGPTSLFAVTVAPPGARQGQ	UID2077			1
F1LY70;A0A0G2JZ53	476;476	F1LY70	F1LY70		Birc6	Birc6-S476	0.00692335	0.0999918	-0.0733481	0.00692335	0.954883	0.240582	0.385475	0.954883	S	3							0.999984	5.66e-06	111.67	101.75	102.21	-0.075192	98257000	476	EDSSSCSDIPKLEGDSDDLLEDSDSEEHSRS	UID2081			1;2
F1LY70;A0A0G2JZ53	483;483	F1LY70	F1LY70		Birc6	Birc6-S483	-0.0223557	-0.0346416	0.0214523	-0.0223557	0.771462	0.611388	0.770691	0.771462	S	2							0.999963	0	399.4	372.85	399.4	-0.97695	7601900000	483	DIPKLEGDSDDLLEDSDSEEHSRSDSVTGHT	UID2082			1;2
F1LY70;A0A0G2JZ53	493;493	F1LY70	F1LY70		Birc6	Birc6-S493	-0.0506393	0.0114703	0.0408944	-0.0506393	0.0465259	0.703254	0.0963331	0.0465259	S	2							0.937479	0.000120581	158.04	124.45	158.04	-0.55556	212980000	493	DLLEDSDSEEHSRSDSVTGHTSQKEAMEVSL	UID2084			1
F1LY70;A0A0G2JZ53	580;580	F1LY70	F1LY70		Birc6	Birc6-S580	-0.0074889	0.0627388	0.0807448	-0.0074889	0.894936	0.120015	0.0529832	0.894936	S	3							0.959342	0.00104294	92.528	68.851	82.822	1.533	25375000	580	IPFPCLLAGGLLTYKSPATSPISSNSHRSLD	UID2086			1
F1LY70;A0A0G2JZ53	2964;2973	F1LY70	F1LY70		Birc6	Birc6-S2964	0.0439889	-0.0257684	0.0676449	0.0439889	0.110988	0.418802	0.0103643	0.110988	S	3							0.948207	2.16e-07	132.74	104.88	132.74	0.73567	178440000	2964	YSARVSMTTNTTDSVSDEEKVSGGKDVNGSN	UID2087			1
A0A0G2JZ56;A0A0G2KAS9;F1M5N3;F1LM42;A0A0G2KBB9;F1M9N9;A0A0G2K6R9	1731;1741;3730;3759;3785;3791;3818	A0A0G2JZ56;F1M5N3	F1M5N3		Ank2	Ank2-S3730	0.164955	-0.457224	-0.499369	0.164955	0.351153	0.0140509	0.00537866	0.351153	S	3							0.933482	0.0161654	90.709	37.215	81.296	-0.84733	143110000	3730	IVQEPEEASEPKEESSPRKTSLVIVESTDDQ	UID2088			1
A0A0G2JZ56;A0A0G2KAS9;F1M5N3;F1LM42;A0A0G2KBB9;F1M9N9;A0A0G2K6R9	1736;1746;3735;3764;3790;3796;3823	A0A0G2JZ56;F1M5N3	F1M5N3		Ank2	Ank2-S3735	0.0543754	0.027711	0.0252216	0.0543754	0.440089	0.68519	0.720473	0.440089	S	3							0.835622	2.12e-16	142.02	120.42	136.26	-0.02628	447300000	3735	EEASEPKEESSPRKTSLVIVESTDDQPQVFE	UID2090			1
A0A0G2JZ56	938	A0A0G2JZ56	A0A0G2JZ56			-S938	0.037029	-0.00564529	0.0288323	0.037029	0.495476	0.929959	0.598325	0.495476	S	3							0.77756	1.01e-54	213.39	197.27	131.42	-0.28447	253070000	938	LSWGTENLDNVALSSSPIHSGRASPCLDRDN	UID2093			1
A0A0G2JZ56;A0A0G2KAS9;F1M5N3;F1LM42;A0A0G2KBB9;F1M9N9;A0A0G2K6R9	1800;1810;3799;3828;3854;3860;3887	A0A0G2JZ56;F1M5N3	F1M5N3		Ank2	Ank2-S3799	0.0284622	0.0089086	-0.170931	0.0284622	0.628891	0.883499	0.00329151	0.628891	S	2							0.997689	0.000122977	162.65	123.09	151.13	-2.0323	892240000	3799	TVVKKVTRKIIRRYVSSDGTEKEEITMQGMP	UID2094			1
A0A0G2JZ56;A0A0G2KAS9;F1M5N3;F1LM42;A0A0G2KBB9;F1M9N9;A0A0G2K6R9	1801;1811;3800;3829;3855;3861;3888	A0A0G2JZ56;F1M5N3	F1M5N3		Ank2	Ank2-S3800	0.104335	-0.142575	-0.334161	0.104335	0.011769	0.00525466	2.49e-07	0.011769	S	3							0.584836	0.000159944	162.65	123.09	53.028	-0.19801	214870000	3800	VVKKVTRKIIRRYVSSDGTEKEEITMQGMPQ	UID2095			1
A0A0G2JZ56;A0A0G2KAS9;F1M5N3;F1LM42;A0A0G2KBB9;F1M9N9;A0A0G2K6R9	874;896;841;870;896;869;896	A0A0G2JZ56;F1M5N3	F1M5N3		Ank2	Ank2-S841	-0.0489147	-0.00226444	-0.11845	-0.0489147	0.258604	0.965317	0.00667436	0.258604	S	3							0.99564	0.000304851	111.35	86.031	91.812	0.09097	79284000	841	GMNYLRYSLEGGRSDSLRSFSSDRSHTLSHA	UID2096			1
A0A0G2JZ69;Q6IRK8;A0A0G2K1E7;A0A0G2K1Y8;P16086	1335;1303;1323;1323;1323	A0A0G2JZ69	A0A0G2JZ69	Spectrin alpha chain, non-erythrocytic 1	Sptan1	Sptan1-S1335	0.0289075	-0.0443875	-0.0240677	0.0289075	0.377227	0.103677	0.470485	0.377227	S	3							0.684991	0.0103093	71.607	55.664	65.477	2.6507	27972000	1335	EDLKEKCTELNQAWTSLGKRADQRKAKLGDS	UID2099			1
A0A0G2JZ69;Q6IRK8;A0A0G2K1E7;A0A0G2K1Y8;P16086	1488;1456;1476;1476;1476	A0A0G2JZ69	A0A0G2JZ69	Spectrin alpha chain, non-erythrocytic 1	Sptan1	Sptan1-S1488	0.0035925	-0.0268986	0.0430435	0.0035925	0.966034	0.677827	0.419446	0.966034	S	3							0.997823	0.00030035	124.3	96.005	124.3	-0.90363	6268600	1488	MAAREAFLNTEDKGDSLDSVEALIKKHEDFD	UID2100			1
A0A0G2JZ69;Q6IRK8;A0A0G2K1E7;A0A0G2K1Y8;P16086	1491;1459;1479;1479;1479	A0A0G2JZ69	A0A0G2JZ69	Spectrin alpha chain, non-erythrocytic 1	Sptan1	Sptan1-S1491	0.0115044	-0.0226928	-0.0822596	0.0115044	0.839519	0.642641	0.0489096	0.839519	S	3							0.997916	0.000673335	98.592	70.266	97.69	2.0296	9930000	1491	REAFLNTEDKGDSLDSVEALIKKHEDFDKAI	UID2101			1
A0A0G2JZ69;Q6IRK8;A0A0G2K1E7;A0A0G2K1Y8;P16086	1041;1029;1029;1029;1029	A0A0G2JZ69	A0A0G2JZ69	Spectrin alpha chain, non-erythrocytic 1	Sptan1	Sptan1-S1041	-0.0254802	-0.0600115	0.0402069	-0.0254802	0.687869	0.278514	0.470474	0.687869	S	4							0.593177	1.26e-25	142.46	107	120.27	-0.52205	129460000	1041	GFVPAAYVKKLDPAQSASRENLLEEQGSIAL	UID2102			1
A0A0G2JZ69;Q6IRK8;A0A0G2K1E7;A0A0G2K1Y8;P16086	1043;1031;1031;1031;1031	A0A0G2JZ69	A0A0G2JZ69	Spectrin alpha chain, non-erythrocytic 1	Sptan1	Sptan1-S1043	0.00985287	-0.0688702	-0.00392472	0.00985287	0.874517	0.08173	0.941893	0.874517	S	3							0.999966	1.89e-196	295.8	267.02	295.8	-0.43365	3353300000	1043	VPAAYVKKLDPAQSASRENLLEEQGSIALRQ	UID2103			1
A0A0G2JZ69;Q6IRK8;A0A0G2K1E7;A0A0G2K1Y8;P16086	1318;1286;1306;1306;1306	A0A0G2JZ69	A0A0G2JZ69	Spectrin alpha chain, non-erythrocytic 1	Sptan1	Sptan1-S1318	0.0128564	-0.0866641	0.00195163	0.0128564	0.67229	0.0010825	0.948925	0.67229	S	3							0.99973	0.00041964	104.26	78.667	104.26	-0.55373	59763000	1318	SLGETAQRLIQSHPESAEDLKEKCTELNQAW	UID2105			1
A0A0G2JZ69	4	A0A0G2JZ69	A0A0G2JZ69			-S4	0.0270487	-0.0818152	-0.10833	0.0270487	0.677204	0.139117	0.0446652	0.677204	S	2							0.981229	0.00712966	65.252	27.877	64.265	0.044308	381300000	4	____________MLSSFRKRRVQKMDPSGVK	UID2106			1
A0A0G2JZ69;Q6IRK8;A0A0G2K1E7;A0A0G2K1Y8;P16086	1229;1197;1217;1217;1217	A0A0G2JZ69	A0A0G2JZ69	Spectrin alpha chain, non-erythrocytic 1	Sptan1	Sptan1-S1229	0.00906812	0.00370704	0.0392036	0.00906812	0.844141	0.923231	0.257122	0.844141	S	3							1	8.94e-05	156.57	124.56	156.57	-0.17057	344330000	1229	VATFNSIKELNERWRSLQQLAEERSQLLGSA	UID2107			1
B0BMY3;A0A0G2JZ70	51;103	B0BMY3	B0BMY3		Taf12	Taf12-S51	0.0349469	-0.0526164	0.0426763	0.0349469	0.0879787	0.0156642	0.0714544	0.0879787	S	4							0.97631	3.13e-26	152.17	138.65	94.276	-2.2076	218260000	51	TVGKMPGTPGTGGRLSPENNQVLTKKKLQDL	UID2109			1
A0A0G2JZ77;Q9ERW3-2;Q9ERW3	189;155;208	A0A0G2JZ77	A0A0G2JZ77	Fibroblast growth factor 13	Fgf13	Fgf13-S189	0.00271369	0.0671422	0.0187085	0.00271369	0.959253	0.0608513	0.612623	0.959253	S	3							0.999997	5.38e-09	163.93	144.8	136.14	-1.0031	1175000000	189	HFLPKPLKVAMYKEPSLHDLTEFSRSGSGTP	UID2111			1
A0A0G2JZ77	6	A0A0G2JZ77	A0A0G2JZ77			-S6	-0.0232969	0.132342	0.057217	-0.0232969	0.847948	0.130382	0.550972	0.847948	S	2							1	0.010713	84.365	47.948	84.365	-0.26213	171510000	6	__________MLRQDSIQSAELKKKESPFRA	UID2112			1;2
A0A0G2JZ77	9	A0A0G2JZ77	A0A0G2JZ77			-S9	0.0892086	-0.0755819	0.20295	0.0892086	0.438585	0.465991	0.0539063	0.438585	S	2							1	0.00172272	131.32	60.081	84.365	-0.26213	248720000	9	_______MLRQDSIQSAELKKKESPFRAKCH	UID2113			1;2
A0A0G2JZ83;A0A0G2K2D4;G3V9Z5	478;427;107	A0A0G2JZ83	A0A0G2JZ83		Agap3	Agap3-S478	0.22193	-0.147865	0.240699	0.22193	2.5e-05	0.00151564	0.000358502	2.5e-05	S	2							0.763632	0.00244263	109.69	85.338	109.69	-0.25323	50792000	478	GKRLPRATPSTAPGTSPRGANGLALERSNTQ	UID2116			1
A0A0G2JZ87;D3ZTQ1;Q3KR71;A0A1W2Q681	283;283;157;283	A0A0G2JZ87	A0A0G2JZ87	Splicing factor, suppressor of white-apricot homolog	Sfswap	Sfswap-S283	0.0358255	-0.0563488	0.0569217	0.0358255	0.193903	0.0224471	0.00799483	0.193903	S	3							0.868514	4.18e-65	202.67	186.01	178.59	0.052574	1053600000	283	LAESKSEEKKKSGPTSDNEEEDDEEDGSYLH	UID2118			1
A0A0G2JZ87;D3ZTQ1;Q3KR71;A0A1W2Q681	882;831;677;803	A0A0G2JZ87	A0A0G2JZ87	Splicing factor, suppressor of white-apricot homolog	Sfswap	Sfswap-S882	-0.0495351	0.0616662	-0.0190917	-0.0495351	0.0314415	0.00572495	0.505225	0.0314415	S	2							0.962513	0.0145781	116.75	78.443	116.75	0.77021	92814000	882	RREDRSVPTAYRMSGSPGVSRKRTRSRSPHE	UID2120			1
A0A0G2JZ87;D3ZTQ1;Q3KR71;A0A1W2Q681	739;739;585;711	A0A0G2JZ87	A0A0G2JZ87	Splicing factor, suppressor of white-apricot homolog	Sfswap	Sfswap-S739	0.00192183	-0.0246701	0.0077224	0.00192183	0.943171	0.183619	0.704226	0.943171	S	3							0.666901	1.39e-07	135.38	106.97	80.236	-0.47375	627630000	739	GRTLPMLEGKPPERPSSRCRDPPREEEREKK	UID2121			1
A0A0G2JZ88	229	A0A0G2JZ88	A0A0G2JZ88			-S229	0.0505051	-0.160582	-0.0293716	0.0505051	0.413556	0.00419548	0.671624	0.413556	S	4							1	5.2e-05	104.2	82.638	104.2	-0.97514	20153000	229	SQGEAGRAQPLPKAHSVEDPADQAPEAKPVR	UID2123			1
A0A0G2JZ88	1628	A0A0G2JZ88	A0A0G2JZ88			-S1628	0.0334122	-0.0213046	-0.0796265	0.0334122	0.821601	0.882174	0.479665	0.821601	S	3							0.999918	0.00368748	92.866	54.898	92.866	0.1004	32917000	1628	VQLSKRSRRRAPISHSLRRSQFSESESRSPL	UID2124			1
A0A0G2JZ88	1667	A0A0G2JZ88	A0A0G2JZ88			-S1667	-0.0217521	0.0327306	0.0143271	-0.0217521	0.743472	0.573226	0.816339	0.743472	S	2							1	1.56e-12	197.49	166.35	96.866	0.97101	1824200000	1667	MFKDSTEEKSPRRDESDEEPPRVERTPVGHP	UID2130			1
A0A0G2JZ88	1764	A0A0G2JZ88	A0A0G2JZ88			-S1764	-0.0356182	0.0765153	-0.00769029	-0.0356182	0.580623	0.185955	0.917274	0.580623	S	2							0.999977	0.00777744	102.95	86.801	102.95	-1.0544	102360000	1764	RSPQWLKELKSKKRQSLYENQA_________	UID2132			1
A0A0G2JZ88	1334	A0A0G2JZ88	A0A0G2JZ88			-S1334	0.0160347	-0.00626943	-0.000808316	0.0160347	0.780172	0.912096	0.990312	0.780172	S	4							0.933322	2.03e-15	134.03	108.22	134.03	-0.30129	248980000	1334	VKSQELGSGDPVSPRSPPSDRKKGTPRRSTV	UID2136			1
Q5EAP0;A0A0G2JZA0	26;63	Q5EAP0	Q5EAP0		Btbd10	Btbd10-S26	0.155612	-0.0866972	-0.043629	0.155612	0.000596015	0.0795372	0.366508	0.000596015	S	3							0.670605	3.82e-21	194.77	165.43	150.98	-2.9259	39008000	26	ERSRDRRRSSDRSRDSSHERAESQLTPCIRN	UID2141			1
A0A0G2JZB4	19	A0A0G2JZB4	A0A0G2JZB4			-S19	0.0149276	-0.0553414	-0.0301058	0.0149276	0.882146	0.483329	0.703312	0.882146	S	4							0.998179	9.79e-06	157.54	133.5	125.45	-0.64201	1564300000	19	QAIDTERDGLAPEKTSPDREKKKEQSDISVS	UID2143			1
A0A0G2JZB4	34	A0A0G2JZB4	A0A0G2JZB4			-S34	0.0758713	-0.058685	0.013695	0.0758713	0.0157014	0.0847107	0.713336	0.0157014	S	2							0.999973	2.89e-09	134.01	93.396	132.69	-1.1171	165090000	34	SPDREKKKEQSDISVSPRASKHHYSRSRSRS	UID2144			1
A0A0G2JZB4;Q5PQR4	106;45	A0A0G2JZB4	A0A0G2JZB4	Arginine/serine-rich coiled-coil protein 2	Rsrc2	Rsrc2-S106	-0.0158324	-0.0685981	-0.135308	-0.0158324	0.765244	0.117195	0.00195059	0.765244	S	2							0.977576	3.43e-29	222.21	180.86	85.845	1.3474	374380000	106	NDKEHSSDKGRERLNSSENGEDRHKRKERKS	UID2145			1
A0A0G2JZB4;Q5PQR4	107;46	A0A0G2JZB4	A0A0G2JZB4	Arginine/serine-rich coiled-coil protein 2	Rsrc2	Rsrc2-S107	-0.0173138	-0.0824207	-0.126402	-0.0173138	0.833189	0.187489	0.0292716	0.833189	S	3							0.969751	3.43e-29	222.21	180.86	124.16	-0.98916	211320000	107	DKEHSSDKGRERLNSSENGEDRHKRKERKSS	UID2146			1
A0A0G2JZB6	8	A0A0G2JZB6	A0A0G2JZB6			-S8	0.015931	-0.0070848	0.039988	0.015931	0.725891	0.879188	0.276729	0.725891	S	2							0.999507	3.53e-08	124.12	106.73	122.45	0.63397	505330000	8	________MAATAQQSPPSVGGKRKGKSQFL	UID2147			1
A0A0G2JZB6	86	A0A0G2JZB6	A0A0G2JZB6			-S86	-0.0261302	-0.0359614	-0.105086	-0.0261302	0.65763	0.491253	0.0276305	0.65763	S	5							1	5.74e-12	128.17	103.28	48.112	0.1664	929750000	86	DMYGPEKFIDKDQQPSGSEGEDDDAEAALKK	UID2149			1;2
A0A0G2JZB6	88	A0A0G2JZB6	A0A0G2JZB6			-S88	0.0111412	-0.0495566	-0.0333012	0.0111412	0.7575	0.0828227	0.229555	0.7575	S	5							1	1.09e-31	194.97	171.87	48.112	0.1664	823060000	88	YGPEKFIDKDQQPSGSEGEDDDAEAALKKEV	UID2150			1;2
D3ZAL7;A0A0G2JZD5	418;445	D3ZAL7	D3ZAL7		Gab1	Gab1-S418	0.042958	-0.0194079	-0.13497	0.042958	0.13495	0.557286	0.000555899	0.13495	S	3							0.82104	2.8e-07	181.08	142.71	134.04	0.091945	230610000	418	DCYDIPRTFPSDRSSSLEGFHNQLKIKNVLA	UID2157			1
D3ZAL7;A0A0G2JZD5	265;292	D3ZAL7	D3ZAL7		Gab1	Gab1-S265	0.00670775	-0.0401738	-0.119934	0.00670775	0.892432	0.229543	0.000310943	0.892432	S	2							0.999414	0.010159	123.96	97.838	123.96	1.4075	136700000	265	SVSGESGLYNLPRSYSHDVLPKESPSSTEAD	UID2158			1
A0A0G2JZE4;M0R8T1;F1M7H7;Q4L1J4-2;Q4L1J4	599;644;524;529;740	A0A0G2JZE4	A0A0G2JZE4	Membrane-associated guanylate kinase, WW and PDZ domain-containing protein 1	Magi1	Magi1-S599	0.0229638	-0.00349757	-0.0272585	0.0229638	0.770921	0.967755	0.687843	0.770921	S	3							0.999871	2.72e-09	172.52	148.48	140.63	-2.0086	201530000	599	VPKKSPKSQPLERKDSQNSSQHSVSSLRSLH	UID2159			1
A0A0G2JZE4;M0R8T1;F1M7H7;Q4L1J4-2;Q4L1J4	602;647;527;532;743	A0A0G2JZE4	A0A0G2JZE4	Membrane-associated guanylate kinase, WW and PDZ domain-containing protein 1	Magi1	Magi1-S602	0.0164023	0.0269556	0.00156633	0.0164023	0.553718	0.197065	0.964788	0.553718	S	4							0.843171	4.89e-15	184.15	155.33	184.15	-0.40316	86978000	602	KSPKSQPLERKDSQNSSQHSVSSLRSLHTAS	UID2160			1
A0A0G2JZE4;M0R8T1	666;711	A0A0G2JZE4	A0A0G2JZE4		Magi1	Magi1-S666	-0.081446	0.0573416	0.0866262	-0.081446	0.0817698	0.236179	0.0675584	0.0817698	S	3							0.878878	0.000295922	92.792	77.371	48.641	-2.5316	20297000	666	KIWAQSRSMYENRPMSPSPASGLSKGERDRE	UID2162			1
A0A0G2JZE7	467	A0A0G2JZE7	A0A0G2JZE7			-S467	-0.0476029	0.019353	0.0203165	-0.0476029	0.347668	0.746864	0.71048	0.347668	S	3							1	6.12e-17	139.22	99.845	139.22	2.6249	115140000	467	APPEDYEPPEEGNRESEKEELPPECTAGSTG	UID2163			1
A0A0G2JZE7	958	A0A0G2JZE7	A0A0G2JZE7			-S958	-0.0518553	0.0127318	0.0230712	-0.0518553	0.145886	0.808151	0.593645	0.145886	S	3							1	1.05e-41	234.87	200.37	150.01	1.8276	411980000	958	QELERRIQQQLGEEASPRSHRRRRADSASSA	UID2164			1
A0A0G2JZE7	1471	A0A0G2JZE7	A0A0G2JZE7			-S1471	0.0395144	-0.0146175	0.0316147	0.0395144	0.00188943	0.260531	0.0087257	0.00188943	S	3							0.995636	2.62e-20	148.89	136.99	128.19	-1.1913	80432000	1471	QISLASETLDSSGDVSPGPRNSPSLQSPNPG	UID2165			1
D4A5W0;A0A0G2JZE8	5;5	D4A5W0	D4A5W0		Toe1	Toe1-S5	-0.236921	0.167567	-0.0288108	-0.236921	4.51e-08	0.000148675	0.370763	4.51e-08	S	3							0.998916	0.000485696	66.85	50.543	66.85	-0.011664	142750000	5	___________MAADSDDGVPSVPTPSDGGV	UID2167			1
A0A0G2JZF2;G3V949;O55156;F1MAH8;Q9JK25;A0A0G2K681	353;353;353;347;347;326	A0A0G2JZF2;F1MAH8	F1MAH8	CAP-Gly domain-containing linker protein 2	Clip2;Clip1	Clip2;Clip1-S347	0.067901	0.079725	-0.00170987	0.067901	0.667483	0.502781	0.992666	0.667483	S	4							0.921932	3.17e-06	147.64	116.64	104.44	-0.67077	89134000	347	SGLLTETSSRYARKISGTTALQEALKEKQQH;TGLLTETSSRYARKISGTTALQEALKEKQQH	UID2168			1
A0A0G2JZF2;G3V949	171;171	A0A0G2JZF2	A0A0G2JZF2		Clip2	Clip2-S171	0.380366	-0.177717	0.0247169	0.380366	5.31e-06	0.0185428	0.80753	5.31e-06	S	4							0.832566	1.4e-44	140.3	123.85	93.759	0.030927	72262000	171	GSDAHSVESLTAQNLSLHSGTATPPLTGRVI	UID2169			1
A0A0G2JZF2;G3V949;O55156	923;924;923	A0A0G2JZF2	A0A0G2JZF2	CAP-Gly domain-containing linker protein 2	Clip2	Clip2-S923	-0.0158042	0.0211313	-0.0976259	-0.0158042	0.903241	0.865062	0.315749	0.903241	S	4							1	5.44e-05	105.9	80.25	105.89	-0.76353	42990000	923	SLNELRVLLLEANRHSPGPERDLSREVHKAE	UID2170			1
A0A0G2JZF5;A0A0G2K1S9	387;393	A0A0G2JZF5	A0A0G2JZF5			-S387	-0.0109447	-0.0741027	-0.033951	-0.0109447	0.567066	0.000515527	0.0268446	0.567066	S	2							0.999963	0.000292818	182.39	141.51	182.39	0.32263	305410000	387	LETIGVKDGRGIITDSFGRHRRALSTTSTST	UID2172			1
A0A0G2JZF6	148	A0A0G2JZF6	A0A0G2JZF6			-S148	0.0372456	0.0229733	0.0871977	0.0372456	0.107154	0.559535	0.0102154	0.107154	S	3							0.707809	0.0251923	80.871	48.265	53.038	-0.14671	50957000	148	SAPYFGKEEPSVVPTSTGKTFQPGSWVPEDR	UID2174			1
A0A0G2JZG4;D4A3Q3	699;637	A0A0G2JZG4	A0A0G2JZG4		Ncoa1	Ncoa1-S699	0.0245524	-0.0857047	0.00681703	0.0245524	0.854449	0.352472	0.957699	0.854449	S	4							0.936218	1.57e-11	124.19	101.32	76.889	2.8145	36289000	699	LTERHKILHRLLQEGSPSDITTLSVEPEKKD	UID2175			1
A0A0G2JZG4;D4A3Q3	701;639	A0A0G2JZG4	A0A0G2JZG4		Ncoa1	Ncoa1-S701	-0.0162154	-0.0267006	-0.0187398	-0.0162154	0.685654	0.49413	0.611143	0.685654	S	3							0.715973	1.78e-11	123.36	100.49	123.36	-0.58354	120900000	701	ERHKILHRLLQEGSPSDITTLSVEPEKKDSA	UID2176			1
A0A0G2JZG7;Q6P799	262;262	A0A0G2JZG7	A0A0G2JZG7	Serine--tRNA ligase, cytoplasmic	Sars	Sars-S262	-0.0568386	-0.112906	-0.000407848	-0.0568386	0.118614	0.00480845	0.994652	0.118614	S	2							0.982069	0.013837	119.53	80.51	111.86	-1.5792	36702000	262	LYKVIGKGSEKSDDSSYDEKYLIATSEQPIA	UID2178			1
A0A0G2JZH8;Q7TQ85	197;86	A0A0G2JZH8	A0A0G2JZH8		Pdhx	Pdhx-S197	0.416159	-0.441245	-0.0639215	0.416159	4.69e-05	3.4e-06	0.615114	4.69e-05	S	4							0.999994	1.15e-07	153.79	123.59	115.84	0.073382	163270000	197	RLRLSPAARNILEKHSLDASQGTATGPRGVF	UID2182			1
M0RBF0;A0A0G2JZI0;O88453	24;24;24	M0RBF0	M0RBF0	Scaffold attachment factor B1	Safb	Safb-S24	-0.0206095	0.0633025	0.0487564	-0.0206095	0.799794	0.328092	0.447402	0.799794	S	2							0.974857	2.01e-223	185.77	180.76	177.22	0.49064	622430000	24	GDSGAASAAAVSSAASETGTRRLSDLRVIDL	UID2183			1
M0RBF0;A0A0G2JZI0;O88453	79;79;79	M0RBF0	M0RBF0	Scaffold attachment factor B1	Safb	Safb-S79	-0.0393644	-0.0158989	0.01897	-0.0393644	0.242816	0.655829	0.547563	0.242816	S	3							1	2.16e-05	109.41	95.578	103.67	0.25409	29097000	79	AIEEEGGNPDEIEVISEGNKKMPKRPSKGKK	UID2184			1
M0RBF0;A0A0G2JZI0;O88453;A0A0G2JW97;M0R6E6	367;367;366;274;357	M0RBF0;M0R6E6	M0RBF0	Scaffold attachment factor B1	Safb;Safb2	Safb;Safb2-S367	0.0252643	-0.0211327	0.000931438	0.0252643	0.126924	0.307107	0.972527	0.126924	S	2							1	0.000235151	150.44	117.84	96.533	0.35181	11581000000	367	EATSQELVRAPTAAPSPEPRDSKDDVKKFAF;ETTSQELVRAPTAAPSPEPRDSKDDVKKFAF	UID2185			1;2
M0RBF0;A0A0G2JZI0;O88453;A0A0G2JW97	196;196;195;103	M0RBF0	M0RBF0	Scaffold attachment factor B1	Safb	Safb-S196	0.0599401	-0.0483335	-0.00109739	0.0599401	0.0535475	0.159643	0.981151	0.0535475	S	3							0.691708	5.52e-14	108.99	107.18	108.99	-2.4665	116100000	196	HAIDDKEAINNVDTSSSDFTILQEMEEASLE	UID2187			1
M0RBF0;A0A0G2JZI0;O88453;A0A0G2JW97;M0R6E6	235;235;234;142;223	M0RBF0;M0R6E6	M0RBF0	Scaffold attachment factor B1	Safb;Safb2	Safb;Safb2-S235	0.0142147	-0.0258794	0.0173116	0.0142147	0.55763	0.236197	0.467529	0.55763	S	3							1	1.81e-57	214.27	197.73	214.11	-0.42995	1657300000	235	ILGETCKSEPVKEEGSELEQPFAQATSSVGP	UID2190			1
M0RBF0;A0A0G2JZI0;O88453;A0A0G2JW97;M0R6E6	247;247;246;154;235	M0RBF0;M0R6E6	M0RBF0	Scaffold attachment factor B1	Safb;Safb2	Safb;Safb2-S247	0.00054022	0.0126481	-0.00446492	0.00054022	0.988901	0.701476	0.885401	0.988901	S	3							0.818345	4.07e-24	146.39	126.99	141.36	1.1839	145310000	247	EEGSELEQPFAQATSSVGPDRKLAEEEDLFE	UID2191			1
M0RBF0;A0A0G2JZI0;O88453;A0A0G2JW97	398;398;397;305	M0RBF0	M0RBF0	Scaffold attachment factor B1	Safb	Safb-S398	0.00883318	-0.198308	-0.309947	0.00883318	0.95453	0.0532466	0.00251491	0.95453	S	2							0.998836	0.00234113	89.43	64.044	74.611	-2.1623	11874000	398	DACNDVPAAPKESSASEGADQKMSSVEDDSD	UID2192			1
M0RBF0;A0A0G2JZI0;O88453;A0A0G2JW97	407;407;406;314	M0RBF0	M0RBF0	Scaffold attachment factor B1	Safb	Safb-S407	-0.0870804	0.126692	0.227392	-0.0870804	1.1e-05	9.87e-05	9.51e-10	1.1e-05	S	2							0.946344	0.000377987	152.55	114.85	152.55	-1.3658	24372000	407	PKESSASEGADQKMSSVEDDSDTKRLSREEK	UID2194			1
M0RBF0;A0A0G2JZI0;O88453;A0A0G2JW97	627;627;626;534	M0RBF0	M0RBF0	Scaffold attachment factor B1	Safb	Safb-S627	-0.0590529	0.0239126	-0.166383	-0.0590529	0.623353	0.848756	0.105669	0.623353	S	3							0.999785	0.00588626	93.839	36.665	93.839	1.3789	79028000	627	SQDRKSVSREKRSVVSFDKVKESRKSRDSES	UID2195			1
M0RBF0;A0A0G2JZI0;O88453;A0A0G2JW97;M0R6E6	466;466;465;373;458	M0RBF0;M0R6E6	M0RBF0	Scaffold attachment factor B1	Safb;Safb2	Safb;Safb2-S466	0.0110384	-0.025326	-0.0717406	0.0110384	0.919935	0.798349	0.376469	0.919935	S	3							0.999991	0.000140714	135.24	121.43	135.24	-1.5045	86482000	466	KHGKVIGAKVVTNARSPGARCYGFVTMSMSD;RYGKVVGAKVVTNARSPGARCYGFVTMSTAE	UID2196			1
Q6TXE9;A0A0G2JZI2	859;885	Q6TXE9	Q6TXE9		Eprs	Eprs-S859	-0.0112204	-0.0244087	0.00283813	-0.0112204	0.906384	0.780001	0.974883	0.906384	S	4							0.894007	3.83e-69	171.3	143.6	170.62	-1.4722	90526000	859	KEYVPGQLPASQNSHSSPVSNAKPVGSETPE	UID2197			1
Q6TXE9;A0A0G2JZI2	440;434	Q6TXE9	Q6TXE9		Eprs	Eprs-S440	0.212678	-0.0185783	0.0773429	0.212678	2.97e-05	0.657079	0.128851	2.97e-05	S	3							0.995914	0.00476954	82.543	61.292	82.543	0.18973	29022000	440	YIWEYSRLNLNNTVLSKRKLTWFVNEGLGSS	UID2199			1
Q6TXE9;A0A0G2JZI2	790;816	Q6TXE9	Q6TXE9		Eprs	Eprs-S790	-0.0419141	0.0285337	0.0643766	-0.0419141	0.073365	0.281715	0.019621	0.073365	S	2							0.849554	1.15e-05	132.25	115.58	69.01	0.42225	89094000	790	PGNPPTAAVQTVSTKSPSNTGEYTSLYNKVA	UID2200			1
A0A0G2JZI9;D3ZS99	21;21	A0A0G2JZI9	A0A0G2JZI9		Akap11	Akap11-S21	-0.019414	0.11456	-0.0246067	-0.019414	0.846243	0.130173	0.749886	0.846243	S	3							0.897938	0.000427256	115.34	95.236	94.738	-1.4467	20009000	21	PFRNSHTKTKASVRKSFSEDVFQSVKSLLQS	UID2201			1
F1M9Y8;A0A0G2JZJ3	994;967	F1M9Y8	F1M9Y8		Tnrc6a	Tnrc6a-S994	0.00731608	-0.0417611	0.00319381	0.00731608	0.89586	0.30945	0.95252	0.89586	S	3							0.999986	1.19e-19	190.67	167.22	190.67	-0.50897	193070000	994	PAPAKEEEPTGWEEPSPESIRRKMEIDDGTS	UID2204			1
F1M9Y8;A0A0G2JZJ3	1272;1245	F1M9Y8	F1M9Y8		Tnrc6a	Tnrc6a-S1272	0.0407591	-0.0682552	-0.00907089	0.0407591	0.0982199	0.0074735	0.656335	0.0982199	S	3							0.547129	0.0161868	63.682	49.524	63.682	0.48446	25770000	1272	AVGKGPGSRPQISKESSMERNPYFDKNGNPS	UID2205			1
A0A0G2JZL4	1352	A0A0G2JZL4	A0A0G2JZL4			-S1352	0.0234288	-0.168108	0.112848	0.0234288	0.760486	0.00552724	0.0565367	0.760486	S	3							0.998654	0.00793515	80.853	63.572	65.895	-2.4244	75841000	1352	AAIHRSKRKVLGRKDSEDDHTRNHSPSPPVT	UID2206			1
A0A0G2JZL9;Q6AYD4	329;347	A0A0G2JZL9	A0A0G2JZL9	Endothelial cell-selective adhesion molecule	Esam	Esam-S329	0.0131564	0.0301527	0.187719	0.0131564	0.767259	0.324903	1.59e-05	0.767259	S	3							0.626536	4.43e-36	167.55	145.43	167.55	-0.23463	930000000	329	PGTFTPTPSVSSQALSSPRLPRTDGPPPQAV	UID2210			1;2
A0A0G2JZL9;Q6AYD4	330;348	A0A0G2JZL9	A0A0G2JZL9	Endothelial cell-selective adhesion molecule	Esam	Esam-S330	0.0610166	-0.102693	0.0967603	0.0610166	0.276505	0.075743	0.0783808	0.276505	S	4							0.91218	5.01e-47	194.11	180.05	173.55	-0.47419	1037400000	330	GTFTPTPSVSSQALSSPRLPRTDGPPPQAVS	UID2211			1
A0A0G2JZL9;Q6AYD4	352;370	A0A0G2JZL9	A0A0G2JZL9	Endothelial cell-selective adhesion molecule	Esam	Esam-S352	-0.0546777	0.00182727	-0.044759	-0.0546777	0.0582288	0.966488	0.134863	0.0582288	S	3							0.646097	4.91e-35	156.52	132.09	126.75	0.68728	87039000	352	DGPPPQAVSLTPGGVSSSTLNRMGAVPVMVP	UID2212			1;2
A0A0G2JZM8;Q99JD4	1223;1004	A0A0G2JZM8	A0A0G2JZM8	CLIP-associating protein 2	Clasp2	Clasp2-S1223	-0.134215	0.0429792	0.207125	-0.134215	0.00202155	0.401705	0.000231549	0.00202155	S	4							0.641818	0.000101964	110.04	67.256	110.04	-0.40477	95940000	1223	ALDNKASLLHSVPLHSSPRSRDYNPYNYSDS	UID2215			1
A0A0G2JZM8;Q99JD4	1224;1005	A0A0G2JZM8	A0A0G2JZM8	CLIP-associating protein 2	Clasp2	Clasp2-S1224	0.0115318	0.049804	0.094827	0.0115318	0.89541	0.414151	0.167926	0.89541	S	4							0.928612	5.65e-07	145.33	112.89	115.24	0.086889	153770000	1224	LDNKASLLHSVPLHSSPRSRDYNPYNYSDSI	UID2216			1
A0A0G2JZM8;Q99JD4	241;14	A0A0G2JZM8	A0A0G2JZM8	CLIP-associating protein 2	Clasp2	Clasp2-S241	-0.0121911	0.0637182	-0.0981078	-0.0121911	0.86635	0.101255	0.0643364	0.86635	S	4							0.999977	1.16e-100	248.47	219.33	221.43	0.4682	2211800000	241	VQNSGGMILSVCKDKSFDDEESVDGNRPSSA	UID2217			1
A0A0G2JZM8;Q99JD4	247;20	A0A0G2JZM8	A0A0G2JZM8	CLIP-associating protein 2	Clasp2	Clasp2-S247	0.0610509	-0.0684747	0.0299613	0.0610509	0.00733468	0.0225197	0.310171	0.00733468	S	3							1	3.47e-54	215.07	188.25	209.16	0.36966	1018200000	247	MILSVCKDKSFDDEESVDGNRPSSAASAFKV	UID2218			1
A0A0G2JZM8;Q99JD4	1166;947	A0A0G2JZM8	A0A0G2JZM8	CLIP-associating protein 2	Clasp2	Clasp2-S1166	0.0970464	-0.0640395	0.0994719	0.0970464	0.000734363	0.0291292	9.88e-05	0.000734363	S	3							0.996895	7.24e-05	107.61	68.975	107.61	-0.049138	74082000	1166	SLRGVTEAIQNFSFRSQEDMSEPLKRDPKKE	UID2221			1
A0A0G2JZM8;Q99JD4	762;535	A0A0G2JZM8	A0A0G2JZM8	CLIP-associating protein 2	Clasp2	Clasp2-S762	-0.0105391	0.019845	0.0997982	-0.0105391	0.847948	0.639622	0.0205801	0.847948	S	3							0.999919	0.00273063	83.27	65.903	83.27	-0.59174	83540000	762	ARSSRIPRPSVSQGCSREASRESSRDTSPVR	UID2222			1
A0A0G2JZM8;Q99JD4	637;410	A0A0G2JZM8	A0A0G2JZM8	CLIP-associating protein 2	Clasp2	Clasp2-S637	-0.02524	0.0384039	0.129345	-0.02524	0.770921	0.572674	0.0351712	0.770921	S	3							0.999935	1.13e-07	118.37	96.535	118.37	2.7596	133980000	637	AVRSGRLGAGALNPGSYASLEDTSDKMDGTA	UID2223			1
A0A0G2JZM8;Q99JD4	640;413	A0A0G2JZM8	A0A0G2JZM8	CLIP-associating protein 2	Clasp2	Clasp2-S640	0.0320699	-0.0095794	0.0401489	0.0320699	0.70018	0.902462	0.60841	0.70018	S	3							0.999883	6.84e-18	144.5	123.57	144.5	1.3922	113740000	640	SGRLGAGALNPGSYASLEDTSDKMDGTASED	UID2224			1
A0A0G2JZM8;Q99JD4	797;570	A0A0G2JZM8	A0A0G2JZM8	CLIP-associating protein 2	Clasp2	Clasp2-S797	0.0809704	-0.0123425	0.0363689	0.0809704	0.0164124	0.776	0.381848	0.0164124	S	2							0.979729	0.0130933	121.93	70.442	121.93	0.99945	64386000	797	LGPGYGMSQSSRLSSSVSAMRVLNTGSDVEE	UID2225			1
A0A0G2JZM8;Q99JD4	601;374	A0A0G2JZM8	A0A0G2JZM8	CLIP-associating protein 2	Clasp2	Clasp2-S601	0.00898306	-0.0184276	0.0166068	0.00898306	0.868176	0.673259	0.725638	0.868176	S	4							0.61618	8.64e-06	152.24	110.15	116.6	-0.96903	8617000000	601	VGGSKASPLPGSLQRSRSDIDVNAAAGAKAH	UID2228			1
A0A0G2JZM8;Q99JD4	603;376	A0A0G2JZM8	A0A0G2JZM8	CLIP-associating protein 2	Clasp2	Clasp2-S603	-0.00261163	-0.0478525	0.0206884	-0.00261163	0.966715	0.262873	0.674172	0.966715	S	2							0.999992	2.11e-99	267.88	239.79	267.88	-1.2128	8524800000	603	GSKASPLPGSLQRSRSDIDVNAAAGAKAHHA	UID2229			1
A0A0G2JZM8;Q99JD4	546;319	A0A0G2JZM8	A0A0G2JZM8	CLIP-associating protein 2	Clasp2	Clasp2-S546	-0.021167	0.049098	0.0201225	-0.021167	0.122298	0.00310365	0.121265	0.122298	S	3							0.866213	0.00176467	85.473	67.313	85.473	0.66322	54884000	546	PSYQKSLQTYLKSSGSVASLPQSDRSSSSSQ	UID2230			1
A0A0G2JZM8;Q99JD4	560;333	A0A0G2JZM8	A0A0G2JZM8	CLIP-associating protein 2	Clasp2	Clasp2-S560	0.115937	-0.166771	-0.00885465	0.115937	4.87e-07	1.28e-06	0.749219	4.87e-07	S	3							0.966913	4.52e-33	214.59	191.06	149.53	-0.082151	1897300000	560	GSVASLPQSDRSSSSSQESLNRPFSSKWSTA	UID2234			1
A0A0G2JZP9	14	A0A0G2JZP9	A0A0G2JZP9			-S14	0.00365739	-0.00259135	0.0427305	0.00365739	0.932263	0.945255	0.166638	0.932263	S	3							0.999987	1.1e-09	132.83	108.82	132.83	0.002693	776630000	14	__MGNCLKSPTSDDISLLHESQSDRRLGEGT	UID2235			1
D4A0F3;A0A0G2JZR1	35;35	D4A0F3	D4A0F3	Oxysterol-binding protein	Osbpl6	Osbpl6-S35	-0.127095	0.296202	-0.00172661	-0.127095	0.000108831	1.17e-09	0.973702	0.000108831	S	3							0.999098	0.000582751	110.57	89.732	110.57	-1.1433	66392000	35	RSALSSTSSQRESRQSIHVLERTASSSTEPS	UID2240			1
D4A0F3;A0A0G2JZR1	28;28	D4A0F3	D4A0F3	Oxysterol-binding protein	Osbpl6	Osbpl6-S28	0.208526	-0.00687638	-0.108751	0.208526	2.01e-05	0.869921	0.000154178	2.01e-05	S	2							0.992551	0.000241896	133.85	109.56	133.85	2.8782	22702000	28	KTSTPTHRSALSSTSSQRESRQSIHVLERTA	UID2243			1
D4A0F3;A0A0G2JZR1	44;44	D4A0F3	D4A0F3	Oxysterol-binding protein	Osbpl6	Osbpl6-S44	0.00420786	0.0385917	0.0256983	0.00420786	0.963692	0.57597	0.712804	0.963692	S	3							0.823672	5.83e-31	220.81	190.37	97.273	-0.0123	524710000	44	QRESRQSIHVLERTASSSTEPSISRQLLEPE	UID2244			1
D4A0F3;A0A0G2JZR1	46;46	D4A0F3	D4A0F3	Oxysterol-binding protein	Osbpl6	Osbpl6-S46	0.047716	0.00617527	0.127786	0.047716	0.363429	0.921086	0.00460719	0.363429	S	2							0.886357	1.45e-53	242.97	206.65	223.31	0.25323	2836300000	46	ESRQSIHVLERTASSSTEPSISRQLLEPEPI	UID2246			1
A0A0G2JZS1	6	A0A0G2JZS1	A0A0G2JZS1			-S6	0.160553	-0.0520009	0.118526	0.160553	3.82e-05	0.125196	0.00241067	3.82e-05	S	2							0.951533	0.0151911	65.719	52.764	65.719	0.64073	90899000	6	__________METMASPGKDNYRMKSYKNNA	UID2248			1
F1LSN8;A0A0G2JZT3;P70553	14;14;14	F1LSN8	F1LSN8	Natural resistance-associated macrophage protein 1	Slc11a1	Slc11a1-S14	0.043208	0.00831061	-0.101706	0.043208	0.692792	0.941642	0.258617	0.692792	S	3							0.999355	2.77e-12	123.21	113.75	122.68	-1.2052	39456000	14	__MIRDKNPQRVNRPSYGSISSLPSPAPQPE	UID2249			1
F1LMC7;A0A0G2JZT5;D4A0F5;Q9WVC0	422;423;424;422	F1LMC7	F1LMC7	Septin-7	2007-09-01	39326-S422	0.155016	-0.130017	-0.0678687	0.155016	1.05e-06	5.56e-05	0.00262679	1.05e-06	S	2							0.997464	0.00526498	136.49	94.765	136.49	-0.17124	55457000	422	KANWEAQQRILEQQNSSRTLEKNKKKGKIF_	UID2250			1
F1LMC7;A0A0G2JZT5;D4A0F5;Q9WVC0	423;424;425;423	F1LMC7	F1LMC7	Septin-7	2007-09-01	39326-S423	0.0292734	-0.0284885	-0.0803391	0.0292734	0.745697	0.743382	0.240765	0.745697	S	3							0.937457	4.36e-06	161.48	124.84	161.48	-0.11513	941860000	423	ANWEAQQRILEQQNSSRTLEKNKKKGKIF__	UID2251			1
A0A0G2JZV3;G3V8G1	517;517	A0A0G2JZV3	A0A0G2JZV3		Agtpbp1	Agtpbp1-S517	0.00863908	0.0660727	0.135224	0.00863908	0.93133	0.395394	0.034892	0.93133	S	3							0.995443	1.02e-05	161.08	129.25	158.29	1.093	206740000	517	WQLGGQNRAAASAHSSNNDLVKALDRITLQS	UID2252			1
B0BN77;D4A716;A0A0G2JZW3	72;104;104	B0BN77	B0BN77		Itfg2	Itfg2-S72	-0.0296554	0.068431	-0.165976	-0.0296554	0.704746	0.33972	0.012822	0.704746	S	4							0.999971	1.3e-18	147.35	119.63	109.44	-1.0368	65790000	72	WLHLFDLTPTKALDASGHHETLVEEQRPVFK	UID2253			1
B0BN77;D4A716;A0A0G2JZW3	187;219;219	B0BN77	B0BN77		Itfg2	Itfg2-S187	0.127148	-0.144807	-0.0229468	0.127148	0.000181611	0.00126451	0.431947	0.000181611	S	2							0.868955	3.77e-32	213.94	171.6	213.94	-0.99875	18231000	187	CAYAVLLCTWNKDTGSPPASEEATGDSRETP	UID2254			1
A0A0G2JZX5	207	A0A0G2JZX5	A0A0G2JZX5			-S207	0.0877957	-0.0335263	-0.0325182	0.0877957	0.0775358	0.591918	0.534006	0.0775358	S	3							1	2.19e-25	142.32	129.28	142.32	-0.28624	57290000	207	YEKAQNPAYFEGKPASLDEGAMAGARSHRLE	UID2257			1
A0A0G2JZX5	168	A0A0G2JZX5	A0A0G2JZX5			-S168	0.122863	-0.0587031	0.0372245	0.122863	0.00155242	0.187846	0.312411	0.00155242	S	3							0.950187	0.0022205	110.44	81.543	55.232	-2.0299	25137000	168	FRQYRMNKNFERLRSSASESRMSRRIILSNM	UID2260			1
A0A0G2JZX5	188	A0A0G2JZX5	A0A0G2JZX5			-S188	0.0225748	0.0388262	-0.0161431	0.0225748	0.3169	0.145129	0.443015	0.3169	S	3							0.999992	0.00766027	125.82	93.498	71.806	-0.65628	38740000	188	RMSRRIILSNMRMQFSFEEYEKAQNPAYFEG	UID2261			1
A0A0G2JZY3;A0A0G2KB70	340;390	A0A0G2JZY3	A0A0G2JZY3			-S340	-0.0103559	-0.0619504	0.000258896	-0.0103559	0.92019	0.441767	0.998188	0.92019	S	3							0.974841	1.13e-19	126.68	115.16	126.68	-1.208	46545000	340	SADVGDQPGEVGYPGSPAEAPPSKSPSMPSL	UID2262			1
A0A0G2JZY3	657	A0A0G2JZY3	A0A0G2JZY3			-S657	-0.0247649	-0.0121772	-0.0418576	-0.0247649	0.709019	0.861151	0.460319	0.709019	S	4							1	2.86e-33	218.42	169.53	198.54	-0.081895	2528400000	657	TPLAPPPKPVRRRLKSEDELRPDVDEHTQKT	UID2263			1
A0A0G2JZY3;A0A0G2KB70	220;270	A0A0G2JZY3	A0A0G2JZY3			-S220	-0.0420353	0.0457331	0.00847354	-0.0420353	0.454134	0.351083	0.885137	0.454134	S	3							0.987972	0.000421172	132.14	109.81	115.09	0.94193	85094000	220	RTVASATTANEIRRQSSSYDDPWKITDEQRQ	UID2264			1
A0A0G2JZY3;A0A0G2KB70	221;271	A0A0G2JZY3	A0A0G2JZY3			-S221	-0.0554692	-0.0579629	-0.0255838	-0.0554692	0.373442	0.343109	0.733602	0.373442	S	3							0.881574	0.000197599	131.36	101.55	131.36	-0.52149	96996000	221	TVASATTANEIRRQSSSYDDPWKITDEQRQY	UID2265			1
A0A0G2JZY3;A0A0G2KB70	421;471	A0A0G2JZY3	A0A0G2JZY3			-S421	-0.0645947	0.0555318	-0.0384979	-0.0645947	0.15665	0.252589	0.441743	0.15665	S	4							0.594319	7.12e-59	201.08	179.16	168.96	0.35702	129370000	421	MTPSKIHMQEMELKRSSGDHTNPTSPLLVKP	UID2266			1
A0A0G2JZY3;A0A0G2KB70	488;538	A0A0G2JZY3	A0A0G2JZY3			-S488	-0.0687218	-0.0296797	-0.051653	-0.0687218	0.50143	0.797008	0.612587	0.50143	S	4							0.97486	2.01e-05	74.13	63.731	72.603	0.7403	37513000	488	QIGSNGARQRSHSGASPDNTAPPPPPPRPQP	UID2269			1
A0A0G2JZY3;A0A0G2KB70	510;560	A0A0G2JZY3	A0A0G2JZY3			-S510	0.0597185	-0.102305	-0.0425439	0.0597185	0.047079	0.00176984	0.125912	0.047079	S	2							0.974396	0.0123082	131.62	98.617	131.62	0.60854	299220000	510	PPPPPRPQPSHSRSSSLDMNRTFAVATGQQQ	UID2270			1
A0A0G2JZZ0;Q9WVT0	1350;1310	A0A0G2JZZ0	A0A0G2JZZ0	Probable G-protein coupled receptor 116	Gpr116	Gpr116-S1350	-0.0921374	0.100592	0.0646612	-0.0921374	0.00271939	0.00132871	0.0263452	0.00271939	S	3							0.821175	5.91e-119	265.08	206.76	90.174	3.331	88857000	1350	KSTSLGSSTPVFSMSSPISRRFNNLFGKTAT	UID2272			1
F1LS26;A0A0G2K3C0;D3ZDU8;A0A0G2JZZ8;A0A0G2K5H7;Q5BJL5	1014;891;802;869;1014;891	F1LS26	F1LS26	Protein strawberry notch homolog 1	Sbno1;Sbno2	Sbno1;Sbno2-S1014	-0.170211	0.26092	0.175513	-0.170211	0.000162535	7.01e-06	0.000791477	0.000162535	S	2							0.5	0.00977216	80.688	9.8722	80.688	-1.6716	51943000	1014	AGEQRFASIVAKRLESLGALTHGDRRATESR	UID2277			1
D3ZSI6;A0A0G2K000	231;250	D3ZSI6	D3ZSI6		Zc3h12c	Zc3h12c-S231	0.00187852	-0.0994868	0.0411033	0.00187852	0.973164	0.00542419	0.247488	0.973164	S	5							0.529393	1.78e-30	130.52	122.02	130.52	-0.08947	78274000	231	VNSAMRETSSLESQRSESPMPEIVTDDGENL	UID2279			1
D3ZSI6;A0A0G2K000	518;537	D3ZSI6	D3ZSI6		Zc3h12c	Zc3h12c-S518	-0.0179522	0.0152103	0.0456787	-0.0179522	0.679207	0.730201	0.167926	0.679207	S	3							0.97186	0.000199273	100.04	67.544	100.04	0.35992	9709100	518	DIEEKLPTKNKLETRSVPSLVSIPATSTAKP	UID2280			1
D3ZK47;A0A0G2K001	561;567	D3ZK47	D3ZK47	Histone-lysine N-methyltransferase	Whsc1l1	Whsc1l1-S561	0.0010702	-0.0264475	0.0276814	0.0010702	0.970385	0.138622	0.115014	0.970385	S	3							0.905697	0.000165623	98.533	76.976	98.533	1.7526	73532000	561	ISSPSQRNEKSTPSASPPEATSGSAGPVEKK	UID2281			1
A0A0G2K007;O88506	331;379	A0A0G2K007	A0A0G2K007	STE20/SPS1-related proline-alanine-rich protein kinase	Stk39	Stk39-S331	-0.0106136	0.00344064	-0.0654755	-0.0106136	0.945729	0.980421	0.564496	0.945729	S	4							0.590947	0.0088138	69.451	47.881	54.898	-1.0827	94541000	331	PDIAQRAKKVRRVPGSSGHLHKTEDGDWEWS	UID2282			1
A0A0G2K007;O88506	332;380	A0A0G2K007	A0A0G2K007	STE20/SPS1-related proline-alanine-rich protein kinase	Stk39	Stk39-S332	0.00579354	-0.00291582	-0.00127984	0.00579354	0.973206	0.983315	0.993919	0.973206	S	4							0.967237	0.00097061	95.659	70.867	79.235	-0.49415	226830000	332	DIAQRAKKVRRVPGSSGHLHKTEDGDWEWSD	UID2283			1
A0A0G2K007;O88506	346;394	A0A0G2K007	A0A0G2K007	STE20/SPS1-related proline-alanine-rich protein kinase	Stk39	Stk39-S346	-0.0655764	0.0315318	-0.0358713	-0.0655764	0.454134	0.747687	0.687843	0.454134	S	3							1	1e-09	144.68	124.86	144.68	0.093712	705310000	346	SSGHLHKTEDGDWEWSDDEMDEKSEEGKAAA	UID2284			1
A0A0G2K012;M0RAE4	119;36	A0A0G2K012	A0A0G2K012		Ubxn6	Ubxn6-S119	0.0180776	-0.0125521	0.0375396	0.0180776	0.870055	0.901453	0.667069	0.870055	S	3							1	0.00754985	83.226	52.971	83.226	0.92439	679980000	119	QKLTDSAGEKTSKGKSPQLALRQPRQGPTDE	UID2289			1
A0A0G2K012;M0RAE4	161;78	A0A0G2K012	A0A0G2K012		Ubxn6	Ubxn6-S161	0.132869	-0.0728884	0.0218018	0.132869	0.0819181	0.435417	0.832505	0.0819181	S	3							0.999946	1.36e-05	167.69	149.02	130.95	0.3926	208000000	161	LEQKQPRARGPTSQDSIRNQVRKELQAEATS	UID2290			1
A0A0G2K013;A0A0G2K5U9;Q9QXQ0;Q6GMN8;Q6T487;Q9Z1P2;Q8R4I6	102;121;121;102;102;102;115	A0A0G2K013;Q6GMN8;Q8R4I6	Q8R4I6	Alpha-actinin-4;Alpha-actinin-1	Actn4;Actn1;Actn3	Actn4;Actn1;Actn3-S115	0.00577216	-0.0126134	-0.0752719	0.00577216	0.984852	0.962597	0.714628	0.984852	S	3							1	0.0222668	114.5	66.213	57.347	-0.97608	459190000	115	FHKIANVNKALDFIASKGVKLVSIGAEEIVD;VHKINNVNKALDFIASKGVKLVSIGAEEIVD;VHKISNVNKALDFIASKGVKLVSIGAEEIVD	UID2291			1
A0A0G2K013;A0A0G2K5U9;Q9QXQ0;D3ZCV0;Q6GMN8;Q6T487;Q9Z1P2;Q8R4I6	140;159;159;147;140;140;140;153	A0A0G2K013;D3ZCV0;Q6GMN8;Q8R4I6	Q8R4I6	Alpha-actinin-4;Alpha-actinin-1	Actn4;Actn2;Actn1;Actn3	Actn4;Actn2;Actn1;Actn3-S153	-0.0634784	-0.0115541	-0.02954	-0.0634784	0.323214	0.885283	0.699969	0.323214	S	3							0.999999	8.3e-57	238.65	207.94	128.74	0.1201	3546500000	153	GMIWTIILRFAIQDISVEETSAKEGLLLWCQ	UID2292			1
A0A0G2K013;A0A0G2K5U9;Q9QXQ0;D3ZCV0;Q6GMN8;Q6T487;Q9Z1P2;Q8R4I6	145;164;164;152;145;145;145;158	A0A0G2K013;D3ZCV0;Q6GMN8;Q8R4I6	Q8R4I6	Alpha-actinin-4;Alpha-actinin-1	Actn4;Actn2;Actn1;Actn3	Actn4;Actn2;Actn1;Actn3-S158	-0.00134347	-0.0963762	0.132436	-0.00134347	0.994844	0.357232	0.326916	0.994844	S	4							0.788095	8.85e-20	203.27	168.05	65.225	-0.31327	1915900000	158	IILRFAIQDISVEETSAKEGLLLWCQRKTAP	UID2293			1
A0A0G2K013;A0A0G2K5U9;Q9QXQ0;D3ZCV0;Q6GMN8;Q6T487;Q9Z1P2	442;461;461;449;442;442;442	A0A0G2K013;D3ZCV0;Q6GMN8	D3ZCV0	Alpha-actinin-4;Alpha-actinin-1	Actn4;Actn2;Actn1	Actn4;Actn2;Actn1-S449	-0.0137981	0.119345	0.0193126	-0.0137981	0.894936	0.084575	0.809752	0.894936	S	4							1	2.72e-09	168.27	153.57	103.73	-0.70172	1248300000	449	LSDIKALIRKHEAFESDLAAHQDRVEQIAAI;LSEIKALLKKHEAFESDLAAHQDRVEQIAAI;LTEVRALLRKHEAFESDLAAHQDRVEQIAAI	UID2294			1
A0A0G2K013;A0A0G2K5U9;Q9QXQ0;D3ZCV0;Q6GMN8;Q6T487;Q9Z1P2;Q8R4I6	43;62;62;50;43;43;43;56	A0A0G2K013;D3ZCV0;Q6GMN8;Q8R4I6	Q8R4I6	Alpha-actinin-4;Alpha-actinin-1	Actn4;Actn2;Actn1;Actn3	Actn4;Actn2;Actn1;Actn3-S56	0.0148464	-0.0388004	-0.00517256	0.0148464	0.127802	0.00216938	0.673014	0.127802	S	3							1	0.000167537	133.15	114.37	133.15	-0.50357	82759000	56	AWEKQQRKTFTAWCNSHLRKAGTQIENIDED;AWEKQQRKTFTAWCNSHLRKAGTQIENIEED	UID2295			1
D4A7X7;A0A0G2K046	124;124	D4A7X7	D4A7X7		Mypn	Mypn-S124	-0.0373905	-0.00752298	-0.131759	-0.0373905	0.570904	0.924303	0.0233674	0.570904	S	3							0.998014	1.16e-06	182.33	130.86	58.433	0.052182	41188000000	124	AFLQDSSRGLASSKDSPPETKRPQYSSETQS	UID2300			1
D4A7X7;A0A0G2K046	203;203	D4A7X7	D4A7X7		Mypn	Mypn-S203	-0.0550315	0.101412	0.0328263	-0.0550315	0.34118	0.0317939	0.575222	0.34118	S	2							0.880527	9.27e-15	125.79	105.72	59.898	-0.7372	102010000	203	NSPTFSDLTERRERTSVPIPIPADSRDNELN	UID2307			1
D4A7X7;A0A0G2K046	622;630	D4A7X7	D4A7X7		Mypn	Mypn-S622	-0.0406992	0.133424	-0.170185	-0.0406992	0.464283	0.0225197	0.00044041	0.464283	S	3							0.97416	2.97e-06	173.64	125.7	86.727	2.0773	6432900000	622	FPERFNGQEARISEPSSPVKEPPPVLAKPKL	UID2311			1;2
D4A7X7;A0A0G2K046	623;631	D4A7X7	D4A7X7		Mypn	Mypn-S623	0.0624413	-0.0734354	-0.02426	0.0624413	0.600867	0.396971	0.849147	0.600867	S	3							0.993897	1.26e-12	173.64	125.7	86.727	2.0773	16992000000	623	PERFNGQEARISEPSSPVKEPPPVLAKPKLD	UID2312			1;2
D4A7X7;A0A0G2K046	663;671	D4A7X7	D4A7X7		Mypn	Mypn-S663	0.0697651	0.178418	-0.0193996	0.0697651	0.12221	0.00142641	0.681396	0.12221	S	5							0.849974	1.26e-96	224.29	194.27	132.9	1.8288	117810000	663	QVLLEQLQLHNTSPSSPKESPFNTSILNSAP	UID2315			1
D4A7X7;A0A0G2K046	1024;1032	D4A7X7	D4A7X7		Mypn	Mypn-S1024	-0.0247907	0.0728232	0.106333	-0.0247907	0.707189	0.194289	0.0365114	0.707189	S	3							0.999999	3.08e-05	150.29	102.47	150.29	0.85013	127360000	1024	SGHLMVQGFPIRNRLSPAGQSHRGRSRMQER	UID2316			1
D4A7X7;A0A0G2K046	1029;1037	D4A7X7	D4A7X7		Mypn	Mypn-S1029	0.115525	-0.1627	-0.0671764	0.115525	0.213732	0.0875445	0.384228	0.213732	S	3							1	0.000393606	158.06	129.25	96.464	-1.0499	1936100000	1029	VQGFPIRNRLSPAGQSHRGRSRMQERDKEPL	UID2317			1
D4A7X7;A0A0G2K046	99;99	D4A7X7	D4A7X7		Mypn	Mypn-S99	-0.138058	0.454221	0.113566	-0.138058	0.00476045	5.3e-07	0.0204899	0.00476045	S	3							0.960446	7.9e-26	187.21	170.76	187.21	0.29058	405930000	99	DPLERVDESQTRKRLSSDQKPSFEPAFLQDS	UID2318			1
D4A7X7;A0A0G2K046	100;100	D4A7X7	D4A7X7		Mypn	Mypn-S100	-0.0928189	0.270092	-0.0858059	-0.0928189	0.554833	0.063759	0.591957	0.554833	S	3							0.995792	4.15e-124	272.3	260.1	112.01	0.74136	1057300000	100	PLERVDESQTRKRLSSDQKPSFEPAFLQDSS	UID2319			1
D4A7X7;A0A0G2K046	105;105	D4A7X7	D4A7X7		Mypn	Mypn-S105	0.00449242	0.107549	0.0612196	0.00449242	0.945571	0.0225197	0.157195	0.945571	S	4							0.999968	2.65e-15	132.39	122.33	132.39	-2.2923	67327000	105	DESQTRKRLSSDQKPSFEPAFLQDSSRGLAS	UID2320			1
D4A7X7;A0A0G2K046	690;698	D4A7X7	D4A7X7		Mypn	Mypn-S690	-0.231223	0.289112	-0.232509	-0.231223	0.219192	0.198031	0.279012	0.219192	S	3							1	3.12e-05	131.13	93.537	131.13	0.79289	216960000	690	NSAPPTVTISSKQVKSPAPQTFNLARPKHFF	UID2323			1
D4A7X7;A0A0G2K046	1291;1299	D4A7X7	D4A7X7		Mypn	Mypn-S1291	0.0450167	-0.0460833	-0.102739	0.0450167	0.285589	0.282687	0.00755674	0.285589	S	2							0.954328	0.0156205	121.09	98.163	109.11	0.26245	263560000	1291	FSSMESTMMYSCTSRSVVESDEL________	UID2324			1
D4A7X7;A0A0G2K046	906;914	D4A7X7	D4A7X7		Mypn	Mypn-S906	0.030046	-0.0239874	0.0370021	0.030046	0.244	0.383821	0.162926	0.244	S	2							1	1.11e-154	286.7	259.73	264.37	0.7456	164000000000	906	MNEIEFRLERTPVDESDDEIQHDEIPTGKCI	UID2325			1
D4A7X7;A0A0G2K046	189;189	D4A7X7	D4A7X7		Mypn	Mypn-S189	-0.0334333	0.0384009	0.00842185	-0.0334333	0.41847	0.397624	0.86982	0.41847	S	2							0.999635	3.32e-140	283.12	252.99	193.54	0.98593	732210000	189	HKSKTESPNKVVQENSPTFSDLTERRERTSV	UID2330			1
F1LUA1;A0A0G2K051;Q66H66	1265;1303;164	F1LUA1;Q66H66	F1LUA1		Eea1;Rab11fip3	Eea1;Rab11fip3-S1265	-0.00080333	-0.0414447	0.0499509	-0.00080333	0.986932	0.158848	0.132895	0.986932	S	3							1	0.0129004	97.277	40.714	77.379	0.91892	29376000	1265	EEDIADKVIFLERRVSELEKDSAAAGEQHGR;LGTVKKEWQSSQRRVSELEKQTDDLRGEIAV	UID2332			1
A0A0G2K075;Q4V7D1;A0A0G2JX79;A0A0G2JXS8;Q7TPJ0	76;76;76;76;76	A0A0G2K075;Q4V7D1	Q4V7D1	Translocon-associated protein subunit alpha	Ssr1	Ssr1-S76	0.00301138	0.0260127	0.0442036	0.00301138	0.959133	0.553294	0.276519	0.959133	S	5							0.865561	2.2e-09	119.75	98.352	74.274	-1.4819	6318500000	76	PTDLAEEKEEEEDVSSEPEASPSADTTILFV	UID2337			1
A0A0G2K079;Q3ZB98-4;Q3ZB98-3;Q3ZB98-6;Q3ZB98-5	29;282;282;282;282	A0A0G2K079	A0A0G2K079	Breast carcinoma-amplified sequence 1 homolog	Bcas1	Bcas1-S29	-0.145616	0.261875	-0.305336	-0.145616	0.00178841	3.31e-05	3.31e-06	0.00178841	S	3							1	0.000668145	98.694	70.724	98.694	-0.32528	41656000	29	ETKKDPEDTKATKADSVCDGHAGQKMSETQA	UID2340			1
A0A0G2K089;F1LTD7	739;739	A0A0G2K089	A0A0G2K089		Dennd4c	Dennd4c-S739	-0.000394475	-0.0069118	0.0757152	-0.000394475	0.994596	0.879188	0.047831	0.994596	S	3							0.996684	1.28e-05	108.71	82.589	89.344	0.87055	449320000	739	KLRFSRHPPGSGITNSPALMAKRTKQEIKTA	UID2344			1
A0A0G2K089;F1LTD7	970;1019	A0A0G2K089	A0A0G2K089		Dennd4c	Dennd4c-S970	-0.0704138	0.0240591	-0.0611674	-0.0704138	0.331087	0.79671	0.421035	0.331087	S	3							0.99107	3.83e-07	105.63	80.023	105.63	2.3427	195430000	970	STIVPKHSQPTPEPQSPTEPPAWGSSIVKVP	UID2345			1
A0A0G2K089;F1LTD7	1057;1106	A0A0G2K089	A0A0G2K089		Dennd4c	Dennd4c-S1057	0.104699	-0.11318	-0.028504	0.104699	0.00420081	0.00497949	0.583076	0.00420081	S	4							0.499957	4.87e-18	144.26	126.34	121.5	-0.14028	32955000	1057	CSFSSESRAGMLLKKSSLDLNSSEMAIMMGA	UID2346			1
A0A0G2K089;F1LTD7	1058;1107	A0A0G2K089	A0A0G2K089		Dennd4c	Dennd4c-S1058	0.0512333	-0.0982628	-0.0114499	0.0512333	0.0247952	0.000155242	0.687085	0.0247952	S	4							0.585445	4.87e-18	144.26	126.34	103.75	-0.37094	42101000	1058	SFSSESRAGMLLKKSSLDLNSSEMAIMMGAD	UID2347			1
A0A0G2K089;F1LTD7	1378;1427	A0A0G2K089	A0A0G2K089		Dennd4c	Dennd4c-S1378	0.00642781	-0.0308238	0.0406528	0.00642781	0.933298	0.611055	0.472237	0.933298	S	3							0.975965	1.91e-05	108.96	91.041	108.96	-1.0714	142980000	1378	VASKMWVAVASAYSYSDDEEEPNKDYSFPAG	UID2349			1
A0A0G2K089;F1LTD7	1273;1322	A0A0G2K089	A0A0G2K089		Dennd4c	Dennd4c-S1273	0.0426083	-0.0137108	0.0773747	0.0426083	0.0817979	0.642641	0.00274906	0.0817979	S	3							0.898232	1.64e-17	185.63	153.35	185.63	1.0931	1805000000	1273	EPGSPALFTHPLERRSSLPSAQDSTEIEKSP	UID2351			1;2
A0A0G2K089;F1LTD7	1274;1323	A0A0G2K089	A0A0G2K089		Dennd4c	Dennd4c-S1274	0.0176475	-0.00970487	0.0467888	0.0176475	0.683107	0.820258	0.185515	0.683107	S	2							0.99981	2.92e-122	278.89	243.38	278.89	0.035915	3608700000	1274	PGSPALFTHPLERRSSLPSAQDSTEIEKSPP	UID2352			1;2
A0A0G2K089	919	A0A0G2K089	A0A0G2K089			-S919	-0.105116	0.0859134	0.107846	-0.105116	0.0367076	0.150514	0.107391	0.0367076	S	3							0.999988	4.06e-14	170.59	158.82	170.59	1.5554	104980000	919	QVFSISGGQSDQGYGSKDELVKEDADIHASE	UID2358			1
A0A0G2K089;F1LTD7	1248;1297	A0A0G2K089	A0A0G2K089		Dennd4c	Dennd4c-S1248	-0.045757	-0.000384458	0.0167998	-0.045757	0.406047	0.995632	0.7937	0.406047	S	3							0.712793	1.1e-48	176.9	155.53	176.9	-0.13961	207650000	1248	ESYMNLKSPLGSKSSSMELHGEGNQEPGSPA	UID2362			1
A0A0G2K089;F1LTD7	1096;1145	A0A0G2K089	A0A0G2K089		Dennd4c	Dennd4c-S1096	0.00733244	0.0115685	0.0897022	0.00733244	0.921032	0.856495	0.0929431	0.921032	S	3							0.999694	2.26e-11	181.32	157.13	181.32	-0.28527	888140000	1096	LTCPKTSPLHVARTHSFENVNCHLADNRTRV	UID2364			1
A0A0G2K089;F1LTD7	1087;1136	A0A0G2K089	A0A0G2K089		Dennd4c	Dennd4c-S1087	0.121189	-0.313878	-0.00544711	0.121189	0.00379393	8.6e-07	0.914661	0.00379393	S	3							0.628761	0.0125897	85.744	68.968	85.744	0.1758	9315500	1087	ADAKILTAALTCPKTSPLHVARTHSFENVNC	UID2365			1
A0A0G2K094;D4ADE4	543;255	A0A0G2K094	A0A0G2K094		Arid4a	Arid4a-S543	0.0283123	-0.051477	-0.0722872	0.0283123	0.876525	0.739748	0.589804	0.876525	S	3							1	3.06e-08	163.91	133.48	112.13	-1.4034	388500000	543	HKEKKIKQQEDSERDSEEEEEKSQEREETES	UID2367			1
A0A0G2K094	159	A0A0G2K094	A0A0G2K094			-S159	0.0254514	-0.154365	-0.0861456	0.0254514	0.35525	8.08e-06	0.00292445	0.35525	S	3							0.885309	0.000236532	155.66	134.11	155.66	-0.73257	37342000	159	RRSSLPITEDEKEEESSGEEEEDKRRLNDEF	UID2368			1
A0A0G2K094;D4ADE4	865;593	A0A0G2K094	A0A0G2K094		Arid4a	Arid4a-S865	0.0295534	-0.0369533	0.0211755	0.0295534	0.515304	0.321354	0.596229	0.515304	S	3							1	0.0077186	81.565	55.523	78.324	1.3829	94150000	865	YEKEKKLKRKILGQHSPEKKLRLENGVEMTT	UID2370			1
A0A0G2K6G7;F1LZS6;A0A0G2K098	657;695;697	A0A0G2K6G7	A0A0G2K6G7		LOC100909795	LOC100909795-S657	0.0916146	-0.113346	0.0553183	0.0916146	0.0273891	0.00486699	0.239369	0.0273891	S	3							0.741941	2.02e-06	123.83	109.67	123.83	-3.6072	10079000	657	DAASPALSLAELRTNSDSELATEFANAIRRE	UID2385			1
A0A0G2K0B0;Q5XIM5	44;44	A0A0G2K0B0	A0A0G2K0B0	Protein CDV3 homolog	Cdv3	Cdv3-S44	-0.150957	0.360688	-0.00805788	-0.150957	0.00199191	2.4e-06	0.908272	0.00199191	S	3							0.558041	1.67e-77	203.58	183.83	91.354	-0.84659	116510000	44	ANAASGAGGSSAAAGSRPGDGGSLGSGARSG	UID2386			1
A0A0G2K0B0;Q5XIM5	51;51	A0A0G2K0B0	A0A0G2K0B0	Protein CDV3 homolog	Cdv3	Cdv3-S51	-0.021196	0.159779	0.0112697	-0.021196	0.682165	0.00257004	0.794413	0.682165	S	3							0.954198	6.61e-71	197.3	182.1	140.01	-0.96362	130280000	51	GGSSAAAGSRPGDGGSLGSGARSGDGGSSGS	UID2387			1
A0A0G2K0B0;Q5XIM5	155;155	A0A0G2K0B0	A0A0G2K0B0	Protein CDV3 homolog	Cdv3	Cdv3-S155	0.0335442	-0.0472678	-0.00331967	0.0335442	0.390497	0.20634	0.942486	0.390497	S	3							1	6.86e-21	175.46	157	126.47	1.1216	1059400000	155	KREDPGDNWEEGGGGSGAEKSSGPWNKTALV	UID2388			1
A0A0G2K0B0;Q5XIM5	131;131	A0A0G2K0B0	A0A0G2K0B0	Protein CDV3 homolog	Cdv3	Cdv3-S131	0.0766819	-0.113431	-0.0176295	0.0766819	0.0354427	0.00927864	0.704397	0.0354427	S	3							1	0.0194559	67.08	36.513	61.419	0.24735	129070000	131	KEVDYSGLRVQAMQISEKEDDDNEKREDPGD	UID2391			1
A0A0G2K0B4;A0A0G2K8P3;Q62940	305;309;306	A0A0G2K0B4	A0A0G2K0B4	E3 ubiquitin-protein ligase NEDD4	Nedd4	Nedd4-S305	0.0621838	-0.0064277	0.052808	0.0621838	0.155245	0.901327	0.293019	0.155245	S	3							1	1.11e-86	236.18	211.78	188.73	0.53632	689860000	305	IQLQAQRAFTTRRQISEDVDGPDNHESPENW	UID2392			1
G3V924;A0A0G2K0C2	388;395	G3V924	G3V924		Tmem184b	Tmem184b-S388	-0.0357848	-0.0612716	-0.11267	-0.0357848	0.802361	0.561549	0.281238	0.802361	S	3							0.992542	3e-05	148.18	117.18	121.13	0.52388	92599000	388	GPTWRGGTHSLSRSHSLSGARDNEKTLLLSS	UID2393			1
A0A0G2K0D3	119	A0A0G2K0D3	A0A0G2K0D3			-S119	-0.109867	0.0120234	-0.321647	-0.109867	0.572067	0.960412	0.0535662	0.572067	S	4							1	1.44e-05	130.95	100.41	46.89	1.7292	2546100000	119	KGSNASRKALGPRQDSDVGKEPKKGVLKKSF	UID2395			1
A0A0G2K0D3	85	A0A0G2K0D3	A0A0G2K0D3			-S85	-0.129019	0.0670541	-0.22824	-0.129019	0.321388	0.67067	0.0663209	0.321388	S	2							0.999992	0.00442663	123.86	84.559	100.88	-0.46307	3676500000	85	NFCEKESKKIIQREMSVDESKQVGRKTDAKN	UID2396			1
A0A0G2K0D3	507	A0A0G2K0D3	A0A0G2K0D3			-S507	-0.0462419	-0.00515356	-0.184859	-0.0462419	0.539672	0.959667	0.0108395	0.539672	S	3							0.734175	0.00696149	73.022	48.087	73.022	-3.3108	78602000	507	EVPKVGALPKGSPKPSPQPSPKSAPKNSPKK	UID2397			1
A0A0G2K0D3	511	A0A0G2K0D3	A0A0G2K0D3			-S511	0.0755628	-0.0308239	-0.327018	0.0755628	0.321388	0.730176	0.00187505	0.321388	S	4							0.997228	0.00582776	75.018	58.333	53.169	0.89707	193300000	511	VGALPKGSPKPSPQPSPKSAPKNSPKKAGVP	UID2398			1
A0A0G2K0D3	550	A0A0G2K0D3	A0A0G2K0D3			-S550	-0.0153572	-0.0945771	-0.11922	-0.0153572	0.889167	0.211793	0.124048	0.889167	S	3							0.99968	0.00108661	135.56	103.24	119.88	1.1587	48169000	550	PLAPPLIMENLKNSLSPATQRKMGDKVLPAQ	UID2399			1
A0A0G2K0D3	135	A0A0G2K0D3	A0A0G2K0D3			-S135	-0.139947	0.0529705	-0.188618	-0.139947	0.273152	0.748997	0.1491	0.273152	S	2							0.998358	4.15e-15	205.26	161.49	205.26	-0.26254	5889400000	135	DVGKEPKKGVLKKSFSRDREEADSRGSEKPK	UID2401			1
D4A0G0;A0A0G2K0D5	249;267	D4A0G0	D4A0G0	Oxysterol-binding protein	Osbpl7	Osbpl7-S249	0.0320305	0.000133441	0.0164806	0.0320305	0.426381	0.997959	0.675026	0.426381	S	3							1	0.00134544	106.26	83.34	106.26	-0.38036	113090000	249	FAKDDTIGRVGRLHGSVPNLSRYLESRDTSG	UID2402			1
D3ZMI4;A0A0G2K0F3;Q9WTP0-2;D4A9L5;Q9WTP0;A0A0G2K0B2	1236;1236;1236;564;564;564	D3ZMI4	D3ZMI4	Band 4.1-like protein 1	Epb41l1	Epb41l1-S1236	0.213108	-0.183852	-0.015931	0.213108	5.08e-06	6.65e-05	0.713279	5.08e-06	S	3							1	0.00536759	82.202	46.525	82.202	1.3803	36915000	1236	FASPPGPQRAGLREGSEEKVKPPRPRAPESD	UID2403			1
D3ZMI4;A0A0G2K0F3;Q9WTP0-2;D4A9L5;Q9WTP0;A0A0G2K0B2	1250;1250;1250;578;578;578	D3ZMI4	D3ZMI4	Band 4.1-like protein 1	Epb41l1	Epb41l1-S1250	0.00149005	-0.0333336	-0.0246461	0.00149005	0.992393	0.77941	0.834929	0.992393	S	2							0.961178	8.33e-32	216.34	193.35	200.63	0.32233	50286000	1250	GSEEKVKPPRPRAPESDTGDEDQDQERDAVF	UID2404			1
D3ZMI4;A0A0G2K0F3;Q9WTP0-2;D4A9L5;Q9WTP0;A0A0G2K0B2	1320;1320;1320;648;648;648	D3ZMI4	D3ZMI4	Band 4.1-like protein 1	Epb41l1	Epb41l1-S1320	0.00250586	-0.00785383	0.0441647	0.00250586	0.982696	0.903483	0.541629	0.982696	S	4							0.994309	1.26e-28	200.9	173.8	178.2	0.16679	376760000	1320	FEDFSRSLPELDRDKSDSETEGLVFARDLKG	UID2405			1
D3ZMI4;A0A0G2K0F3;Q9WTP0-2;D4A9L5;Q9WTP0	1540;1540;1540;868;868	D3ZMI4	D3ZMI4	Band 4.1-like protein 1	Epb41l1	Epb41l1-S1540	-0.0545266	0.0176014	-0.078258	-0.0545266	0.663592	0.861354	0.473892	0.663592	S	2							1	0.00253789	152.27	124.5	152.27	-1.6492	135270000	1540	DMLVTKAVVYRETDPSPEERDKKPQVS____	UID2410			1
D3ZMI4;A0A0G2K0F3;Q9WTP0-2;D4A9L5;Q9WTP0;A0A0G2K0B2;D4ACZ4	510;510;510;510;510;510;510	D3ZMI4	D3ZMI4	Band 4.1-like protein 1	Epb41l1	Epb41l1-S510	0.0415521	0.0290372	-0.0226679	0.0415521	0.494396	0.65141	0.706634	0.494396	S	3							1	0.00277968	98.898	56.155	98.898	-2.5548	337500000	510	EFLDKPEDVLLKHQASINELKRTLKEPNSKL	UID2414			1
D3ZMI4;A0A0G2K0F3;Q9WTP0-2;D4A9L5;Q9WTP0;A0A0G2K0B2;D4ACZ4	544;544;544;544;544;544;544	D3ZMI4	D3ZMI4	Band 4.1-like protein 1	Epb41l1	Epb41l1-S544	0.376586	-0.20204	0.020444	0.376586	1.69e-07	0.00120248	0.772367	1.69e-07	S	3							0.640718	0.00506774	75.316	60.115	75.316	-0.22454	45484000	544	DRDWERERRLPSSPASPSPKGTPEKASEAQR	UID2415			1
D3ZMI4;A0A0G2K0F3;Q9WTP0-2;D4A9L5;Q9WTP0;A0A0G2K0B2;D4ACZ4	443;443;443;443;443;443;443	D3ZMI4	D3ZMI4	Band 4.1-like protein 1	Epb41l1	Epb41l1-S443	-0.0983199	0.0225345	-0.0730438	-0.0983199	0.00184601	0.576939	0.0631746	0.00184601	S	4							0.72903	1.87e-57	195.35	166.78	195.35	-0.23569	196010000	443	SRSLDGAEFSRPASVSENHDAGPDGDKREDD	UID2417			1
A0A0G2K0H3	1475	A0A0G2K0H3	A0A0G2K0H3			-S1475	0.0744016	-0.0615062	-0.188161	0.0744016	0.357303	0.501321	0.0129375	0.357303	S	3							0.837577	1.33e-05	117.2	100.32	106.82	1.0407	13474000	1475	YDRAHVTGASSSSSSSTKGTYFPAILNPPPS	UID2422			1
D4A6T1;A0A0G2K0I1	18;18	D4A6T1	D4A6T1		Spata5	Spata5-S18	0.0643916	-0.0198979	0.141307	0.0643916	0.161959	0.732626	0.00103576	0.161959	S	2							0.714878	7.97e-09	143.93	91.682	143.93	-0.62995	38922000	18	SKKNRKRQKEGAEGTSPSLSAASSRSGTSTP	UID2424			1
A0A0G2K0I3;Q80Z29	325;338	A0A0G2K0I3	A0A0G2K0I3	Nicotinamide phosphoribosyltransferase	Nampt	Nampt-S325	0.0041761	-0.0614159	-0.0571749	0.0041761	0.960082	0.296935	0.290791	0.960082	S	3							0.993149	0.00197373	110.98	88.931	110.8	1.8227	209910000	325	KVLDILGKKFPVSENSKGYKLLPPYLRVIQG	UID2425			1
A0A0G2K0I6;F1M7E5	616;662	A0A0G2K0I6	A0A0G2K0I6		Cdh5	Cdh5-S616	0.0464872	-0.083934	-0.0352802	0.0464872	0.322612	0.0704314	0.504695	0.322612	S	3							0.84012	0.0284997	69.672	28.944	69.672	-1.0656	185070000	616	TTSYDVSVLNSVRTGSNKPLRSTMDARPAVY	UID2427			1
A0A0G2K0J0;F1LR36	124;125	A0A0G2K0J0	A0A0G2K0J0		Supt6h	Supt6h-S124	0.00803434	-0.070862	0.00869694	0.00803434	0.846585	0.00910386	0.800965	0.846585	S	4							1	8.28e-68	236.03	216.26	182.89	0.017282	2992300000	124	VKVKRGQKYRRVKKMSDDDEDDEEEYGKEEH	UID2430			1
A0A0G2K0J4	350	A0A0G2K0J4	A0A0G2K0J4			-S350	-0.0831796	0.0162911	0.0617995	-0.0831796	0.076524	0.789595	0.229184	0.076524	S	3							0.981544	0.00151384	88.087	70.286	88.087	1.0011	21160000	350	EKDQNEKAAMYDIISSPTKDSTKLTLRLSRV	UID2431			1
A0A0G2K0J4	2652	A0A0G2K0J4	A0A0G2K0J4			-S2652	0.00679334	-0.0312498	-0.0120964	0.00679334	0.877715	0.349547	0.759566	0.877715	S	3							0.999989	5.65e-05	155.98	107.24	103.83	-1.0915	737370000	2652	TNARNKAITSLLGGGSPKNNPAADTEDEESD	UID2432			1
A0A0G2K0J4	318	A0A0G2K0J4	A0A0G2K0J4			-S318	0.00828051	-0.038697	0.0646912	0.00828051	0.782734	0.0900278	0.00679177	0.782734	S	3							1	0.0038509	74.993	54.902	74.993	1.446	22883000	318	PCSSPRDVPPDILLDSPERKQKKQKKMKLGK	UID2433			1
A0A0G2K0J4	2666	A0A0G2K0J4	A0A0G2K0J4			-S2666	0.0480979	-0.0554597	-0.0228439	0.0480979	0.399182	0.369463	0.729885	0.399182	S	3							1	3.07e-140	261.26	232.6	261.26	-2.8492	94531000	2666	GSPKNNPAADTEDEESDGEDRGGGTSGSLRR	UID2434			1;2
A0A0G2K0J7	971	A0A0G2K0J7	A0A0G2K0J7			-S971	0.0426095	-0.01647	0.0319718	0.0426095	0.00390025	0.264949	0.0585736	0.00390025	S	3							1	0.00274875	117.67	88.133	46.812	-1.9295	150970000	971	PRAPGTRREQPAGLPSPGERSAAGTRAPRGH	UID2435			1
A0A0G2K0J7	930	A0A0G2K0J7	A0A0G2K0J7			-S930	0.0231345	-0.079044	0.0347596	0.0231345	0.551879	0.0225443	0.184952	0.551879	S	3							0.999987	4.33e-06	109.89	94.47	103.2	1.0316	349580000	930	LESMDKEVDDILGEGSDDSESEKKKAEDQDS	UID2436			1;2
A0A0G2K0J7	945	A0A0G2K0J7	A0A0G2K0J7			-S945	0.0629212	-0.0682145	0.0247241	0.0629212	0.199242	0.125442	0.645087	0.199242	S	2							1	5.1e-06	186.51	160.86	135.58	-1.0285	671600000	945	SDDSESEKKKAEDQDSEQERARKPRKPRAPG	UID2438			1
A0A0G2K0J7	573	A0A0G2K0J7	A0A0G2K0J7			-S573	0.0375431	0.0598476	0.0693353	0.0375431	0.233993	0.072394	0.0333775	0.233993	S	4							0.985114	2.02e-08	120.56	105.41	120.56	0.16818	143240000	573	QHSGPHDTSGGRSAASPSGESGPLHPHDKVS	UID2440			1
A0A0G2K0J7	534	A0A0G2K0J7	A0A0G2K0J7			-S534	0.0723019	0.00290911	0.0414601	0.0723019	0.00403284	0.930572	0.180227	0.00403284	S	2							0.999494	9.44e-17	206.66	151.21	206.66	0.61675	58282000	534	SESSRSEGQKSFSSASDGENEERRRRKKSPA	UID2442			1
A0A0G2K0J7	514	A0A0G2K0J7	A0A0G2K0J7			-S514	0.081048	-0.0767584	-0.0425916	0.081048	0.00560781	0.0226086	0.192304	0.00560781	S	4							0.87763	6.71e-46	149.72	137.24	129.72	-0.042231	97639000	514	PTQGDATQGLDFDLSSDSESSESSRSEGQKS	UID2444			1
A0A0G2K0J7	800	A0A0G2K0J7	A0A0G2K0J7			-S800	0.0109116	0.0370219	0.0482184	0.0109116	0.914461	0.670637	0.528509	0.914461	S	3							0.999999	6.17e-06	149.86	124.93	145.8	1.6854	204020000	800	LFPLMDEDTRTHRDNSPAVFPDRHSMLPTAL	UID2445			1
F1M9P0;A0A0G2K0K6	202;204	F1M9P0	F1M9P0		Ap1ar	Ap1ar-S202	0.0186899	-0.0257806	0.0408549	0.0186899	0.843344	0.736213	0.578799	0.843344	S	3							0.851228	5.22e-35	156.47	145.61	156.47	-0.61162	105220000	202	LMTKTKSTSGNDDSTSLDLEWEDEEGMNRML	UID2446			1
A0A0G2K0K7;F1LSE5;Q501R9	855;855;855	A0A0G2K0K7	A0A0G2K0K7	Next to BRCA1 gene 1 protein	LOC498369;Nbr1	LOC498369;Nbr1-S855	-0.0464742	-0.0963565	-0.0415693	-0.0464742	0.0906409	0.00220789	0.152562	0.0906409	S	3							0.979155	1.96e-05	105.56	92.935	89.282	4.2069	59343000	855	SRSAPCGQYEAPRVDSPVTIQEVLPVPDHVR	UID2448			1
A0A0G2KA57;A0A0G2K0K8;R9PXV2;P86410	433;433;500;499	A0A0G2KA57	A0A0G2KA57	Ral GTPase-activating protein subunit beta	Ralgapb	Ralgapb-S433	-0.011179	-0.0238911	-0.0429928	-0.011179	0.875296	0.690073	0.451661	0.875296	S	4							0.976252	5.23e-63	183.06	169.14	183.06	-0.24775	61010000	433	SSIATQASMEFRRKGSQMSTDTMVSNPVFDA	UID2450			1
A0A0G2KA57;A0A0G2K0K8;R9PXV2;P86410	293;293;360;359	A0A0G2KA57	A0A0G2KA57	Ral GTPase-activating protein subunit beta	Ralgapb	Ralgapb-S293	-0.0330488	-0.0341891	-0.0412494	-0.0330488	0.479762	0.462535	0.307941	0.479762	S	2							0.996086	0.000210887	175.22	143.85	175.22	2.9835	244610000	293	CLVDAFLGISRPRSDSAPPTPVNRLSMPQSA	UID2452			1
A0A0G2KA57;A0A0G2K0K8;R9PXV2;P86410	348;348;415;414	A0A0G2KA57	A0A0G2KA57	Ral GTPase-activating protein subunit beta	Ralgapb	Ralgapb-S348	0.104999	-0.227447	-0.0601203	0.104999	0.00674826	6.89e-06	0.140502	0.00674826	S	4							0.985138	6.04e-51	158.13	139.88	158.13	1.7539	48713000	348	STVTTAHTSKVQHQASSTSPLSSPNQTSSEP	UID2456			1
A0A0G2K0M8;F1LUV9;F1LNY3;P13596	671;759;768;784	A0A0G2K0M8	A0A0G2K0M8	Neural cell adhesion molecule 1	Ncam1	Ncam1-S671	-0.00963821	-0.0389563	0.0106508	-0.00963821	0.933985	0.655583	0.915843	0.933985	S	3							1	0.000534021	111.64	91.547	96.247	0.98188	78214000	671	GKDMEEGKAAFSKDESKEPIVEVRTEEERTP	UID2461			1
A0A0G2K0M8;F1LUV9;F1LNY3;P13596	152;254;254;270	A0A0G2K0M8	A0A0G2K0M8	Neural cell adhesion molecule 1	Ncam1	Ncam1-S152	-0.054696	0.0459884	0.074842	-0.054696	0.202458	0.31832	0.106422	0.202458	S	3							0.992179	2.01e-12	194.48	167.94	194.48	0.80613	24088000	152	ENEEEDDEKHIFSDDSSELTIRNVDKNDEAE	UID2464			1
A0A0G2K0M8	903	A0A0G2K0M8	A0A0G2K0M8			-S903	0.039883	-0.0109254	0.033658	0.039883	0.572386	0.880524	0.571003	0.572386	S	2							0.995615	0.00571476	97.45	73.599	97.45	0.50775	131460000	903	PGTVKNPTEAATAPASPKSKAPSVSTTNPSQ	UID2465			1
F8WG17;A0A0G2K0N9;P27768;A0A0G2K3X1	35;35;35;14	F8WG17	F8WG17	Troponin I, fast skeletal muscle	Tnni2	Tnni2-S35	-0.0330736	-0.16611	-0.20196	-0.0330736	0.616331	0.00586184	0.00125219	0.616331	S	3							0.991392	0.0286933	66.267	44.221	66.267	-2.269	105800000	35	SVMLQIAATELEKEESRRESEKQNYLSEHCP	UID2466			1
F8WG17;A0A0G2K0N9;P27768;A0A0G2K3X1	39;39;39;18	F8WG17	F8WG17	Troponin I, fast skeletal muscle	Tnni2	Tnni2-S39	0.0565861	-0.0686411	-0.222666	0.0565861	0.701326	0.611388	0.0493928	0.701326	S	4							1	4.29e-17	175.97	120.93	113.61	-0.52051	7078100000	39	QIAATELEKEESRRESEKQNYLSEHCPPLHI	UID2467			1
F8WG17;A0A0G2K0N9;P27768;A0A0G2K3X1	57;57;57;36	F8WG17	F8WG17	Troponin I, fast skeletal muscle	Tnni2	Tnni2-S57	0.0311862	-0.0155507	0.0215041	0.0311862	0.729249	0.862587	0.795008	0.729249	S	4							0.99031	1.2e-27	142.22	127.17	112.33	-0.58338	904570000	57	QNYLSEHCPPLHIPGSMSEVQELCKQLHAKI	UID2468			1
F8WG17;A0A0G2K0N9;P27768;A0A0G2K3X1	59;59;59;38	F8WG17	F8WG17	Troponin I, fast skeletal muscle	Tnni2	Tnni2-S59	-0.00671383	0.0329325	0.0160586	-0.00671383	0.948972	0.69743	0.853171	0.948972	S	4							0.594052	1.76e-08	92.565	78.404	92.565	-1.1212	244280000	59	YLSEHCPPLHIPGSMSEVQELCKQLHAKIDA	UID2469			1
F8WG17;A0A0G2K0N9;P27768;A0A0G2K3X1	118;118;118;97	F8WG17	F8WG17	Troponin I, fast skeletal muscle	Tnni2	Tnni2-S118	-0.0486993	0.145218	-0.0648178	-0.0486993	0.368572	0.00112216	0.127223	0.368572	S	3							1	0.000805089	131.32	100.88	131.32	0.39466	85545000	118	LRGKFKRPPLRRVRMSADAMLKALLGSKHKV	UID2471			1
Q5U306;A0A0G2K0P0	327;327	Q5U306	Q5U306		Akap8l	Akap8l-S327	0.0634305	-0.213281	0.00864029	0.0634305	0.248714	0.000277277	0.910492	0.248714	S	2							1	0.00903392	113.76	82.326	97.273	2.1597	22941000	327	EAAEGAESAEALEKGSRAEGEDEEGKEDGRE	UID2472			1
Q5U306;A0A0G2K0P0	284;284	Q5U306	Q5U306		Akap8l	Akap8l-S284	0.0739563	-0.10428	0.0421625	0.0739563	0.0106415	0.00354454	0.23152	0.0106415	S	3							1	2.27e-12	158.86	119.89	54.09	0.85764	44168000	284	TADFRTKKKKRKQGGSPDEPDCKATRTDCSD	UID2473			1
D3ZWA5;A0A0G2K0P1	58;102	D3ZWA5	D3ZWA5		Kifap3	Kifap3-S58	0.0174673	0.0679731	-0.0839716	0.0174673	0.903026	0.568543	0.442886	0.903026	S	3							0.999876	0.0144003	94.309	53.585	94.309	0.30002	228750000	58	NEVEQLLYYLQNRRDSLSGKEKKEKSSKPKD	UID2474			1
A0A0G2K0Q7;D3ZFU9	1472;1481	A0A0G2K0Q7	A0A0G2K0Q7		Mylk	Mylk-S1472	-0.093967	0.0724868	-0.114196	-0.093967	0.280398	0.477315	0.165644	0.280398	S	4							1	1.9e-40	213.15	198.2	162.12	2.2509	4015900000	1472	AVGEKPEEPKDEVEVSDDDEKEPEVDYRTVT	UID2475			1
A0A0G2K0Q7;D3ZFU9	1807;1816	A0A0G2K0Q7	A0A0G2K0Q7		Mylk	Mylk-S1807	-0.111995	0.0580023	-0.303964	-0.111995	0.281167	0.647137	0.00592425	0.281167	S	2							0.994956	1.13e-185	274.68	238.29	205.04	0.37371	250250000	1807	LSSMAMISGLSGRKSSTGSPTSPINAEKLES	UID2477	PKG	P00516	1
A0A0G2K0Q7;D3ZFU9	1810;1819	A0A0G2K0Q7	A0A0G2K0Q7		Mylk	Mylk-S1810	-0.0456823	-0.0525409	-0.230835	-0.0456823	0.808186	0.76811	0.0769528	0.808186	S	2							0.991099	3.06e-71	253.59	218.18	233.59	-0.32016	2582800000	1810	MAMISGLSGRKSSTGSPTSPINAEKLESEED	UID2478	PKACA	P00517	1;2
A0A0G2K0Q7;D3ZFU9	1794;1803	A0A0G2K0Q7	A0A0G2K0Q7		Mylk	Mylk-S1794	-0.0467993	0.0393568	-0.148016	-0.0467993	0.729328	0.774694	0.18503	0.729328	S	2							0.957408	5.84e-97	266.01	240.58	78.139	-1.3192	106080000	1794	WQKTGNAVRAIGRLSSMAMISGLSGRKSSTG	UID2480			1
A0A0G2K0Q7;D3ZFU9	1243;1252	A0A0G2K0Q7	A0A0G2K0Q7		Mylk	Mylk-S1243	0.011776	0.0428639	0.00398749	0.011776	0.830641	0.323335	0.938963	0.830641	S	3							0.5605	3.66e-12	182.09	161.66	84.309	-0.5555	70679000	1243	ENTKAPEMKSRRPKSSLTPVLGTESDATVKK	UID2482			1
A0A0G2K0S1;Q66HR5	563;563	A0A0G2K0S1	A0A0G2K0S1	Calcium-binding and coiled-coil domain-containing protein 1	Calcoco1	Calcoco1-S563	-0.446526	0.360433	-0.0714394	-0.446526	0.059851	0.151821	0.813808	0.059851	S	3							0.859755	0.00806171	89.032	60.087	74.613	1.1077	72235000	563	RLPSYGLCERGNTSSSPPGPRESSSLVVINQ	UID2483			1
A0A0G2K0U9	34	A0A0G2K0U9	A0A0G2K0U9			-S34	0.0311007	0.0225619	0.188521	0.0311007	0.681992	0.786247	0.00260739	0.681992	S	3							1	8.14e-146	281.49	256.55	201.85	0.13379	1593700000	34	CCLDLANRCDLQKGRSGENNPGSPTVSNFRQ	UID2484			1
A0A0G2K0U9	41	A0A0G2K0U9	A0A0G2K0U9			-S41	0.00703971	0.00703644	0.0814305	0.00703971	0.899382	0.8891	0.0368485	0.899382	S	2							0.999951	3.97e-207	313.32	282.42	313.32	-0.41909	2112700000	41	RCDLQKGRSGENNPGSPTVSNFRQLQEKLVF	UID2485			1
A0A0G2K0U9	72	A0A0G2K0U9	A0A0G2K0U9			-S72	-0.212482	0.199658	-0.0116585	-0.212482	3.84e-08	4.5e-07	0.62723	3.84e-08	S	2							1	0.016445	109.24	64.789	109.24	0.4899	133930000	72	ENLNTDKLNNIMRQDSLEPVLRDPCYLINEG	UID2486			1
A0A0G2K0V4;A0A1B0GWY5;Q5FVC2	1126;916;931	A0A0G2K0V4	A0A0G2K0V4	Rho guanine nucleotide exchange factor 2	Arhgef2	Arhgef2-S1126	0.034011	-0.11721	-0.0121495	0.034011	0.751301	0.111474	0.9073	0.751301	S	4							1	1.95e-78	240.49	196.38	187.78	0.82099	821220000	1126	SLHRPFDDREAQELGSPEDRLQDSSDPDTCS	UID2487			1
A0A0G2K0V4;A0A1B0GWY5;Q5FVC2;A0A1B0GWX6;A0A1B0GWW1	317;107;122;105;93	A0A0G2K0V4	A0A0G2K0V4	Rho guanine nucleotide exchange factor 2	Arhgef2	Arhgef2-S317	-0.129999	0.0808832	-0.00837885	-0.129999	0.000527312	0.0456789	0.86982	0.000527312	S	2							0.799834	6.88e-07	130.21	90.874	130.21	-1.782	164170000	317	SVSLRSKTTTRERPTSAIYPSDSFRQSLLGS	UID2488			1
A0A0G2K0V4;A0A1B0GWY5;Q5FVC2	841;631;646	A0A0G2K0V4	A0A0G2K0V4	Rho guanine nucleotide exchange factor 2	Arhgef2	Arhgef2-S841	-0.197822	0.0536045	-0.222731	-0.197822	0.155983	0.767838	0.134556	0.155983	S	3							0.999918	0.000376078	124.07	80.76	124.07	-0.25868	204850000	841	GMPPPTLPRGLFRLESFESLRGERLLKDALR	UID2489			1
A0A0G2K0V4;A0A1B0GWY5;Q5FVC2;A0A1B0GWX6	369;159;174;157	A0A0G2K0V4	A0A0G2K0V4	Rho guanine nucleotide exchange factor 2	Arhgef2	Arhgef2-S369	-0.165899	0.139922	0.076818	-0.165899	2.72e-06	3.94e-05	0.00879376	2.72e-06	S	3							0.965602	6.29e-42	231.07	208.51	113.65	4.2306	75643000	369	FNDESPLGLRQILSQSTDSLNMRNRTLSVES	UID2491			1;2
A0A0G2K0V4;A0A1B0GWX8;F1M3G7	71;71;1526	A0A0G2K0V4;F1M3G7	F1M3G7		Akap13	Akap13-S1526	-0.0117736	0.0736825	-0.046484	-0.0117736	0.78529	0.0454804	0.14837	0.78529	S	4							1	0.0182313	79.201	59.44	50.452	-0.043569	88718000	1526	AFRARSHTSEALKRHSWGPGKEFQDPISRRS;FLRNSMRSLSPFRRHSWGPGKNAASDAEMNQ	UID2493			1
A0A0G2K0V4;A0A1B0GWY5;Q5FVC2	1080;870;885	A0A0G2K0V4	A0A0G2K0V4	Rho guanine nucleotide exchange factor 2	Arhgef2	Arhgef2-S1080	-0.0234427	-0.0340823	0.0923035	-0.0234427	0.65747	0.440044	0.0283724	0.65747	S	2							0.999999	3.12e-05	109.42	91.72	109.42	1.6791	212270000	1080	AEAPWARRPLDPRRRSLPAGDALYLSFNPPQ	UID2494			1
A0A0G2K0V8;Q63525	86;139	A0A0G2K0V8	A0A0G2K0V8	Nuclear migration protein nudC	Nudc	Nudc-S86	0.00843365	-0.0733643	-0.00264377	0.00843365	0.94635	0.368659	0.979072	0.94635	S	3							0.999921	8.13e-28	173.07	140.91	62.799	0.5666	107620000	86	DAENHEVQLKNGSLDSPGKQDAEEEEDEEDE	UID2497			1
D3ZU31;A0A0G2K0W5	446;456	D3ZU31	D3ZU31		Tjap1	Tjap1-S446	-0.00941399	0.119647	-0.238835	-0.00941399	0.90145	0.0297199	1.88e-05	0.90145	S	4							0.976553	1.44e-05	76.237	60.645	76.237	-0.62299	11261000	446	LQLHFPPGHSTAPLPSPRHERGLVLPSEPDS	UID2499			1
D3ZU31;A0A0G2K0W5	497;507	D3ZU31	D3ZU31		Tjap1	Tjap1-S497	0.0252286	0.0612462	0.00899283	0.0252286	0.710454	0.275905	0.896766	0.710454	S	3							0.984397	1.11e-05	120.9	101.08	120.9	1.529	59193000	497	RQSLLPDKEDTGEGPSPSHVDGRAWPLSSSS	UID2500			1
D3ZU31;A0A0G2K0W5	477;487	D3ZU31	D3ZU31		Tjap1	Tjap1-S477	-0.00498735	-0.0405443	-0.10417	-0.00498735	0.960627	0.593489	0.107081	0.960627	S	4							1	2.12e-24	121.75	113.88	121.75	1.9778	209730000	477	AFPREEEEEMLNLPVSPEEERQSLLPDKEDT	UID2501			1
D3ZU31;A0A0G2K0W5	531;541	D3ZU31	D3ZU31		Tjap1	Tjap1-S531	0.0101342	-0.00854409	-0.0187173	0.0101342	0.81566	0.831308	0.561657	0.81566	S	3							0.995767	4.12e-09	159.01	101.2	159.01	1.0269	2858300000	531	RSPKRMGVHHLHRKDSLTQAQEQGTLLS___	UID2502			1
D3ZU31;A0A0G2K0W5	395;405	D3ZU31	D3ZU31		Tjap1	Tjap1-S395	0.0634331	-0.030971	0.0137271	0.0634331	0.20507	0.593882	0.829496	0.20507	S	3							0.994419	6.18e-27	151.84	140.89	151.84	1.1381	108460000	395	SPARSAPSAPASSASSEEDLLASWQRAFVDR	UID2503			1
D3ZU31;A0A0G2K0W5	208;218	D3ZU31	D3ZU31		Tjap1	Tjap1-S208	0.0473067	-0.0130838	-0.0100389	0.0473067	0.320952	0.818249	0.864881	0.320952	S	3							0.889194	2.59e-51	161.56	144.63	161.56	1.3999	145390000	208	RKHLRSGQEVASPSRSPSSSLAPGAVVPTSV	UID2506			1;2
A0A0G2K0W9;P48004-2;P48004;F1M6I7	201;201;207;203	A0A0G2K0W9	A0A0G2K0W9	Proteasome subunit alpha type-7;Proteasome subunit alpha type	Psma7;Psma8	Psma7;Psma8-S201	-0.0505145	0.0284976	0.0129732	-0.0505145	0.570415	0.766211	0.884873	0.570415	S	3							1	0.0111412	70.54	50.754	67.997	0.50041	24803000	201	LTIKLVIKALLEVVQSGGKNIELAVMRRDQP	UID2508			1
A0A0G2K0W9;P48004-2;P48004	30;30;30	A0A0G2K0W9	A0A0G2K0W9	Proteasome subunit alpha type-7	Psma7	Psma7-S30	-0.00889134	0.00441943	0.0600142	-0.00889134	0.879192	0.936105	0.111384	0.879192	S	2							0.989827	0.0137594	73.848	55.117	73.848	1.4173	158820000	30	HLFQVEYAQEAVKKGSTAVGVRGRDIVVLGV	UID2509			1
G3V7E6;A0A0G2K0X1	542;644	G3V7E6	G3V7E6		Pcm1	Pcm1-S542	0.0837946	-0.062146	-0.0465071	0.0837946	0.00290593	0.0404746	0.121849	0.00290593	S	4							0.999448	9.84e-36	162.41	155.68	162.41	-0.74312	69119000	542	NENTKDEETEESEYDSEHEHSEPVTNIRNPQ	UID2512			1
G3V7E6;A0A0G2K0X1	384;486	G3V7E6	G3V7E6		Pcm1	Pcm1-S384	0.0545634	0.116371	-0.0128939	0.0545634	0.308067	0.0458384	0.79832	0.308067	S	3							0.5	0.00297225	81.526	65.987	81.526	-0.41365	237190000	384	ESLSLTREISQSRNPSVSEHLPDEKVQLFSK	UID2516			1
G3V7E6;A0A0G2K0X1	386;488	G3V7E6	G3V7E6		Pcm1	Pcm1-S386	0.105123	0.125545	0.00188096	0.105123	0.268868	0.260332	0.987145	0.268868	S	3							0.975965	0.000528237	101.42	83.612	70.316	1.3559	452150000	386	LSLTREISQSRNPSVSEHLPDEKVQLFSKMR	UID2517			1;2
G3V7E6;A0A0G2K0X1	640;742	G3V7E6	G3V7E6		Pcm1	Pcm1-S640	-0.0462608	0.0634178	0.00913516	-0.0462608	0.663346	0.434283	0.934325	0.663346	S	2							0.633819	4.21e-27	174.65	161.25	174.65	1.3181	152260000	640	EEEEVEEEGVSGASLSSRRSSLVDEAPEDEE	UID2518			1
G3V7E6;A0A0G2K0X1	1729;1831	G3V7E6	G3V7E6		Pcm1	Pcm1-S1729	0.0728555	-0.053973	0.159468	0.0728555	0.124773	0.323122	0.00047786	0.124773	S	4							1	7.49e-66	232.44	191.63	104.26	2.8586	7972100000	1729	SYAKEAKRILEGDRGSPAGEIDDEDKDKDET	UID2520			1
G3V7E6;A0A0G2K0X1	1434;1536	G3V7E6	G3V7E6		Pcm1	Pcm1-S1434	0.0567176	0.0412434	0.107107	0.0567176	0.176515	0.447564	0.00746136	0.176515	S	3							0.999633	0.00190374	137.46	106.9	121.5	0.078959	560260000	1434	ALYALQDIVSRHISESDEKEGENIKSVNSGT	UID2522			1
G3V7E6;A0A0G2K0X1	957;1059	G3V7E6	G3V7E6		Pcm1	Pcm1-S957	0.00926721	0.0955301	0.132499	0.00926721	0.933287	0.252318	0.0656014	0.933287	S	5							1	1.07e-08	159.72	140.17	118.96	0.38256	1276900000	957	NVKETKNRWKNHRPVSADGNYRPLAKTRQQN	UID2525			1
G3V7E6;A0A0G2K0X1	1769;1871	G3V7E6	G3V7E6		Pcm1	Pcm1-S1769	0.0306144	0.0410451	0.0639348	0.0306144	0.681453	0.560217	0.272475	0.681453	S	4							1	0	356.36	282.46	145.16	-0.12235	1225300000	1769	EVYDAKGPKNVRSDVSDQEEDEESERCPVSI	UID2527			1;2
G3V7E6;A0A0G2K0X1	1184;1286	G3V7E6	G3V7E6		Pcm1	Pcm1-S1184	0.053082	0.0353544	0.0838073	0.053082	0.135024	0.395403	0.00947482	0.135024	S	3							0.814912	0.000269682	125.03	86.017	125.03	-0.0036973	56901000	1184	GKTEYMAFPKPFESSSSLGAEKQRNQKQPEE	UID2530			1
G3V7E6;A0A0G2K0X1	1185;1287	G3V7E6	G3V7E6		Pcm1	Pcm1-S1185	-0.0244592	0.094031	0.0472326	-0.0244592	0.355202	0.00108282	0.0325761	0.355202	S	2							0.688939	0.000256816	168.82	116.82	168.82	1.4655	31603000	1185	KTEYMAFPKPFESSSSLGAEKQRNQKQPEEE	UID2531			1
G3V7E6;A0A0G2K0X1	1301;1403	G3V7E6	G3V7E6		Pcm1	Pcm1-S1301	0.04042	0.212571	0.018993	0.04042	0.762229	0.0639884	0.881685	0.762229	S	3							0.997683	0.00792279	126.31	66.294	126.31	-0.49602	109570000	1301	ASKDKTPKSKSKKRNSTQLKSRVKTIGYESA	UID2532			1
G3V7E6;A0A0G2K0X1	859;961	G3V7E6	G3V7E6		Pcm1	Pcm1-S859	0.102892	-0.0128826	0.0550716	0.102892	9.44e-05	0.657654	0.0271271	9.44e-05	S	3							0.986469	0.000176061	96.016	77.184	85.518	-0.33842	46016000	859	LMAEHQRRQGLAETASPVAVSLRSDGSENLG	UID2533			1
G3V7E6;A0A0G2K0X1	644;746	G3V7E6	G3V7E6		Pcm1	Pcm1-S644	-0.0214998	0.103739	-0.0677231	-0.0214998	0.663592	0.0188593	0.122613	0.663592	S	4							0.5	1.63e-19	189.99	172.08	152.47	-0.28784	521000000	644	VEEEGVSGASLSSRRSSLVDEAPEDEEFEQK	UID2534			1
G3V7E6;A0A0G2K0X1	645;747	G3V7E6	G3V7E6		Pcm1	Pcm1-S645	-0.0214998	0.103739	-0.0677231	-0.0214998	0.663592	0.0188593	0.122613	0.663592	S	4							0.5	1.63e-19	189.99	172.08	152.47	-0.28784	521000000	645	EEEGVSGASLSSRRSSLVDEAPEDEEFEQKI	UID2535			1
G3V7E6;A0A0G2K0X1	65;65	G3V7E6	G3V7E6		Pcm1	Pcm1-S65	0.0132338	0.0211111	0.0710566	0.0132338	0.788835	0.635241	0.0551247	0.788835	S	3							0.999999	2.34e-208	314.72	257.45	209.85	-1.1881	7097700000	65	KKFGVASDKRVTNDISPESSPGVGRRRTKVP	UID2536			1;2
G3V7E6;A0A0G2K0X1	1960;2062	G3V7E6	G3V7E6		Pcm1	Pcm1-S1960	0.0582344	0.0300506	0.0997024	0.0582344	0.326343	0.687539	0.0650813	0.326343	S	4							1	0.000192791	155.57	116.56	99.011	-0.16412	3393100000	1960	LVNDYEAESGNISQKSDEEDFVKVEDLPLKL	UID2542			1
G3V7E6;A0A0G2K0X1	870;972	G3V7E6	G3V7E6		Pcm1	Pcm1-S870	-0.0366559	0.0205063	0.113029	-0.0366559	0.3168	0.615188	0.00189872	0.3168	S	2							0.999512	2.36e-15	199.04	173.8	199.04	-0.18285	26566000	870	AETASPVAVSLRSDGSENLGTPQQSRTEKTM	UID2543			1
G3V7E6;A0A0G2K0X1	1855;1957	G3V7E6	G3V7E6		Pcm1	Pcm1-S1855	0.0500286	-0.00584782	0.103368	0.0500286	0.262813	0.923059	0.0151083	0.262813	S	2							1	4.67e-62	237.46	200.82	235.26	1.4723	2455900000	1855	LQHDLEKTQESTNVPSDQEGTSKNDQDSSPV	UID2547			1
G3V7E6;A0A0G2K0X1	93;93	G3V7E6	G3V7E6		Pcm1	Pcm1-S93	-0.0238405	0.0396562	-0.151501	-0.0238405	0.769359	0.552238	0.0177799	0.769359	S	3							0.999704	2.9e-10	179.9	157.75	142.94	2.8726	975490000	93	KVPHTFPHSRYMTQMSVPEQAELEKLKQRIN	UID2548			1
A0A0G2K0X9;G3V699;Q9Z2Q1;Q9Z2Q1-2	1159;1192;1192;1010	A0A0G2K0X9	A0A0G2K0X9	Protein transport protein Sec31A	Sec31a	Sec31a-S1159	0.00783668	-0.0258379	0.0151127	0.00783668	0.88914	0.532216	0.729985	0.88914	S	3							0.935544	0.00177619	72.916	53.077	72.916	1.732	11318000	1159	KRLECLYDKLRDQTLSPTIISGLHSIARSIE	UID2550			1
A0A0G2K0X9;G3V699;Q9Z2Q1	526;526;526	A0A0G2K0X9	A0A0G2K0X9	Protein transport protein Sec31A	Sec31a	Sec31a-S526	-0.0099366	-0.0642912	0.0201455	-0.0099366	0.910039	0.227319	0.750579	0.910039	S	2							1	0	351.68	322.81	90.718	0.75371	3429100000	526	DGSDVALKDSDRVAQSDGEESPAEEGQLLGE	UID2551			1;2
A0A0G2K0X9;G3V699;Q9Z2Q1	531;531;531	A0A0G2K0X9	A0A0G2K0X9	Protein transport protein Sec31A	Sec31a	Sec31a-S531	0.0371925	0.00605457	-0.0379795	0.0371925	0.12802	0.844542	0.120956	0.12802	S	2							1	2.88e-20	171.91	157.6	90.718	0.75371	1070500000	531	ALKDSDRVAQSDGEESPAEEGQLLGERIKEE	UID2552			1;2
A0A0G2K121;Q5FVQ4	242;242	A0A0G2K121	A0A0G2K121	Malectin	Mlec	Mlec-S242	-0.0107835	0.0779874	-0.0476649	-0.0107835	0.930724	0.388589	0.598325	0.930724	S	3							1	1.22e-47	223.07	167.85	186.7	0.37486	442140000	242	EKKEEEEEEEEYDEGSNLKRQTNKNRVQSGP	UID2571			1
A0A0G2K129;Q6AYJ5	409;398	A0A0G2K129	A0A0G2K129	Clusterin-associated protein 1	Cluap1	Cluap1-S409	0.0211686	-0.0299424	0.0485753	0.0211686	0.739175	0.611375	0.329566	0.739175	S	3							1	0.000297974	109.84	102.24	100.11	0.74728	189990000	409	AKPSRRVRKPEPLDESDNDF___________	UID2572			1
A0A0G2K132	130	A0A0G2K132	A0A0G2K132			-S130	0.0170386	-0.063662	-0.0435821	0.0170386	0.860579	0.374287	0.53725	0.860579	S	3							1	0.00798006	128.93	87.301	107	-0.29125	185500000	130	STVESTVDKSKPWSRSIEDLHRGNNLPSPVG	UID2573			1
G3V7E8;D4AAI5;A0A0G2K139;Q9R0L4-3;Q9R0L4-2;Q9R0L4	1217;1231;1269;1207;1231;1269	G3V7E8	G3V7E8	Cullin-associated NEDD8-dissociated protein 2	Cand2	Cand2-S1217	-0.00634479	0.0914423	-0.0220382	-0.00634479	0.932176	0.0586051	0.709409	0.932176	S	2							0.988065	3.26e-06	142.07	142.07	121.02	-1.7977	376720000	1217	FESIQKDTASGPSMDSMELS___________	UID2575			1
G3V7E8;D4AAI5;A0A0G2K139;Q9R0L4-3;Q9R0L4-2;Q9R0L4	1221;1235;1273;1211;1235;1273	G3V7E8	G3V7E8	Cullin-associated NEDD8-dissociated protein 2	Cand2	Cand2-S1221	0.010021	-0.010253	0.0216577	0.010021	0.785834	0.776	0.461398	0.785834	S	2							0.973377	0.000987104	108.98	99.789	103.55	0.2697	163310000	1221	QKDTASGPSMDSMELS_______________	UID2576			1
A0A0G2K150;A0A0G2K261	665;667	A0A0G2K150	A0A0G2K150			-S665	-0.0909339	0.208402	0.0576546	-0.0909339	0.0763498	0.000469949	0.275527	0.0763498	S	3							0.997899	0.00832071	59.857	41.077	55.588	0.25311	7266300	665	VHGFTLGEKGEKMSKSLGNVIDPDTIISGGK	UID2578			1
A0A0G2K151;P02650	186;139	A0A0G2K151	A0A0G2K151	Apolipoprotein E	Apoe	Apoe-S186	0.0109267	0.0711645	0.211223	0.0109267	0.955388	0.631553	0.127257	0.955388	S	2							0.984834	3.98e-50	233.84	207.3	103.32	-0.26558	202480000	186	RLGQYRNEVNTMLGQSTEELRSRLSTHLRKM	UID2579			1
D3ZZZ0;A0A0G2K160	1927;1999	D3ZZZ0	D3ZZZ0		Ahctf1	Ahctf1-S1927	0.0813733	0.118778	0.174451	0.0813733	0.0826641	0.0856938	0.00134105	0.0826641	S	4							0.999966	6.86e-07	159.4	135.21	136.36	-0.17679	1654700000	1927	QQLPLKRKRVREREDSVSGVTEEPKLDSSQL	UID2581			1
D3ZZZ0;A0A0G2K160	1894;1966	D3ZZZ0	D3ZZZ0		Ahctf1	Ahctf1-S1894	-0.206789	0.0411204	-0.0948258	-0.206789	1.91e-05	0.331124	0.0154909	1.91e-05	S	2							0.985766	0.00157121	176.48	133.19	176.48	0.70283	176060000	1894	KAAGHGRTVRELRSASVEDTQKMEYEQDEER	UID2582			1
D3ZZZ0;A0A0G2K160	1862;1934	D3ZZZ0	D3ZZZ0		Ahctf1	Ahctf1-S1862	-0.0678534	-0.11217	-0.107617	-0.0678534	0.332242	0.0552504	0.0567023	0.332242	S	3							0.999998	2.83e-40	226.15	181.39	147.49	-0.90012	108190000	1862	KLSSARKGTPRRLRKSIEDGPSADIVNEVRG	UID2584			1
D3ZZZ0;A0A0G2K160	1087;1159	D3ZZZ0	D3ZZZ0		Ahctf1	Ahctf1-S1087	-0.0443618	0.037362	-0.0232068	-0.0443618	0.5431	0.617586	0.756536	0.5431	S	4							0.950665	7.88e-46	148.45	137.77	116.84	0.39526	92275000	1087	RNGISLFNSPKTEQPSPVVHSFPHPELPEAF	UID2585			1
D3ZZZ0;A0A0G2K160	1218;1290	D3ZZZ0	D3ZZZ0		Ahctf1	Ahctf1-S1218	0.101547	0.109297	0.250723	0.101547	0.00206773	0.0295226	2.32e-07	0.00206773	S	2							0.999998	1.68e-16	203.87	182.86	167.56	0.65164	187070000	1218	LRSGLRTTSLASPSQSPGRSLTPPFRLKETR	UID2589			1;2
D3ZIP3;A0A0G2K161;A0A0G2KAK2	655;666;472	D3ZIP3	D3ZIP3		Epb4.1	Epb4.1-S655	0.0153003	0.0128138	-0.088881	0.0153003	0.7575	0.760604	0.045366	0.7575	S	3							1	4.63e-57	222.05	179.24	222.05	2.505	315380000	655	KKRERLDGENIYIRHSNLMLEDLDKSQEEIK	UID2594			1
D3ZIP3;A0A0G2K161;D4A6Q4;D3ZKF7;D4A9A6;A0A0G2KAK2	700;711;611;646;665;517	D3ZIP3	D3ZIP3		Epb4.1	Epb4.1-S700	0.149174	-0.103968	-0.115968	0.149174	0.00381267	0.0968869	0.0404168	0.00381267	S	3							0.990437	0.000368133	155.24	143.65	155.24	0.52592	917520000	700	ESVPEPRPSEWDKRLSTHSPFRTLNINGQVP	UID2596			1
D3ZIP3;A0A0G2K161;D4A6Q4;D3ZKF7;D4A9A6;A0A0G2KAK2	541;566;506;541;541;391	D3ZIP3	D3ZIP3		Epb4.1	Epb4.1-S541	0.0504817	-0.0172848	0.0234482	0.0504817	0.728657	0.909186	0.869434	0.728657	S	2							1	1.76e-67	248.61	208.26	248.61	0.25498	3156200000	541	PAPHFERTASKRASRSLDGAAAAESTDRSPR	UID2597			1
D3ZIP3;A0A0G2K161;D4A6Q4;D3ZKF7;D4A9A6	92;92;92;92;92	D3ZIP3	D3ZIP3		Epb4.1	Epb4.1-S92	0.00460887	-0.0227301	-0.0686816	0.00460887	0.963337	0.747385	0.261106	0.963337	S	3							0.99998	7.85e-42	227.6	173.35	227.6	2.1944	278850000	92	RGLSRLLSSFLKRPKSQVSEEEGREVESERE	UID2598			1
D3ZIP3;A0A0G2K161;D4A6Q4;D3ZKF7;D4A9A6	95;95;95;95;95	D3ZIP3	D3ZIP3		Epb4.1	Epb4.1-S95	-0.0147876	-0.0117203	-0.0356092	-0.0147876	0.823604	0.857842	0.48948	0.823604	S	3							0.999966	3.26e-12	162.85	144.39	157.14	0.042832	193010000	95	SRLLSSFLKRPKSQVSEEEGREVESEREKGE	UID2599			1
A0A0G2K167;Q4G069	159;159	A0A0G2K167	A0A0G2K167	Regulator of microtubule dynamics protein 1	Rmdn1	Rmdn1-S159	0.119905	0.10926	0.0539433	0.119905	0.0117267	0.114955	0.318813	0.0117267	S	3							0.97107	0.0159506	69.602	44.747	69.602	1.9108	36856000	159	YEALEYAKRALEKKGSSFAAHKWYAICISDV	UID2600			1
A0A0G2K167;Q4G069	160;160	A0A0G2K167	A0A0G2K167	Regulator of microtubule dynamics protein 1	Rmdn1	Rmdn1-S160	0.00432818	0.111258	0.0999659	0.00432818	0.973372	0.19874	0.200889	0.973372	S	4							0.907624	0.00284572	90.793	58.517	90.614	0.68346	104040000	160	EALEYAKRALEKKGSSFAAHKWYAICISDVG	UID2601			1
A0A0G2K174;A0A0G2K8R3	663;997	A0A0G2K174;A0A0G2K8R3	A0A0G2K8R3			-S997	0.0352954	-0.0200726	0.0160941	0.0352954	0.590612	0.765612	0.806785	0.590612	S	4							0.575829	4.37e-18	147.93	125.03	125.04	0.51163	95558000	997	RAAGMKPDSSHFILGSSSEKEVATGEDVASL	UID2603			1
A0A0G2K174;A0A0G2K8R3	664;998	A0A0G2K174;A0A0G2K8R3	A0A0G2K8R3			-S998	-0.0550306	0.0598432	0.0325076	-0.0550306	0.184742	0.188302	0.497801	0.184742	S	3							0.815626	1.1e-18	163.64	140.2	97.129	1.4444	224960000	998	AAGMKPDSSHFILGSSSEKEVATGEDVASLS	UID2604			1
A0A0G2K174;A0A0G2K8R3	665;999	A0A0G2K174;A0A0G2K8R3	A0A0G2K8R3			-S999	0.0278959	0.0462139	0.0587161	0.0278959	0.550255	0.293385	0.129178	0.550255	S	3							0.866151	1.14e-11	126.31	110.01	126.31	2.743	64429000	999	AGMKPDSSHFILGSSSEKEVATGEDVASLSS	UID2605			1
A0A0G2K174;A0A0G2K8R3	703;1037	A0A0G2K174;A0A0G2K8R3	A0A0G2K8R3			-S1037	-0.0109931	-0.0068329	0.00948738	-0.0109931	0.722187	0.826116	0.743996	0.722187	S	2							0.996662	0	355.43	318.18	307.92	0.98319	11603000000	1037	SLSHDQAASSKATFSSTSGLDSVSDSGEGRS	UID2608			1;2
A0A0G2K174;A0A0G2K8R3	711;1045	A0A0G2K174;A0A0G2K8R3	A0A0G2K8R3			-S1045	-0.00675064	0.0305373	0.0391692	-0.00675064	0.908369	0.502356	0.351401	0.908369	S	2							0.999478	0	419.08	387.42	330.74	0.78953	4034800000	1045	SSKATFSSTSGLDSVSDSGEGRSSSLREVSR	UID2610			1;2
A0A0G2K174;A0A0G2K8R3	719;1053	A0A0G2K174;A0A0G2K8R3	A0A0G2K8R3			-S1053	0.119433	-0.0437837	-0.0261796	0.119433	0.00674826	0.419557	0.67571	0.00674826	S	3							0.779454	6.09e-242	307.98	262.88	219.26	-0.19006	547310000	1053	TSGLDSVSDSGEGRSSSLREVSRSPDQFSDM	UID2613			1
A0A0G2K174;A0A0G2K8R3	464;798	A0A0G2K174;A0A0G2K8R3	A0A0G2K8R3			-S798	-0.114012	0.0882431	-0.0336885	-0.114012	0.00102197	0.0556618	0.473892	0.00102197	S	4							0.956878	9.79e-53	183.98	163.16	183.98	-0.2463	644760000	798	AHPAEMPKEDSTTFASREDGIAAEIPLASHI	UID2616			1
A0A0G2K174;A0A0G2K8R3	875;1209	A0A0G2K174;A0A0G2K8R3	A0A0G2K8R3			-S1209	-0.00836445	-0.0564514	-0.0127691	-0.00836445	0.906085	0.23774	0.83384	0.906085	S	3							0.998792	0.000157357	101.38	83.465	101.38	3.9428	70845000	1209	SKEINGIHEESNAFDSKASESISLKNLKRRS	UID2618			1
A0A0G2K174;A0A0G2K8R3	677;1011	A0A0G2K174;A0A0G2K8R3	A0A0G2K8R3			-S1011	0.0442792	-0.0437953	0.000783889	0.0442792	0.437038	0.38741	0.992666	0.437038	S	4							0.995965	4.46e-101	218.93	198.85	218.93	3.7317	604320000	1011	GSSSEKEVATGEDVASLSSFVLPSSSSLSHD	UID2621			1
A0A0G2K174;A0A0G2K8R3	727;1061	A0A0G2K174;A0A0G2K8R3	A0A0G2K8R3			-S1061	0.0152594	-0.0233135	0.0324747	0.0152594	0.667483	0.457963	0.260124	0.667483	S	2							0.999598	2.58e-53	239.98	212.24	239.98	-0.1044	7831000000	1061	DSGEGRSSSLREVSRSPDQFSDMRISINQTP	UID2631			1;2
A0A0G2K174;A0A0G2K8R3	732;1066	A0A0G2K174;A0A0G2K8R3	A0A0G2K8R3			-S1066	0.00619591	0.0102211	0.0688487	0.00619591	0.930573	0.871218	0.134938	0.930573	S	3							0.911403	0.000900419	105.14	87.735	88.507	-1.9007	3465700000	1066	RSSSLREVSRSPDQFSDMRISINQTPGTKHD	UID2632			1
A0A0G2K174;A0A0G2K8R3	1229;1563	A0A0G2K174;A0A0G2K8R3	A0A0G2K8R3			-S1563	0.0661354	-0.0534156	0.0783926	0.0661354	0.0636599	0.136743	0.0331645	0.0636599	S	4							1	2.82e-82	246.67	207.8	228.23	0.42657	8265400000	1563	NKEPICLTGIMRRGESLDNLDSQRPGSWRQS	UID2633			1
A0A0G2K174;A0A0G2K8R3	1235;1569	A0A0G2K174;A0A0G2K8R3	A0A0G2K8R3			-S1569	-0.164277	0.0708163	-0.00910668	-0.164277	5.75e-06	0.01067	0.820178	5.75e-06	S	2							0.895735	7.24e-11	162.81	115.62	94.569	1.0486	54931000	1569	LTGIMRRGESLDNLDSQRPGSWRQSSWHSQP	UID2634			1
[truncated: 13,027 more rows]

## Sheet: Phosphopeptide correlations
Insulin (mU/L) Pearson correlation	Insulin (mU/L) p-value	Insulin (significant)	Rg' (umol/min/100g) Pearson correlation	Rg' (umol/min/100g) p-value	Rg' (significant)	Protein	Protein names	Gene names	Number of Phospho (STY)	Amino acid	Charge	Position
[truncated: 14,447 more rows]

[truncated: 1 more sheets: proteinGroups_normalized_perseu]
